# Supplementary material for: Feeder-free culture of human pluripotent stem cells drives MDM4-mediated gain of chromosome 1q
Source: Stem Cell Reports. 2024 Jul 3;19(8):1217–32. doi: 10.1016/j.stemcr.2024.06.003 (PMC11368687; doi:10.1016/j.stemcr.2024.06.003)
Supplement: Table S1. Karyotyping datasets from WiCell and CSCB, related to Figure 1 [file mmc2.xlsx]

## Sheet: WiCell Abnormal Karyotypes 
													Whole Gains																								Partial Gains
Dataset	ESC/iPSC	Year	Abnormal clone/Amended Karyotype	Original Karyotype	Male or Female	Number of metaphases	Curated Media	Curated Matrix	Translocation event	Isochromosome	Deletion	Duplication	1(G)	2(G)	3(G)	4(G)	5(G)	6(G)	7(G)	8(G)	9(G)	10(G)	11(G)	12(G)	13(G)	14(G)	15(G)	16(G)	17(G)	18(G)	19(G)	20(G)	21(G)	22(G)	X(G)	Y(G)	1p(G)	1q(G)	2p(G)	2q(G)	3p(G)	3q(G)	4p(G)	4q(G)	5p(G)	5q(G)	6p(G)	6q(G)	7p(G)
WiCell	iPSC	2009	47,XY,+12	47,XY,+12[6]/46,XY[15]	Male	21	KOSR	Matrigel																x
WiCell	iPSC	2009	46,XY,del(15)(q14q15)	46,XY,del(15)(q14q15)[20]	Male	20	KOSR	Matrigel			Yes
WiCell	ESC	2009	47,XX,+i(12)(p10)	47,XX,+i(12)(p10)[17]/46,XX[3]	Female	20	mTESR	Matrigel		Yes
WiCell	ESC	2009	47,XY,+12	47,XY,+12[2]/46,XY[18]	Male	20	mTESR	Matrigel																x
WiCell	ESC	2009	46,XY,t(1;18)(q42.1;q12.2)	46,XY,t(1;18)(q42.1;q12.2)[2]/46,XY[18]	Male	20	mTESR	Matrigel	Yes
WiCell	ESC	2009	47,XY,+12	47,XY,+12[2]/46,XY[18]	Male	20	mTESR	Matrigel																x
WiCell	ESC	2009	47,XY,+12	47,XY,+12[5]/46,XY[15]	Male	20	mTESR	Matrigel																x
WiCell	ESC	2009	47,XY,+12	47,XY,+12[5]/46,XY[15]	Male	20	mTESR	Matrigel																x
WiCell	ESC	2009	47,XY,+12	47,XY,+12[5]/46,XY[15]	Male	20	mTESR	Matrigel																x
WiCell	ESC	2009	47,XY,+12	47,XY,+12[7]/46,XY[13]	Male	20	mTESR	Matrigel																x
WiCell	ESC	2009	47,XY,+12	47,XY,+12[6]/46,XY[14]	Male	20	mTESR	Matrigel																x
WiCell	ESC	2009	46,XX,t(9;20)(p22;p13)	46,XX,t(9;20)(p22;p13)[2]/46,XX[38]	Female	40	mTESR	Matrigel	Yes
WiCell	ESC	2009	46,XX,t(1;3)(p32;q21)	46,XX,t(1;3)(p32;q21)[cp2]/46,XX[20]	Female	22	mTESR	Matrigel	Yes
WiCell	ESC	2009	46,XX,der(21)t(17;21)(q21;p10)	46,XX,der(21)t(17;21)(q21;p10)[3]/46,XX[17]	Female	20	Unknown	Suspension	Yes
WiCell	ESC	2009	47,XY,+17	47,XY,+17[3]/46,XY[17]	Male	20	mTESR	Matrigel																					x
WiCell	ESC	2009	47,XY,+12	47,XY,+12[6]/46,XY[14]	Male	20	mTESR	Matrigel																x
WiCell	ESC	2009	47,XY,+12	47,XY,+12[8]/46,XY[12]	Male	20	mTESR	Matrigel																x
WiCell	ESC	2009	47,XY,+12	47,XY,+12[9]/46,XY[11]	Male	20	mTESR	Matrigel																x
WiCell	ESC	2009	46,XY,del(1)(q42.13q42.13)	46,XY,?del(1)(q42.13q42.13)[14]/46,XY[6]	Male	20	mTESR	Matrigel			Yes
WiCell	ESC	2009	47,XX,+8	47,XX,+8[2]/46,XX[22]	Female	24	mTESR	Matrigel												x
WiCell	ESC	2009	47,XY,+12	47,XY,+12[2]/46,XY[30]	Male	32	Unknown	MEF																x
WiCell	iPSC	2009	47,XY,+8	47,XY,+8[2]/46,XY[38]	Male	40	mTESR	Matrigel												x
WiCell	iPSC	2009	47,XY,+8,del(15)(q14q15)	47,XY,+8,del(15)(q14q15)[2]/46,XY,del(15)(q14q15)[38]	Male	40	mTESR	Matrigel			Yes									x
WiCell	iPSC	2009	46,XY,del(15)(q14q15)	47,XY,+8,del(15)(q14q15)[2]/46,XY,del(15)(q14q15)[38]	Male	40	mTESR	Matrigel			Yes
WiCell	ESC	2009	46,XY,del(1)(q42.13q42.13)	46,XY,?del(1)(q42.13q42.13)[11]/46,XY[9]	Male	20	Unknown	MEF			Yes
WiCell	ESC	2009	47,XX,+13	47,XX,+13[20]	Female	20	mTESR	Matrigel																	x
WiCell	ESC	2009	46,XX,del(8)(q22.1q24.1)	46,XX,del(8)(q22.1q24.1)[20]	Female	20	mTESR	Matrigel			Yes
WiCell	ESC	2009	46,XX,del(8)(q22.1q24.1)	46,XX,del(8)(q22.1q24.1)[20]	Female	20	mTESR	Matrigel			Yes
WiCell	ESC	2009	47,XX,+8	47,XX,+8[4]/46,XX[16]	Female	20	mTESR	Matrigel												x
WiCell	iPSC	2009	47,XY,+8	47,XY,+8[6]/46,XY[12]	Male	20	mTESR	Matrigel												x
WiCell	iPSC	2009	47,XY,+12	47,XY,+12[2]/46,XY[17]	Male	20	mTESR	Matrigel																x
WiCell	ESC	2009	47,XY,+8	47,XY,+8[14]/46,XY[6]	Male	20	Unknown	Suspension												x
WiCell	iPSC	2009	47,XY,+12	47,XY,+12[16]/46,XY[4]	Male	20	mTESR	Matrigel																x
WiCell	iPSC	2009	47,XY,+12	47,XY,+12[14]/46,XY[6]	Male	20	mTESR	Matrigel																x
WiCell	iPSC	2009	47,XY,+12	47,XY,+12[18]/46,XY[2]	Male	20	mTESR	Matrigel																x
WiCell	iPSC	2009	47,XY,+12	47,XY,+12[2]/46,XY[19]	Male	21	mTESR	Matrigel																x
WiCell	iPSC	2009	46,XY,del(15)(q14q15)	46,XY,del(15)(q14q15)[20]	Male	20	mTESR	Matrigel			Yes
WiCell	ESC	2009	47,XX,+12	47,XX,+12[2]/46,XX[19]	Female	21	Unknown	Fibronectin																x
WiCell	ESC	2009	47,XX,+13	47,XX,+13[20]	Female	20	KOSR	MEF																	x
WiCell	iPSC	2009	47,XX,+8	47,XX,+8[2]/46,XX[18]	Female	20	mTESR	Matrigel												x
WiCell	iPSC	2009	46,X,inv(Y)(p11.2q11.22)	46,X,inv(Y)(p11.2q11.22)[20]	Male	20	Unknown	MEF
WiCell	iPSC	2009	46,X,inv(Y)(p11.2q11.22)	46,X,inv(Y)(p11.2q11.22)[20]	Male	20	Unknown	MEF
WiCell	ESC	2009	47,XY,+8	47,XY,+8[2]/46,XY[29]	Male	31	mTESR	Matrigel												x
WiCell	iPSC	2009	46,XY,del(15)(q14q15)	46,XY,del(15)(q14q15)[30]	Male	30	mTESR	Matrigel			Yes
WiCell	ESC	2009	47,XY,+20	47,XY,+20[2]/46,XY[38]	Male	40	mTESR	Matrigel																								x
WiCell	ESC	2009	47,XX,+13	47,XX,+13[39]	Female	40	KOSR	MEF																	x
WiCell	ESC	2009	46,XX,del(8)(q22.1q24.1)	46,XX,del(8)(q22.1q24.1)[10]	Female	20	KOSR	MEF			Yes
WiCell	iPSC	2009	46,XY,del(22)(q11.2q11.2)	46,XY,?del(22)(q11.2q11.2)[20]	Male	20	KOSR	MEF			Yes
WiCell	ESC	2009	47,XX,+13	47,XX,+13[20]	Female	20	KOSR	MEF																	x
WiCell	ESC	2009	47,XX,+13	47,XX,+13[20]	Female	20	KOSR	MEF																	x
WiCell	ESC	2009	47,XY,+12	47,XY,+12[11]/46,XY[9]	Male	20	KOSR	MEF																x
WiCell	ESC	2009	46,XY,add(2)(q21.1)	46,XY,add(2)(q21.1)[3]/46,XY[17]	Male	20	KOSR	MEF
WiCell	ESC	2009	46,XX,add(9)(p24)	46,XX,add(9)(p24)[16]/46,XX[4]	Female	20	Unknown	Unknown
WiCell	iPSC	2009	47,XY,+12	47,XY,+12[2]/46,XY[38]	Male	40	mTESR	MEF																x
WiCell	ESC	2009	46,XX,add(9)(p24)	46,XX,add(9)(p24)[17]/46,XX[3]	Female	20	KOSR	MEF
WiCell	iPSC	2009	46,XY,del(15)(q14q15)	46,XY,del(15)(q14q15)[20]	Male	20	KOSR	MEF			Yes
WiCell	ESC	2009	47,XX,+8	47,XX,+8[2]/46,XX[18]	Female	20	KOSR	MEF												x
WiCell	iPSC	2009	46,X,add(X)(q13)	46,X,add(X)(q13)[7]/46,XX[15]	Female	22	mTESR	Matrigel
WiCell	ESC	2009	47,XX,+13	47,XX,+13[40]	Female	40	KOSR	MEF																	x
WiCell	iPSC	2009	47,XX,+i(12)(p10)	47,XX,+i(12)(p10)[4]/46,XX[18]	Female	22	mTESR	Matrigel		Yes
WiCell	ESC	2009	47,XX,+X	47,XX,+X[18]/46,XX[2]	Female	20	KOSR	MEF																											x
WiCell	iPSC	2009	47,XX,+8	47,XX,+8[2]/46,XX[20]	Female	22	mTESR	Matrigel												x
WiCell	ESC	2009	47,XX,+8	47,XX,+8[3]/46,XX[17]	Female	20	KOSR	MEF												x
WiCell	ESC	2009	47,XY,+9	47,XY,+9[2]/46,XY[18]	Male	20	mTESR	Matrigel													x
WiCell	ESC	2009	47,XX,+i(12)(p10)	47,XX,+i(12)(p10)[2]/46,XX[32]	Female	34	mTESR	Matrigel		Yes
WiCell	ESC	2009	47,XX,+8	47,XX,+8[2]/46,XX[18]	Female	20	mTESR	Matrigel												x
WiCell	ESC	2009	46,XX,add(9)(p22)	46,XX,add(9)(p22)[16]/46,XX[4]	Female	20	Unknown	Matrigel
WiCell	ESC	2009	47,XX,+X	47,XX,+X[20]	Female	20	KOSR	MEF																											x
WiCell	iPSC	2009	47,XX,+8	47,XX,+8[2]/47,XX,+i(12)(p10)[2]/46,XX[17]	Female	21	mTESR	Matrigel												x
WiCell	iPSC	2009	47,XX,+i(12)(p10)	47,XX,+8[2]/47,XX,+i(12)(p10)[2]/46,XX[17]	Female	21	mTESR	Matrigel		Yes
WiCell	iPSC	2009	47,XY,+12	47,XY,+12[18]/46,XY[2]	Male	20	KOSR	MEF																x
WiCell	iPSC	2009	46,XY,add(6)(p25)	46,XY,add(6)(p25)[13]/46,XY,add(6)(p25),del(13)(q12q22)[7]	Male	20	KOSR	MEF
WiCell	iPSC	2009	46,XY,add(6)(p25),del(13)(q12q22)	46,XY,add(6)(p25)[13]/46,XY,add(6)(p25),del(13)(q12q22)[7]	Male	20	KOSR	MEF			Yes
WiCell	ESC	2009	46,XX,del(2)(q24q32)	46,XX,del(2)(q24q32)[2]/46,XX[17]	Female	20	KOSR	MEF			Yes
WiCell	iPSC	2009	46,XX,i(20)(q10)	46,XX,i(20)(q10)[6]/46,XX[14]	Female	20	mTESR	Matrigel		Yes
WiCell	ESC	2009	48,XY,+12,+17	48,XY,+12,+17[14]/47,XY,+17[2]/46,XY[3]	Male	20	mTESR	Matrigel																x					x
WiCell	ESC	2009	47,XY,+17	48,XY,+12,+17[14]/47,XY,+17[2]/46,XY[3]	Male	20	mTESR	Matrigel																					x
WiCell	iPSC	2009	47,XX,+8	47,XX,+8[2]/46,XX[19]	Female	21	mTESR	Matrigel												x
WiCell	iPSC	2009	46,XY,add(6)(p25)	46,XY,add(6)(p25)[20]	Male	20	Unknown	MEF
WiCell	iPSC	2009	47,XY,+i(12)(p10)	47,XY,+i(12)(p10)[2]/46,XY[37]	Male	40	mTESR	Matrigel		Yes
WiCell	iPSC	2009	46,XX,i(20)(q10)	46,XX,i(20)(q10)[8]/46,XX[11]	Female	20	mTESR	Matrigel		Yes
WiCell	ESC	2009	48,XX,+12,+17	48,XX,+12,+17[19]/46,XX[1]	Female	20	KOSR	MEF																x					x
WiCell	ESC	2009	47,XY,+12	47,XY,+12[2]/46,XY[38]	Male	40	KOSR	MEF																x
WiCell	ESC	2009	46,XX,del(2)(q24q32)	46,XX,del(2)(q24q32)[2]/46,XX[18]	Female	20	KOSR	MEF			Yes
WiCell	iPSC	2009	47,XY,+12	47,XY,+12[2]/46,XY[18]	Male	20	mTESR	Matrigel																x
WiCell	iPSC	2009	47,XY,+12	47,XY,+12[12]/46,XY[8]	Male	20	mTESR	Matrigel																x
WiCell	iPSC	2009	47,XY,+i(12)(p10)	47,XY,+i(12)(p10)[20]	Male	20	mTESR	Matrigel		Yes
WiCell	iPSC	2009	46,XX,i(20)(q10)	46,XX,i(20)(q10)[22]/46,XX[18]	Female	40	mTESR	Matrigel		Yes
WiCell	ESC	2009	46,XX,del(2)(q24q32)	46,XX,del(2)(q24q32)[7]/47,XX,del(2)(q24q32),+12[1]/47,XX,+12[1]/46,XX[11]	Female	20	KOSR	MEF			Yes
WiCell	ESC	2009	47,XX,del(2)(q24q32),+12	46,XX,del(2)(q24q32)[7]/47,XX,del(2)(q24q32),+12[1]/47,XX,+12[1]/46,XX[11]	Female	20	KOSR	MEF			Yes													x
WiCell	ESC	2009	47,XX,+12	46,XX,del(2)(q24q32)[7]/47,XX,del(2)(q24q32),+12[1]/47,XX,+12[1]/46,XX[11]	Female	20	KOSR	MEF																x
WiCell	ESC	2009	46,XX,dup(12)(p13p11.2)	46,XX,dup(12)(p13p11.2)[50]	Female	50	KOSR	MEF				Yes
WiCell	iPSC	2009	47,XY,+12	47,XY,+12[2]/46,XY[19]	Male	21	mTESR	Matrigel																x
WiCell	iPSC	2009	47,XY,+12	47,XY,+12[4]/46,XY[15]	Male	20	mTESR	Matrigel																x
WiCell	ESC	2009	46,XX,del(2)(q24q33)	46,XX,del(2)(q24q33)[16]/46,XX[4]	Female	20	KOSR	MEF			Yes
WiCell	ESC	2009	47,XX,+12	47,XX,+12[8]/46,XX[12]	Female	20	KOSR	MEF																x
WiCell	ESC	2009	47,XX,+12	47,XX,+12[2]/46,XX[28]	Female	30	KOSR	MEF																x
WiCell	iPSC	2009	47,XX,+8	47,XX,+8[2]/46,XX[28]	Female	30	mTESR	Matrigel												x
WiCell	iPSC	2010	46,X,idic(Y)(q12)	46,X,idic(Y)(q12)[2]/47,XY,+12[cp2]/46,XY[16]	Male	20	mTESR	Matrigel																												x
WiCell	iPSC	2010	47,XY,+12	46,X,idic(Y)(q12)[2]/47,XY,+12[cp2]/46,XY[16]	Male	20	mTESR	Matrigel																x
WiCell	iPSC	2010	46,XX,i(20)(q10)	46,XX,i(20)(q10)[5]/46,XX[12]	Female	20	mTESR	Matrigel		Yes
WiCell	ESC	2010	46,XY,i(20)(q10)	46,XY,i(20)(q10)[6]/46,XY[14]	Male	20	mTESR	Matrigel		Yes
WiCell	iPSC	2010	47,XX,+20	47,XX,+20[20]	Female	20	KOSR	MEF																								x
WiCell	ESC	2010	46,XX,der(1)t(1;1)(p36.3;p13.1)	46,XX,der(1)t(1;1)(p36.3;p13.1)[2]/46,XX[28]	Female	30	mTESR	Matrigel	Yes																												x
WiCell	iPSC	2010	46,XX,-18,+mar	46,XX,-18,+mar[2]/46,XX[18]	Female	20	mTESR	Matrigel
WiCell	iPSC	2010	46,XX,t(6;16)(q15;q13),t(13;14)(q14.1;q24.3)	46,XX,t(6;16)(q15;q13),t(13;14)(q14.1;q24.3)[19]	Female	20	KOSR	MEF	Yes
WiCell	iPSC	2010	47,XY,+12	47,XY,+12[5]/48,XY,+12,+13[2]/47,X,del(Y)(?q11.23),+12[7]/46,XY[6]	Male	20	mTESR	Matrigel																x
WiCell	iPSC	2010	48,XY,+12,+13	47,XY,+12[5]/48,XY,+12,+13[2]/47,X,del(Y)(?q11.23),+12[7]/46,XY[6]	Male	20	mTESR	Matrigel																x	x
WiCell	iPSC	2010	47,X,del(Y)(q11.23),+12	47,XY,+12[5]/48,XY,+12,+13[2]/47,X,del(Y)(?q11.23),+12[7]/46,XY[6]	Male	20	mTESR	Matrigel			Yes													x
WiCell	ESC	2010	47,XX,+X	47,XX,+X[10]/46,XX[10]	Female	20	KOSR	MEF																											x
WiCell	ESC	2010	46,X,del(Y)(q11.22q12)	46,X,del(Y)(q11.22q12)[2]/46,XY[18]	Male	20	mTESR	Matrigel			Yes
WiCell	ESC	2010	47,XY,add(4)(p14),+12	47,XY,add(4)(p14),+12[cp2]/46,XY[24]	Male	26	mTESR	Matrigel																x
WiCell	iPSC	2010	46,X,del(X)(q25)	46,X,del(X)(q25)[19]/46,XX[1]	Female	20	mTESR	Matrigel			Yes
WiCell	ESC	2010	47,XX,+12	47,XX,+12[4]/46,XX[16]	Female	20	KOSR	MEF																x
WiCell	ESC	2010	46,XY,del(15)(q13q22.2)	46,XY,del(15)(q13q22.2)[20]	Male	20	mTESR	Matrigel			Yes
WiCell	iPSC	2010	47,XY,+12	47,XY,+12[5]/47,X,del(Y)(q11.23),+12[15]	Male	20	mTESR	Matrigel																x
WiCell	iPSC	2010	47,X,del(Y)(q11.23),+12	47,XY,+12[5]/47,X,del(Y)(q11.23),+12[15]	Male	20	mTESR	Matrigel			Yes													x
WiCell	iPSC	2010	46,XY,del(18)(q12.2q21.1)	46,XY,del(18)(q12.2q21.1)[20]	Male	20	KOSR	MEF			Yes
WiCell	iPSC	2010	47,XY,+12	47,XY,+12[11]/46,XY[9]	Male	20	mTESR	Matrigel																x
WiCell	iPSC	2010	47,XY,+12	47,XY,+12[6]/46,XY[14]	Male	20	mTESR	Matrigel																x
WiCell	iPSC	2010	47,XY,+12	47,XY,+12[14]/46,XY[5]	Male	20	mTESR	Matrigel																x
WiCell	iPSC	2010	46~49,XY,+3,+8	46~49,XY,+3,+8[cp5]/46,XY[35]	Male	40	mTESR	Matrigel							x					x
WiCell	ESC	2010	46,XY,del(10)(p14)	46,XY,?del(10)(p14)[7]/46,XY[13]	Male	20	mTESR	Matrigel			Yes
WiCell	iPSC	2010	47,XY,+12	47,XY,+12[3]/46,XY[17]	Male	20	mTESR	Matrigel																x
WiCell	iPSC	2010	47,XY,+12	47,XY,+12[5]/46,XY[15]	Male	20	mTESR	Matrigel																x
WiCell	iPSC	2010	47,XY,+12	47,XY,+12[11]/46,XY[9]	Male	20	mTESR	Matrigel																x
WiCell	iPSC	2010	46,XY,i(20)(q10)	46,XY,i(20)(q10)[4]/46,XY[26]	Male	30	mTESR	Matrigel		Yes
WiCell	iPSC	2010	47,XY,+12	47,XY,+12[2]/46,XY[18]	Male	20	mTESR	Matrigel																x
WiCell	iPSC	2010	46,X,idic(Y)(q12)	46,X,idic(Y)(q12)[2]/47,XY,+12[2]/46,XY[26]	Male	30	mTESR	Matrigel																												x
WiCell	iPSC	2010	47,XY,+12	46,X,idic(Y)(q12)[2]/47,XY,+12[2]/46,XY[26]	Male	30	mTESR	Matrigel																x
WiCell	ESC	2010	47,XY,+12	47,XY,+12[2]/46,XY[22]	Male	24	mTESR	Matrigel																x
WiCell	iPSC	2010	47,XY,+12	47,XY,+12[5]/46,XY[15]	Male	20	mTESR	Matrigel																x
WiCell	ESC	2010	47,XX,+14	47,XX,+14[12]/46,XX[8]	Female	20	mTESR	Matrigel																		x
WiCell	ESC	2010	46,XX,der(4)t(1;4)(q12;p16)	46,XX,der(4)t(1;4)(q12;p16)[2]/46,XX[19]	Female	21	mTESR	Matrigel	Yes																													x
WiCell	iPSC	2010	46,XX,dup(8)(q22.1q24.1)	46,XX,dup(8)(q22.1q24.1)[20]	Female	20	mTESR	Matrigel				Yes
WiCell	ESC	2010	47,XY,+1	47,XY,+1[2]/46,XY[21]	Male	23	mTESR	Matrigel					x
WiCell	iPSC	2010	47,XX,+mar	47,XX,+mar[2]/46,XX[19]	Female	21	mTESR	Matrigel
WiCell	ESC	2010	46,X,del(Y)(q12)	46,X,?del(Y)(q12)[3]/46,XY[18]	Male	21	mTESR	Matrigel			Yes
WiCell	iPSC	2010	47,XY,+21	47,XY,+21[40]	Male	40	KOSR	MEF																									x
WiCell	ESC	2010	46,Y,dup(X)(p22.1p22.31)	46,Y,dup(X)(?p22.1p22.31)[19]/46,XY[2]	Male	21	KOSR	MEF				Yes
WiCell	iPSC	2010	47,XX,+mar	47,XX,+mar[2]/46,XX[18]	Female	20	Unknown	MEF
WiCell	ESC	2010	46,XX,der(21)t(17;21)(q11.2;q22)	46,XX,der(21)t(17;21)(q11.2;q22)[20]	Female	20	KOSR	MEF	Yes
WiCell	ESC	2010	46,XX,der(21)t(17;21)(q11.2;q22)	46,XX,der(21)t(17;21)(q11.2;q22)[19]	Female	20	KOSR	MEF	Yes
WiCell	iPSC	2010	47,XX,+8	47,XX,+8[2]/46,XX[35]	Female	40	mTESR	Matrigel												x
WiCell	iPSC	2010	47,XX,+12	47,XX,+12[6]/46,XX,der(9)t(9;?11)(p22;?p11.2)[2]/46,XX[12]	Female	20	Unknown	MEF																x
WiCell	iPSC	2010	46,XX,der(9)t(9;11)(p22;p11.2)	47,XX,+12[6]/46,XX,der(9)t(9;?11)(p22;?p11.2)[2]/46,XX[12]	Female	20	Unknown	MEF	Yes
WiCell	iPSC	2010	46,XX,t(2;10)(p13;q24.3),t(7;17)(q34;q23.3),add(21)(q22.3)	46,XX,t(2;10)(p13;q24.3).t(7;17)(q34;q23.3),add(21)(q22.3)[20]	Female	20	KOSR	Matrigel	Yes
WiCell	iPSC	2010	46,XX,t(15;16)(q24;q24)	46,XX,t(15;16)(q24;q24)[20]	Female	20	mTESR	Matrigel	Yes
WiCell	iPSC	2010	46,XX,t(1;9;22;11)(p34.1;q34;q11.2;q23)	46,XX,t(1;9;22;11)(p34.1;q34;q11.2;q23)[20]	Female	20	Unknown	MEF	Yes
WiCell	ESC	2010	47,XX,+12	47,XX,+12[15]/47,XX+11[2]/46,XX[4]	Female	21	mTESR	Matrigel																x
WiCell	ESC	2010	47,XX,+11	47,XX,+12[15]/47,XX+11[2]/46,XX[4]	Female	21	mTESR	Matrigel															x
WiCell	iPSC	2010	46,XX,t(4;13)(q33;q14)	46,XX,t(4;13)(q33;q14)[16]	Female	16	mTESR	Matrigel	Yes
WiCell	iPSC	2010	46,XY,add(6)(p25),add(18)(q21.1)	46,XY,add(6)(p25),add(18)(q21.1)[31]/47,idem,+X[2]/46,XY[7]	Male	40	mTESR	Matrigel
WiCell	iPSC	2010	47,idem,+X	46,XY,add(6)(p25),add(18)(q21.1)[31]/47,idem,+X[2]/46,XY[7]	Male	40	mTESR	Matrigel																											x
WiCell	iPSC	2010	46,XY,del(18)(q21.1q23)	46,XY,del(18)(q21.1q23)[16]/46,XY,add(7)(p22)[4]	Male	20	mTESR	Matrigel			Yes
WiCell	iPSC	2010	46,XY,add(7)(p22)	46,XY,del(18)(q21.1q23)[16]/46,XY,add(7)(p22)[4]	Male	20	mTESR	Matrigel
WiCell	iPSC	2010	47,XY,+12	47,XY,+12[2]/46,XY[20]	Male	22	mTESR	Matrigel																x
WiCell	iPSC	2010	47,XX,+8	47,XX,+8[3]/46,XX[29]	Female	32	mTESR	Matrigel												x
WiCell	iPSC	2010	47,XY,+12	47,XY,+12[2]/46,XY[33]	Male	35	mTESR	Matrigel																x
WiCell	ESC	2010	47,XX,+i(12)(p10)	47,XX,+i(12)(p10)[37]	Female	38?	mTESR	Matrigel		Yes
WiCell	ESC	2010	46,XX,add(11)(q24)	46,XX,add(11)(q24)[6]/46,XX,i(20)(q10)[5]/46,XX,der(1)t(1;1)(p36;p13)[4]/46,XX[5]	Female	20	mTESR	Stem Adhere
WiCell	ESC	2010	46,XX,i(20)(q10)	46,XX,add(11)(q24)[6]/46,XX,i(20)(q10)[5]/46,XX,der(1)t(1;1)(p36;p13)[4]/46,XX[5]	Female	20	mTESR	Stem Adhere		Yes
WiCell	ESC	2010	46,XX,der(1)t(1;1)(p36;p13)	46,XX,add(11)(q24)[6]/46,XX,i(20)(q10)[5]/46,XX,der(1)t(1;1)(p36;p13)[4]/46,XX[5]	Female	20	mTESR	Stem Adhere	Yes																												x
WiCell	ESC	2010	46,XY,i(7)(p10)	46,XY,i(7)(p10)[8]/46,XY,i(7)(p10),del(9)(q12)[5]/46,XY[6]	Male	20	Unknown	Matrigel		Yes																																							x
WiCell	ESC	2010	46,XY,i(7)(p10),del(9)(q12)	46,XY,i(7)(p10)[8]/46,XY,i(7)(p10),del(9)(q12)[5]/46,XY[6]	Male	20	Unknown	Matrigel		Yes	Yes																																						x
WiCell	ESC	2010	47,XX,+i(12)(p10)	47,XX,+i(12)(p10)[10]/47,XX,+11[6]/47,XX,+12[3]/46,XX[1]	Female	20	mTESR	Matrigel		Yes
WiCell	ESC	2010	47,XX,+11	47,XX,+i(12)(p10)[10]/47,XX,+11[6]/47,XX,+12[3]/46,XX[1]	Female	20	mTESR	Matrigel															x
WiCell	ESC	2010	47,XX,+12	47,XX,+i(12)(p10)[10]/47,XX,+11[6]/47,XX,+12[3]/46,XX[1]	Female	20	mTESR	Matrigel																x
WiCell	ESC	2010	46,XY,i(7)(p10)	46,XY,i(7)(p10)[5]/46,XY,i(7)(p10),del(22)(q13)[2]/46,XY(9)	Male	16?	KOSR	Matrigel		Yes																																							x
WiCell	ESC	2010	46,XY,i(7)(p10),del(22)(q13)	46,XY,i(7)(p10)[5]/46,XY,i(7)(p10),del(22)(q13)[2]/46,XY(9)	Male	16?	KOSR	Matrigel		Yes	Yes																																						x
WiCell	iPSC	2010	46,XX,i(20)(q10)	46,XX,i(20)(q10)[3]/46,XX[17]	Female	20	mTESR	Matrigel		Yes
WiCell	iPSC	2010	46,XX,inv(7)(p15q36)	46,XX,inv(7)(p15q36)[2]/46,XX[42]	Female	44	mTESR	Matrigel
WiCell	ESC	2010	46,XX,der(1)t(1;1)(p36.3;p11)	46,XX,der(1)t(1;1)(p36.3;p11)[6]/46,XX[14]	Female	20	mTESR	Matrigel	Yes																												x
WiCell	ESC	2010	47,XXY	47,XXY	Male	20	mTESR	Matrigel
WiCell	iPSC	2010	47,XX,+8	47,XX,+8[2]/46,XX[18]	Female	20	mTESR	Matrigel												x
WiCell	ESC	2010	47,XX,+8	47,XX,+8[3]/46,XX[17]	Female	20	mTESR	Matrigel												x
WiCell	ESC	2010	46,XX,add(X)(p22.3)	46,XX,add(X)(p22.3)[3]/46,XX[27]	Female	30	mTESR	Matrigel
WiCell	iPSC	2010	45,XX,-21	45,XX,-21[4]/46,XX[16]	Female	20	mTESR	Matrigel
WiCell	ESC	2010	46,XX,del(18)(q21q23)	46,XX,del(18)(q21q23)[2]/46,XX[38]	Female	40	mTESR	Matrigel			Yes
WiCell	ESC	2010	47,XY,+12	47,XY,+12[7]/46,XY[13]	Male	20	mTESR	Matrigel																x
WiCell	ESC	2010	46,XY,add(1)(q32),i(7)(p10),add(22)(q13)	46,XY,add(1)(q32),i(7)(p10),add(22)(q13)[10]	Male	10	KOSR	Matrigel		Yes																																							x
WiCell	ESC	2010	47,XY,+12	47,XY,+12[2]/46,XY[21]	Male	23	Unknown	Cell Start																x
WiCell	ESC	2010	47,XX,+12	47,XX,+12[5]	Female	5	Unknown	Cell Start																x
WiCell	ESC	2010	46,XY,i(20)(q10)	46,XY,i(20)(q10)[20]	Male	20	Unknown	Matrigel		Yes
WiCell	ESC	2010	46,XY,i(20)(q10)	46,XY,i(20)(q10)[20]	Male	20	Unknown	Matrigel		Yes
WiCell	ESC	2010	46~47,XX,del(9)(q13),i(9)(q10)	46~47,XX,del(9)(q13),i(9)(q11)[cp2]/46,XX[18]	Female	20	mTESR	Matrigel		Yes	Yes
WiCell	iPSC	2010	45,XX,der(13;22)(q10;q10)	45,XX,der(13;22)(q10;q10)[5]/46,XX,+5,der(13;22)(q10;q10)[15]	Female	20	mTESR	Matrigel
WiCell	iPSC	2010	46,XX,+5,der(13;22)(q10;q10)	45,XX,der(13;22)(q10;q10)[5]/46,XX,+5,der(13;22)(q10;q10)[15]	Female	20	mTESR	Matrigel									x
WiCell	ESC	2010	46,XX,der(1)ins(1;1)(q21;q23q32)	46,XX,der(1)ins(1;1)(q21;q23q32)[14]/46,XX[6]	Female	20	mTESR	Matrigel																														x
WiCell	ESC	2010	47,XY,+12	47,XY,+12[3]/46,XY[17]	Male	20	mTESR	Matrigel																x
WiCell	iPSC	2010	46,XX,i(20)(q10)	46,XX,i(20)(q10)[2]/46,XX[18]	Female	20	Unknown	Matrigel		Yes
WiCell	ESC	2010	47,XX,+X	47,XX,+X[3]/46,XX[17]	Female	20	mTESR	Matrigel																											x
WiCell	ESC	2010	47,XX,+i(12)(p10)	47,XX,+i(12)(p10)[2]/46,XX[22]	Female	24	mTESR	Matrigel		Yes
WiCell	iPSC	2010	46,XX,dup(3)(p25p25)	46,XX,dup(3)(p25p25)[20]	Female	20	Unknown	Matrigel				Yes																													x
WiCell	ESC	2010	47,XY,+12	47,XY,+12[3]/46,XY[17]	Male	20	mTESR	Matrigel																x
WiCell	iPSC	2010	46,XX,i(20)(q10)	46,XX,i(20)(q10)[9]/46,XX[11]	Female	20	mTESR	Unknown		Yes
WiCell	ESC	2010	47,XY,+12,dup(17)(q21q23)	47,XY,+12,dup(17)(q21q23)[19]/46,XY[1]	Male	20	Unknown	MEF				Yes												x
WiCell	iPSC	2010	46,XX,dup(3)(p25p25)	46,XX,dup(3)(p25p25)[20]	Female	20	Unknown	Matrigel				Yes																													x
WiCell	ESC	2010	46,XX,der(18)t(1;18)(q25;p11.3)	46,XX,der(18)t(1;18)(q25;p11.3)[18]/46,XX[3]	Female	21	Unknown	Matrigel	Yes																													x
WiCell	ESC	2010	47,XX,+X	47,XX,+X[9]/46,XX[11]	Female	20	KOSR	MEF																											x
WiCell	iPSC	2010	46,XX,dup(3)(p25p25)	46,XX,?dup(3)(p25p25)[16]/46,XX[4]	Female	20	mTESR	Matrigel				Yes																													x
WiCell	iPSC	2010	46,XX,dup(3)(p25p25)	46,XX,?dup(3)(p25p25)[20]	Female	20	mTESR	Matrigel				Yes																													x
WiCell	iPSC	2010	47,XX,dup(3)(p25p25),+8	47,XX,?dup(3)(p25p25),+8[2]/46,XX,?dup(3)(p25p25)[16]/46,XX[2]	Female	20	Unknown	Matrigel				Yes								x																					x
WiCell	iPSC	2010	46,XX,dup(3)(p25p25)	47,XX,?dup(3)(p25p25),+8[2]/46,XX,?dup(3)(p25p25)[16]/46,XX[2]	Female	20	Unknown	Matrigel				Yes																													x
WiCell	iPSC	2010	46,XX,der(1)ins(1;1)(q42;q42q23)	46,XX,der(1)ins(1;1)(q42;q42q23)[15]/46,XX[5]	Female	20	Unknown	Matrigel																														x
WiCell	iPSC	2010	46,XX,dup(3)(p25p25)	46,XX,?(3)(p25)[9]/46,XX[11]	Female	20	Unknown	Matrigel				Yes																													x
WiCell	iPSC	2010	46,XX,dup(3)(p25p25)	46,XX,?(3)(p25)[15]/46,XX[25]	Female	40	Unknown	Matrigel				Yes																													x
WiCell	iPSC	2010	46,XX,dup(3)(p25p25)	46,XX,?(3)(p25)[9]/46,XX[11]	Female	20	mTESR	Matrigel				Yes																													x
WiCell	iPSC	2010	46,XX,add(1)(p36.1),add(4)(q31.3)	46,XX,add(1)(p36.1),add(4)(q31.3)[20]	Female	20	KOSR	MEF
WiCell	iPSC	2010	46,XY,der(21)t(17;21)(p11.2;q21)	46,XY,der(21)t(17;21)(p11.2;q21)[20]	Male	20	KOSR	MEF	Yes
WiCell	iPSC	2010	46,XX,dup(3)(p25p25)	46,XX,?(3)(p25)[16]/46,XX[4]	Female	20	mTESR	Unknown				Yes																													x
WiCell	iPSC	2010	46,XX,dup(3)(p25p25)	46,XX,?(3)(p25)[11]/46,XX[9]	Female	20	mTESR	Unknown				Yes																													x
WiCell	iPSC	2010	46,XX,dup(3)(p25p25)	46,XX,?(3)(p25)[10]/46,XX[11]	Female	21	Unknown	Matrigel				Yes																													x
WiCell	iPSC	2010	47,XY,+Y	47,XY,+Y[2]/46,XY[24]	Male	26	mTESR	Matrigel																												x
WiCell	iPSC	2010	46,XX,dup(3)(p25p25)	46,XX,?(3)(p25)[18]/46,XX[2]	Female	20	Unknown	Matrigel				Yes																													x
WiCell	iPSC	2010	46,XX,der(16)t(1;16)(q12;q24)	46,XX,der(16)t(1;16)(q12;q24)[6]/46,XX[14]	Female	20	mTESR	Matrigel	Yes																													x
WiCell	iPSC	2010	46,XX,dup(3)(p25p25)	46,XX,?(3)(p25)[27]/46,XX[14]	Female	41	Unknown	Matrigel				Yes																													x
WiCell	iPSC	2010	47,XY,+20	47,XY,+20[2]/48,XY,+14,+20[18]	Male	20	KOSR	MEF																								x
WiCell	iPSC	2010	48,XY,+14,+20	47,XY,+20[2]/48,XY,+14,+20[18]	Male	20	KOSR	MEF																		x						x
WiCell	iPSC	2010	46,XX,dup(3)(p25p25)	46,XX,?(3)(p25)[9]/46,XX[11]	Female	20	mTESR	Matrigel				Yes																													x
WiCell	ESC	2010	47,XY,+12	47,XY,+12[2]/46,XY[20]	Male	22	mTESR	Matrigel																x
WiCell	ESC	2010	46,XY,t(6;10)(p21.3;q21.2)	46,XY,t(6;10)(p21.3;q21.2)[3]/47,XY,+8[3]/47,XY,+i(12)(p10)[2]/46,XY[12]	Male	20	mTESR	Matrigel	Yes
WiCell	ESC	2010	47,XY,+8	46,XY,t(6;10)(p21.3;q21.2)[3]/47,XY,+8[3]/47,XY,+i(12)(p10)[2]/46,XY[12]	Male	20	mTESR	Matrigel												x
WiCell	ESC	2010	47,XY,+i(12)(p10)	46,XY,t(6;10)(p21.3;q21.2)[3]/47,XY,+8[3]/47,XY,+i(12)(p10)[2]/46,XY[12]	Male	20	mTESR	Matrigel		Yes
WiCell	ESC	2011	45,XY,der(10;21)(q10;q10)	45,XY,der(10;21)(q10;q10)	Male	20	mTESR	Matrigel
WiCell	iPSC	2011	46,XX,der(16)t(1;16)(q12;q24)	46,XX,der(16)t(1;16)(q12;q24)[3]/46,XX[17]	Female	20	mTESR	Matrigel	Yes																													x
WiCell	iPSC	2011	47,XY,+21	47,XY,+21	Male	20	mTESR	Matrigel																									x
WiCell	ESC	2011	47,XY,+20	47,XY,+20[10]/46,XY,i(20)(q10)[2]/46,XY[8]	Male	20	Unknown	Matrigel																								x
WiCell	ESC	2011	46,XY,i(20)(q10)	47,XY,+20[10]/46,XY,i(20)(q10)[2]/46,XY[8]	Male	20	Unknown	Matrigel		Yes
WiCell	ESC	2011	46,XX,i(20)(q10)	46,XX,i(20)(q10)[5]/46,XX[15]	Female	20	mTESR	StemX Vivo		Yes
WiCell	ESC	2011	47,XY,+12	47,XY,+12[2]/46,XY[27]	Male	29	mTESR	Matrigel																x
WiCell	ESC	2011	47,XY,+i(12)(p10)	47,XY,+i(12)(p10)[7]/46,XY,t(6;10)(p21.3;q21.2)[4]/46,XY[7]	Male	20	mTESR	Matrigel		Yes
WiCell	ESC	2011	46,XY,t(6;10)(p21.3;q21.2)	47,XY,+i(12)(p10)[7]/46,XY,t(6;10)(p21.3;q21.2)[4]/46,XY[7]	Male	20	mTESR	Matrigel	Yes
WiCell	ESC	2011	47,XY,+20	47,XY,+20[3]/46,XY[17]	Male	20	Unknown	Matrigel																								x
WiCell	ESC	2011	51,XY,+X,+Y,+12,+14,+20	51,XY,+X,+Y,+12,+14,+20[cp2]/46,XY[16]	Male	20	mTESR	Matrigel																x		x						x			x	x
WiCell	iPSC	2011	47,XY,+mar	47,XY,+mar[3]/46,XX[19]	Male	22	mTESR	Unknown
WiCell	ESC	2011	47,XX,+12	47,XX,+12[5]/46,XX[13]	Female	20	StemPro	Geltrex																x
WiCell	ESC	2011	46,XX,dup(1)(q21q42)	46,XX,dup(1)(q21q42)[7]/46,XX[13]	Female	20	mTESR	MEF				Yes																										x
WiCell	ESC	2011	46,XY,i(20)(q10)	46,XY,i(20)(q10)[9]/46,XY[11]	Male	20	Unknown	Matrigel		Yes
WiCell	ESC	2011	47,XX,+12	47,XX,+12[12]/46,XX[8]	Female	20	mTESR	Matrigel																x
WiCell	ESC	2011	47,XX,+12	47,XX,+12[7]/46,XX[13]	Female	20	mTESR	Matrigel																x
WiCell	iPSC	2011	46,XY,i(20)(q10)	46,XY,i(20)(q10)[20]	Male	20	mTESR	Matrigel		Yes
WiCell	ESC	2011	46,XX,t(X;9)(p21;q12)	46,XX,t(X;9)(p21;q12)[3]/46,XX[17]	Female	20	mTESR	Matrigel	Yes
WiCell	ESC	2011	47,XY,+12	47,XY,+12[3]/46,XY[17]	Male	20	mTESR	Matrigel																x
WiCell	ESC	2011	47,XX,+12	47,XX,+12[2]/46,XX[18]	Female	20	Unknown	Unknown																x
WiCell	ESC	2011	47,XY,+12	47,XY,+12[2]/46,XY[18]	Male	20	mTESR	Matrigel																x
WiCell	ESC	2011	47,XY,+i(12)(p10)	47,XY,+i(12)(p10)[8]/46,XY,t(6;10)(p21.3;q22.2)[6]/46,XY[6]	Male	20	mTESR	Matrigel		Yes
WiCell	ESC	2011	46,XY,t(6;10)(p21.3;q22.2)	47,XY,+i(12)(p10)[8]/46,XY,t(6;10)(p21.3;q22.2)[6]/46,XY[6]	Male	20	mTESR	Matrigel	Yes
WiCell	ESC	2011	46,XX,i(20)(q10)	46,XX,i(20)(q10)[3]/46,XX[17]	Female	20	mTESR	Matrigel		Yes
WiCell	ESC	2011	46,XX,i(20)(q10)	46,XX,i(20)(q10)[2]/46,XX[18]	Female	20	Unknown	Vitronectin		Yes
WiCell	ESC	2011	46,XY,i(7)(p10)	46,XY,i(7)(p10)[10]/46,XY[10]	Male	20	KOSR	Matrigel		Yes																																							x
WiCell	ESC	2011	47,XX,+12	47,XX,+12[3]/46,XX[17]	Female	20	mTESR	Matrigel																x
WiCell	ESC	2011	47,XY,+12	47,XY,+12[8]/46,XY[12]	Male	20	mTESR	Cell Start																x
WiCell	ESC	2011	47,XY,+12	47,XY,+12[11]/46,XY[9]	Male	20	mTESR	Cell Start																x
WiCell	ESC	2011	47,XX,+12	47,XX+12[2]/46,XX[34]	Female	36	StemPro	Geltrex																x
WiCell	ESC	2011	46,XY,i(7)(p10)	46,XY,i(7)(p10)[19]/46,XY[1]	Male	20	mTESR	Matrigel		Yes																																							x
WiCell	iPSC	2011	46,XX,dup(17)(q21q25)	46,XX,dup(17)(q21q25)[2]/46,XX[18]	Female	20	KOSR	MEF				Yes
WiCell	iPSC	2011	46,XY,add(10)(q26.1)	46,XY,add(10)(q26.1)[3]/46,XY[17]	Male	20	Unknown	MEF
WiCell	iPSC	2011	46,XY,del(13)(q12q14)	46,XY,del(13)(q12q14)[18]	Male	20	Unknown	MEF			Yes
WiCell	iPSC	2011	46~49,XY,-8,+1~3mar	46~49,XY,-8,+1~3mar[cp7]/45,XY,-8[3]/46,XY[25]	Male	40	Unknown	MEF
WiCell	iPSC	2011	45,XY,-8	46~49,XY,-8,+1~3mar[cp7]/45,XY,-8[3]/46,XY[25]	Male	40	Unknown	MEF
WiCell	iPSC	2011	46,XY,-6,+mar	46,XY,-6,+mar[6]/46~47,XY,add(6)(p22),+mar[cp2]/46,XY[1]	Male	9	Unknown	MEF
WiCell	iPSC	2011	46~47,XY,add(6)(p22),+mar	46,XY,-6,+mar[6]/46~47,XY,add(6)(p22),+mar[cp2]/46,XY[1]	Male	9	Unknown	MEF
WiCell	iPSC	2011	46,XY,ins(17;?)(q11.2;?)	46,XY,ins(17;?)(q11.2;?)[19]	Male	20	KOSR	Matrigel
WiCell	ESC	2011	47,XY,+12	47,XY,+12[5]/46,XY[15]	Male	20	mTESR	Cell Start																x
WiCell	ESC	2011	46,XX,i(20)(q10)	46,XX,i(20)(q10)[20]	Female	20	E9	Vitronectin		Yes
WiCell	ESC	2011	46,XX,add(21)(q22)	46,XX,add(21)(q22)[13]/46,XX[7]	Female	20	mTESR	Matrigel
WiCell	ESC	2011	46,XX,add(21)(q22)	46,XX,add(21)(q22)[5]/46,XX[15]	Female	20	mTESR	Matrigel
WiCell	iPSC	2011	46,XY,t(1;13)(q12;q14.3)	46,XY,t(1;13)(q12;q14.3)[20]	Male	20	mTESR	Matrigel	Yes
WiCell	iPSC	2011	46,XY,dup(10)(q21.2q22.1)	46,XY,dup(10)(q21.2q22.1)[19]/46,XY[1]	Male	20	mTESR	MEF				Yes
WiCell	iPSC	2011	45,XY,rob(15;22)(q10;q10)	45,XY,rob(15;22)(q10)(q10)[20]	Male	20	mTESR	Matrigel
WiCell	iPSC	2011	46,XY,der(6)t(1;6)(q12;p25)	46,XY,der(6)t(1;6)(q12;p25)[13]	Male	14	Unknown	MEF	Yes																													x
WiCell	iPSC	2011	46,XY,der(6)t(1;6)(q12;p25)	46,XY,der(6)t(1;6)(q12;p25)[7]	Male	7	Unknown	MEF	Yes																													x
WiCell	iPSC	2011	46,XX,t(1;13)(q21;q14)	46,XX,t(1;13)(q21;q14)[20]	Female	20	mTESR	Matrigel	Yes
WiCell	iPSC	2011	47,XX,+12	47,XX,+12[2]/46,XX[24]	Female	26	mTESR	Matrigel																x
WiCell	iPSC	2011	46,XY,add(10)(p13)	46,XY,add(10)(p13)[20]	Male	20	mTESR	Matrigel
WiCell	ESC	2011	48,XY,+12,+14	48,XY,+12,+14[2]/47,XY,+12[2]/46,XY[16]	Male	20	mTESR	Matrigel																x		x
WiCell	ESC	2011	47,XY,+12	48,XY,+12,+14[2]/47,XY,+12[2]/46,XY[16]	Male	20	mTESR	Matrigel																x
WiCell	iPSC	2011	46,XY,del(2)(q21q23),t(4;9)(q33;q22),del(6)(q13q21)	46,XY,del(2)(q21q23),t(4;9)(q33;q22),del(6)(q13q21)[7]/46,XY[13]	Male	20	Unknown	Matrigel	Yes		Yes
WiCell	iPSC	2011	46,XX,t(1;7)(p36.1;q11.2),t(10;15)(q21.2;q26.1),t(14;20)(q32;p11.2)	46,XX,t(1;7)(p36.1;q11.2),t(10;15)(q21.2;q26.1),t(14;20)(q32;p11.2)[20]	Female	20	mTESR	Matrigel	Yes
WiCell	iPSC	2011	46,XY,inv(1)(p21q12)	46,XY,inv(1)(p21q12)[20]	Male	20	mTESR	Matrigel
WiCell	ESC	2011	46,XX,i(20)(q10)	46,i(20)(q10)[6]/46,XX[14]	Female	20	E8	Matrigel		Yes
WiCell	ESC	2011	46,XY,i(7)(p10)	46,XY,i(7)(p10)[17]/46,XY[3]	Male	20	KOSR	Matrigel		Yes																																							x
WiCell	iPSC	2011	46,XY,t(1;14)(p36.13;q13)	46,XY,t(1;14)(p36.13;q13)[20]	Male	20	mTESR	Matrigel	Yes
WiCell	iPSC	2011	46,XY,dup(10)(q22.1q11.2)	46,XY,dup(10)(q22.1q11.2)[20]	Male	20	mTESR	MEF				Yes
WiCell	ESC	2011	46,XX,i(20)(q10)	46,XX,i(20)(q10)[5]/46,XX[15]	Female	20	mTESR	Matrigel		Yes
WiCell	iPSC	2011	46,XY,t(8;22)(p11.2;q13),t(10;14)(q22;q24)	46,XY,t(8;22)(p11.2;q13),t(10;14)(q22;q24)[20]	Male	20	mTESR	Matrigel	Yes
WiCell	ESC	2011	48,XY,+12,+14	48,XY,+12,+14[2]/46,XY[17]	Male	20	mTESR	Matrigel																x		x
WiCell	iPSC	2011	46,XY,inv(1)(p21q12)	46,XY,inv(1)(p21q12)[20]	Male	20	mTESR	Unknown
WiCell	iPSC	2011	46,XY,t(3;8)(q12;q13),t(5;19)(q31;p13.1),t(7;16)(q34;p13.1)	46,XY,t(3;8)(q12;q13),t(5;19)(q31;p13.1),t(7;16)(q34;p13.1)[20]	Male	20	mTESR	Matrigel	Yes
WiCell	iPSC	2011	81~89,XXYY,-2,-3,der(6)t(6;9)(p10;q10),-9,add(9)(q22),-10,-19,-20,-22,+1~3mar	81~89,XXYY,-2,-3,der(6)t(6;9)(p10;q10),-9,add(9)(q22),-10,-19,-20,-22,+1~3mar[cp8]/ 46,XY[12]	Male	20	Unknown	Matrigel	Yes
WiCell	iPSC	2011	47,XY,+12	47,XY,+12[15]/46,XY,i(7)(p10)[5]	Male	20	Unknown	Matrigel																x
WiCell	iPSC	2011	46,XY,i(7)(p10)	47,XY,+12[15]/46,XY,i(7)(p10)[5]	Male	20	Unknown	Matrigel		Yes																																							x
WiCell	iPSC	2011	47,XY,+12	47,XY,+12[12]/46,XY[8]	Male	20	Unknown	Matrigel																x
WiCell	iPSC	2011	46,XY,add(22)(p11.2)	46,XY,add(22)(p11.2)[20]	Male	20	KOSR	MEF
WiCell	iPSC	2011	46,XY,-10,+mar	46,XY,-10,+mar[20]	Male	20	mTESR	Matrigel
WiCell	iPSC	2011	46,XY,t(X;21)(q21;p13)	46,XY,t(X;21)(q21;p13)[2]/46,XY[17]	Male	20	Unknown	Matrigel	Yes
WiCell	iPSC	2011	46,XY,del(18)(q21.1q23)	46,XY,del(18)(q21.1q23)[17]/46,XY[3]	Male	20	mTESR	Matrigel			Yes
WiCell	iPSC	2011	46,XY,add(8)(q22)	46,XY,add(8)(q22)[7]/46,XY,?inv(8)(q13q24)[6]/46,XY[7]	Male	20	mTESR	Matrigel
WiCell	iPSC	2011	46,XY,inv(8)(q13q24)	46,XY,add(8)(q22)[7]/46,XY,?inv(8)(q13q24)[6]/46,XY[7]	Male	20	mTESR	Matrigel
WiCell	iPSC	2011	47,XX,+i(12)(p10),del(14)(q32)	47,XX,+i(12)(p10),?del(14)(q32)[22]	Female	22	mTESR	Matrigel		Yes	Yes
WiCell	iPSC	2011	47,XX,+i(12)(p10),del(14)(q32)	47,XX,+i(12)(p10),?del(14)(q32)[20]	Female	20	mTESR	Matrigel		Yes	Yes
WiCell	iPSC	2011	47,XX,+i(12)(p10),del(14)(q32)	47,XX,+i(12)(p10),?del(14)(q32)[22]	Female	22	mTESR	Matrigel		Yes	Yes
WiCell	iPSC	2011	46,XY,i(20)(q10)	46,XY,i(20)(q10)[4]/47,XY,+12[2]/46,XY[14]	Male	20	KOSR	Matrigel		Yes
WiCell	iPSC	2011	47,XY,+12	46,XY,i(20)(q10)[4]/47,XY,+12[2]/46,XY[14]	Male	20	KOSR	Matrigel																x
WiCell	iPSC	2011	46,XY,der(2)t(2;13)(q33;q22),der(2)t(2;2)(p13;q33),t(7;17)(q22;q25),add(9)(q22),add(13)(q14),add(17)(q25)	46,XY,der(2)t(2;13)(q33;q22),der(2)t(2;?2)(p13;?q33),t(7;17)(q22;q25),add(9)(q22),add(13)(q14), add(17)(q25)[20]	Male	20	mTESR	Matrigel	Yes																															x
WiCell	iPSC	2011	46,XY,t(1;4)(q42;q27)	46,XY,t(1;4)(q42;q27)[19]/46,XY[1]	Male	20	mTESR	Matrigel	Yes
WiCell	iPSC	2011	44~46,XY,der(16)t(8;16)(p11.2;q24)	44~46,XY,der(16)t(?8;16)(?p11.2;q24)[cp2]/46,XY[10]	Male	20	Unknown	Matrigel	Yes
WiCell	iPSC	2011	46,XX,dup(1)(q25q32)	46,XX,dup(1)(q25q32)[20]	Female	20	KOSR	Matrigel				Yes																										x
WiCell	iPSC	2011	46,XX,i(20)(q10)	46,XX,i(20)(q10)[20]	Female	20	mTESR	Matrigel		Yes
WiCell	iPSC	2011	46,XX,i(20)(q10)	46,XX,i(20)(q10)[20]	Female	20	mTESR	Matrigel		Yes
WiCell	iPSC	2011	46,XY,add(21)(p11.1)	46,XY,add(21)(p11.1)[11]/46,XY[9]	Male	20	mTESR	Matrigel
WiCell	iPSC	2011	45,X,-Y,t(6;7)(q23;q32)	45,X,-Y,t(6;7)(q23;q32)[20]	Male	20	mTESR	Matrigel	Yes
WiCell	iPSC	2011	46,XY,inv(10)(p15q22)	46,XY,inv(10)(p15q22)[3]/46,XY[17]	Male	20	mTESR	Matrigel
WiCell	ESC	2011	47,XY,+12	47,XY,+12[11]/46,XY[9]	Male	20	mTESR	Matrigel																x
WiCell	ESC	2011	46,XX,der(21)t(12;21)(q13;p11.2)	46,XX,der(21)t(12;21)(q13;p11.2)[3]/46,XX[17]	Female	20	KOSR	MEF	Yes
WiCell	ESC	2011	47,XX,+12	47,XX,+12[17]/47,XX+20[3]	Female	20	KOSR	MEF																x
WiCell	ESC	2011	47,XX,+20	47,XX,+12[17]/47,XX+20[3]	Female	20	KOSR	MEF																								x
WiCell	iPSC	2011	47,XX,+20	47,XX,+20[18]/ 47,XX,add(12)(p13),+20[2]	Female	20	KOSR	MEF																								x
WiCell	iPSC	2011	47,XX,add(12)(p13),+20	47,XX,+20[18]/ 47,XX,add(12)(p13),+20[2]	Female	20	KOSR	MEF																								x
WiCell	iPSC	2011	46,XY,t(1;21)(p22;q22)	46,XY,t(1;21)(p22;q22)[20]	Male	20	mTESR	Matrigel	Yes
WiCell	iPSC	2011	47,XY,+12	47,XY,+12[2]/46,XY[30]	Male	32	mTESR	Matrigel																x
WiCell	iPSC	2011	46,XY,+12	46,XY,+12[4]/46,XY[16]	Male	20	mTESR	Matrigel																x
WiCell	iPSC	2011	47,XX,+X	47,XX,+X[5]/46,XX[15]	Female	20	KOSR	Matrigel																											x
WiCell	iPSC	2011	45,X,-Y	45,X,-Y[19]	Male	20	mTESR	Matrigel
WiCell	iPSC	2011	47,XY,+12	47,XY,+12[4]/46,XY[15]	Male	20	KOSR	Matrigel																x
WiCell	iPSC	2011	46,XY,add(7)(q11.23)	46,XY,add(7)(q11.23)[13]/47,XY,+12[6]/46,XY[1]	Male	20	KOSR	Matrigel
WiCell	iPSC	2011	47,XY,+12	46,XY,add(7)(q11.23)[13]/47,XY,+12[6]/46,XY[1]	Male	20	KOSR	Matrigel																x
WiCell	iPSC	2011	47,XY,+12	47,XY,+12[18]/46,XY[2]	Male	20	KOSR	Matrigel																x
WiCell	iPSC	2011	46,X,del(X)(p22.1)	46,X,del(X)(p22.1)	Female	20	Unknown	Matrigel			Yes
WiCell	ESC	2011	47,XX,+20	47,XX,+20	Female	20	KOSR	Matrigel																								x
WiCell	ESC	2011	48,XY,+12,+14	48,XY,+12,+14[cp2]/46,XY[38]	Male	40	mTESR	Matrigel																x		x
WiCell	iPSC	2011	46,XY,i(20)(q10)	46,XY,i(20)(q10)[4]/47,XY,+12[2]/48,XY,+8,+12[2]/46,XY[32]	Male	40	KOSR	Matrigel		Yes
WiCell	iPSC	2011	47,XY,+12	46,XY,i(20)(q10)[4]/47,XY,+12[2]/48,XY,+8,+12[2]/46,XY[32]	Male	40	KOSR	Matrigel																x
WiCell	iPSC	2011	48,XY,+8,+12	46,XY,i(20)(q10)[4]/47,XY,+12[2]/48,XY,+8,+12[2]/46,XY[32]	Male	40	KOSR	Matrigel												x				x
WiCell	ESC	2011	47,XX,+12	47,XX,+12[17]/48,XX,+X,+8[2]	Female	20	KOSR	MEF																x
WiCell	ESC	2011	48,XX,+X,+8	47,XX,+12[17]/48,XX,+X,+8[2]	Female	20	KOSR	MEF												x															x
WiCell	iPSC	2011	46,XY,dup(1)(q25q32)	46,XY,?dup(1)(q25q32)[3]/46,XY[17]	Male	20	mTESR	Matrigel				Yes																										x
WiCell	iPSC	2011	46,XY,add(10)(p11.2)	46,XY,add(10)(p11.2)[6]/46,XY[13]	Male	20	mTESR	Matrigel
WiCell	iPSC	2011	46,XY,i(20)(q10)	46,XY,i(20)(q10)[5]/47,XY,+12[2]/46,XY[13]	Male	20	E8	Matrigel		Yes
WiCell	iPSC	2011	47,XY,+12	46,XY,i(20)(q10)[5]/47,XY,+12[2]/46,XY[13]	Male	20	E8	Matrigel																x
WiCell	iPSC	2011	47,XY,+12	47,XY,+12[17]	Male	20	Unknown	Matrigel																x
WiCell	iPSC	2011	47,XY,+12	47,XY,+12[14]/46,XY[4]	Male	20	Unknown	Matrigel																x
WiCell	iPSC	2011	46,X,del(X)(p22.1)	46,X,del(X)(p22.1)[20]	Female	20	Unknown	Matrigel			Yes
WiCell	iPSC	2011	94~95,XXYY,+12,+17	94~95,XXYY,+12,+17[cp2]/92~97,XXYY,+12 [cp2]/92,XXYY[2]/46,XY[14]	Male	20	Unknown	Matrigel																x					x
WiCell	iPSC	2011	92~97,XXYY,+12	94~95,XXYY,+12,+17[cp2]/92~97,XXYY,+12 [cp2]/92,XXYY[2]/46,XY[14]	Male	20	Unknown	Matrigel																x
WiCell	iPSC	2011	92,XXYY	94~95,XXYY,+12,+17[cp2]/92~97,XXYY,+12 [cp2]/92,XXYY[2]/46,XY[14]	Male	20	Unknown	Matrigel
WiCell	iPSC	2011	89~93,XXYY,-6,-6,-6,+12,+12,+12,+17,+17,+17,+mar,+mar	89~93,XXYY,-6[3],+12[3],+17[3],+mar[2][cp4]/92,XXYY[3]/46,XY[10]	Male	20	Unknown	Matrigel																x					x
WiCell	iPSC	2011	92,XXYY	89~93,XXYY,-6[3],+12[3],+17[3],+mar[2][cp4]/92,XXYY[3]/46,XY[10]	Male	20	Unknown	Matrigel
WiCell	iPSC	2012	46,XY,t(2;16)(q11.2;q24)	46,XY,t(2;16)(q11.2;q24)	Male	20	mTESR	Matrigel	Yes
WiCell	iPSC	2012	46,XY,t(1;12;20)(q25;q13;p11.2),t(2;16)(q11.2;q24)	46,XY,t(1;12;20)(q25;q13;p11.2),t(2;16)(q11.2;q24)[20]	Male	20	mTESR	Matrigel	Yes
WiCell	iPSC	2012	46,XY,der(4)t(4;5)(p16;q22),der(22)t(17;22)(q21;p12)	46,XY,der(4)t(4;5)(p16;q22),der(22)t(17;22)(q21;p12)[32]/46,XY[6]	Male	40	Unknown	Matrigel	Yes																																					x
WiCell	iPSC	2012	46,XY,t(1;17)(q21;p11.2)	46,XY,t(1;17)(q21;p11.2)[20]	Male	20	mTESR	Matrigel	Yes
WiCell	iPSC	2012	47,XY,+i(12)(p10)	47,XY,+i(12)(p10)[3]/46,XY[17]	Male	20	mTESR	Matrigel		Yes
WiCell	iPSC	2012	45,X,-Y,t(1;7)(p36.1;q32),t(3;8)(q12;q13),t(5;19)(q21;p12),t(14;16)(p11.2;p11.2)	45,X,-Y,t(1;7)(p36.1;q32),t(3;8)(q12;q13),t(5;19)(q21;p12),t(14;16)(p11.2;p11.3)[20]	Male	20	mTESR	Matrigel	Yes
WiCell	iPSC	2012	46,XY,t(1;7)(p36.1;q32),t(3;8)(q12;q13),t(5;19)(q21;p12),t(14;16)(p11.2;p13.3)	46,XY,t(1;7)(p36.1;q32),t(3;8)(q12;q13),t(5;19)(q21;p12),t(14;16)(p11.2;p13.3)[20]	Male	20	mTESR	Matrigel	Yes
WiCell	iPSC	2012	47,XY,+12	47,XY,+12[7]/46,XY[13]	Male	20	KOSR	Matrigel																x
WiCell	iPSC	2012	46,XX,inv(6)(p11.2p21.1)	46,XX,?inv(6)(p11.2p21.1)[20]	Female	20	Unknown	Matrigel
WiCell	iPSC	2012	46,XY,add(21)(p11.2)	46,XY,add(21)(p11.2)	Male	20	mTESR	Matrigel
WiCell	iPSC	2012	47,XY,+21	47,XY,+21[18]/46,XY[2]	Male	20	KOSR	MEF																									x
WiCell	iPSC	2012	47,XY,+21	47,XY,+21[8]/48,XY,+13,+21[9]/46,XY[2]	Male	20	KOSR	MEF																									x
WiCell	iPSC	2012	48,XY,+13,+21	47,XY,+21[8]/48,XY,+13,+21[9]/46,XY[2]	Male	20	KOSR	MEF																	x								x
WiCell	iPSC	2012	46,XY,i(20)(q10)	46,XY,i(20)(q10)[4]/47,XY,+12[2]/46,XY[14]	Male	20	E8	Matrigel		Yes
WiCell	iPSC	2012	47,XY,+12	46,XY,i(20)(q10)[4]/47,XY,+12[2]/46,XY[14]	Male	20	E8	Matrigel																x
WiCell	iPSC	2012	46,XY,der(7)t(1;7)(q12;p22)	46,XY,der(7)t(1;7)(q12;p22)[10]/46,XY[10]	Male	20	E8	Vitronectin	Yes																													x
WiCell	iPSC	2012	47,XX,+i(12)(p10)	47,XX,+i(12)(p10)[17]	Female	20	mTESR	Matrigel		Yes
WiCell	iPSC	2012	47,XX,+i(12)(p10)	47,XX,+i(12)(p10)[19]	Female	20	mTESR	Matrigel		Yes
WiCell	iPSC	2012	47,XY,+12	47,XY,+12[2]/46,XY[17]	Male	20	Unknown	Matrigel																x
WiCell	iPSC	2012	47,XY,dup(17)(q21.1q25),+21	47,XY,dup(17)(q21.1q25),+21[19]	Male	20	Unknown	MEF				Yes																					x
WiCell	iPSC	2012	47,XY,+21	47,XY,+21[20]	Male	20	Unknown	MEF																									x
WiCell	iPSC	2012	46,XY,del(13)(q14q32)	46,XY,del(13)(q14q32)[17]/47,XY,+12,del(13)(q14q32)[2]	Male	20	Unknown	MEF			Yes
WiCell	iPSC	2012	47,XY,+12,del(13)(q14q32)	46,XY,del(13)(q14q32)[17]/47,XY,+12,del(13)(q14q32)[2]	Male	20	Unknown	MEF			Yes													x
WiCell	iPSC	2012	46,XX,i(20)(q10)	46,XX,i(20)(q10)[19]/46,XX[1]	Female	20	KOSR	MEF		Yes
WiCell	iPSC	2012	46,XX,dup(3)(p25p25)	46,XX,dup(3)(p25p25)[17]/46,XX[3]	Female	20	mTESR	Matrigel				Yes																													x
WiCell	iPSC	2012	46,XY,i(20)(q10)	46,XY,i(20)(q10)[16]/46,XY[2]	Male	20	E8	Matrigel		Yes
WiCell	iPSC	2012	46,XY,i(20)(q10)	46,XY,i(20)(q10)[19]	Male	20	E8	Matrigel		Yes
WiCell	iPSC	2012	46,XY,i(20)(q10)	46,XY,i(20)(q10)[20]	Male	20	E8	Matrigel		Yes
WiCell	iPSC	2012	46,XX,dup(17)(q11.2q25)	46,XX,dup(17)(q11.2q25)[20]	Female	20	KOSR	Unknown				Yes
WiCell	iPSC	2012	47,XX,+20	47,XX,+20[4]/46,XX[16]	Female	20	mTESR	Matrigel																								x
WiCell	iPSC	2012	47,XY,+8	47,XY,+8[2]/46,XY[18]	Male	20	mTESR	Matrigel												x
WiCell	iPSC	2012	46,Y,dup(X)(p11.2p21)	46,Y,dup(X)(p11.2p21)[20]	Male	20	Unknown	MEF				Yes
WiCell	iPSC	2012	46,Y,dup(X)(p11.2p21)	46,Y,dup(X)(p11.2p21)[20]	Male	20	Unknown	MEF				Yes
WiCell	iPSC	2012	46,Y,dup(X)(p11.2p21)	46,Y,dup(X)(p11.2p21)[20]	Male	20	Unknown	MEF				Yes
WiCell	iPSC	2012	46,XY,i(20)(q10)	46,XY,i(20)(q10)[19]/46,XY[1]	Male	20	mTESR	Matrigel		Yes
WiCell	iPSC	2012	46,XY,i(20)(q10)	46,XY,i(20)(q10)[19]/46,XY[1]	Male	20	E8	Matrigel		Yes
WiCell	iPSC	2012	46,XY,i(20)(q10)	46,XY,i(20)(q10)[5]/46,XY[13]	Male	20	E8	Matrigel		Yes
WiCell	iPSC	2012	47,XY,+12	47,XY,+12[2]/46,XY[18]	Male	20	Unknown	MEF																x
WiCell	iPSC	2012	47,XX,+12	47,XX,+12[3]/46,XX[17]	Female	20	KOSR	MEF																x
WiCell	iPSC	2012	46,XY,t(4;5)(q31.3;q11.2)	46,XY,t(4;5)(q31.3;q11.2)[20]	Male	20	mTESR	Matrigel	Yes
WiCell	iPSC	2012	46,XY,t(4;5)(q31.3;q11.2)	46,XY,t(4;5)(q31.3;q11.2)[19]	Male	20	mTESR	Matrigel	Yes
WiCell	iPSC	2012	46,XY,t(4;5)(q31.3;q11.2)	46,XY,t(4;5)(q31.3;q11.2)[6]/46,XY[14]	Male	20	mTESR	Matrigel	Yes
WiCell	iPSC	2012	46,XY,t(4;5)(q31.3;q11.2)	46,XY,t(4;5)(q31.3;q11.2)[20]	Male	20	mTESR	Matrigel	Yes
WiCell	iPSC	2012	46,XX,i(20)(q10)	46,XX,i(20)(q10)[17]/46,XX[3]	Female	20	mTESR	Matrigel		Yes
WiCell	iPSC	2012	47,XX,+12	47,XX,+12[4]/46,XX[16]	Female	20	mTESR	Matrigel																x
WiCell	iPSC	2012	46,XX,i(20)(q10)	46,XX,i(20)(q10)[13]/46,XX[5]	Female	20	mTESR	Matrigel		Yes
WiCell	iPSC	2012	47,XX,+X	47,XX,+X[2]/46,XX[18]	Female	20	mTESR	Matrigel																											x
WiCell	iPSC	2012	47,XX,+X	47,XX,+X[17]	Female	20	mTESR	Matrigel																											x
WiCell	iPSC	2012	46,XX,dup(3)(p25p25)	46,XX,dup(3)(p25p25)[8]/46,XX[12]	Female	20	mTESR	Matrigel				Yes																													x
WiCell	iPSC	2012	46,XX,i(20)(q10)	46,XX,i(20)(q10)[2]/46,XX[18]	Female	20	mTESR	Matrigel		Yes
WiCell	iPSC	2012	46,XY,i(20)(q10)	46,XY,i(20)(q10)[2]/46,XY[19]	Male	21	KOSR	Matrigel		Yes
WiCell	iPSC	2012	46,Y,dup(X)(p11.2p21)	46,Y,dup(X)(p11.2p21)[20]	Male	20	KOSR	MEF				Yes
WiCell	iPSC	2012	46,Y,dup(X)(p11.2p21),add(16)(q24)	46,Y,dup(X)(p11.2p21),add(16)(q24)[20]	Male	20	KOSR	MEF				Yes
WiCell	iPSC	2012	46,XY,t(4;6)(p16;q12)	46,XY,t(4;6)(p16;q12)[4]/46,XY[16]	Male	20	mTESR	Matrigel	Yes
WiCell	iPSC	2012	46,XY,dup(1)(q25q43)	46,XY,dup(1)(q25q43)[13]/46,XY,dup(1)(q25q43),del(9)(q12)[3]/46,XY[1]	Male	20	Unknown	Matrigel				Yes																										x
WiCell	iPSC	2012	46,XY,dup(1)(q25q43),del(9)(q12)	46,XY,dup(1)(q25q43)[13]/46,XY,dup(1)(q25q43),del(9)(q12)[3]/46,XY[1]	Male	20	Unknown	Matrigel			Yes	Yes																										x
WiCell	iPSC	2012	46,XY,inv(5)(p15q33.3),add(16)(q22),der(21)t(17;21)(q21.3;q22.3)	46,XY,?inv(5)(p15q33.3),add(16)(q22),der(21)t(17;21)(q21.3;q22.3)[20]	Male	20	mTESR	Matrigel	Yes
WiCell	iPSC	2012	46,XY,add(21)(p10)	46,XY,add(21)(p10)[8]/46,XY,i(20)(q10)[2]/46,XY[10]	Male	20	E8	Unknown
WiCell	iPSC	2012	46,XY,i(20)(q10)	46,XY,add(21)(p10)[8]/46,XY,i(20)(q10)[2]/46,XY[10]	Male	20	E8	Unknown		Yes
WiCell	iPSC	2012	46,XX,t(10;18)(q21.2;q21.1)	46,XX,t(10;18)(q21.2;q21.1)[19]	Female	20	KOSR	MEF	Yes
WiCell	iPSC	2012	45,X	45,X[10]	Unknown	10	mTESR	Matrigel
WiCell	iPSC	2012	47,XY,+12	47,XY,+12[7]/46,XY[13]	Male	20	mTESR	Matrigel																x
WiCell	iPSC	2012	47,XY,+12	47,XY,+12[6]/47,XY,+20[2]/46,XY[12]	Male	20	mTESR	Matrigel																x
WiCell	iPSC	2012	47,XY,+20	47,XY,+12[6]/47,XY,+20[2]/46,XY[12]	Male	20	mTESR	Matrigel																								x
WiCell	iPSC	2012	47,XY,+12	47,XY,+12[3]/46,XY[17]	Male	20	mTESR	Matrigel																x
WiCell	iPSC	2012	46,XY,i(20)(q10)	46,XY,i(20)(q10)[14]/46,XY[4]	Male	20	mTESR	Matrigel		Yes
WiCell	iPSC	2012	46,XY,inv(11)(p13p15)	46,XY,?inv(11)(p13p15)[4]/46,XY,?inv(11)(p13p15),i(20)(q10)[6]	Male	10	mTESR	Matrigel
WiCell	iPSC	2012	46,XY,inv(11)(p13p15),i(20)(q10)	46,XY,?inv(11)(p13p15)[4]/46,XY,?inv(11)(p13p15),i(20)(q10)[6]	Male	10	mTESR	Matrigel		Yes
WiCell	iPSC	2012	46,XY,inv(11)(p13p15)	46,XY,?inv(11)(p13p15)[10]	Male	10	mTESR	Matrigel
WiCell	iPSC	2012	46,XY,inv(11)(p13p15)	46,XY,?inv(11)(p13p15)[8]/46,XY,?inv(11)(p13p15),i(20)(q10)[2]	Male	10	mTESR	Matrigel
WiCell	iPSC	2012	46,XY,inv(11)(p13p15),i(20)(q10)	46,XY,?inv(11)(p13p15)[8]/46,XY,?inv(11)(p13p15),i(20)(q10)[2]	Male	10	mTESR	Matrigel		Yes
WiCell	iPSC	2012	46,XY,inv(11)(p13p15)	46,XY,?inv(11)(p13p15)[8]/46,XY,?inv(11)(p13p15),i(20)(q10)[2]	Male	10	mTESR	Matrigel
WiCell	iPSC	2012	46,XY,inv(11)(p13p15),i(20)(q10)	46,XY,?inv(11)(p13p15)[8]/46,XY,?inv(11)(p13p15),i(20)(q10)[2]	Male	10	mTESR	Matrigel		Yes
WiCell	iPSC	2012	47,XY,+12	47,XY,+12[3]/46,XY[16]	Male	20	KOSR	MEF																x
WiCell	iPSC	2012	46,XY,inv(9)(p11q12),i(20)(q10)	46,XY,inv(9)(p11q12),i(20)(q10)[2]/46,XY,inv(9)(p11q12)[18]	Male	20	mTESR	Matrigel		Yes
WiCell	iPSC	2012	46,XY,inv(9)(p11q12)	46,XY,inv(9)(p11q12),i(20)(q10)[2]/46,XY,inv(9)(p11q12)[18]	Male	20	mTESR	Matrigel
WiCell	iPSC	2012	46,XY,inv(9)(p11q12),i(20)(q10)	46,XY,inv(9)(p11q12),i(20)(q10)[3]/46,XY,inv(9)(p11q12)[17]	Male	20	mTESR	Matrigel		Yes
WiCell	iPSC	2012	46,XY,inv(9)(p11q12)	46,XY,inv(9)(p11q12),i(20)(q10)[3]/46,XY,inv(9)(p11q12)[17]	Male	20	mTESR	Matrigel
WiCell	iPSC	2012	46,XY,inv(9)(p11q12),i(20)(q10)	46,XY,inv(9)(p11q12),i(20)(q10)[13]/46,XY,inv(9)(p11q12)[7]	Male	20	mTESR	Matrigel		Yes
WiCell	iPSC	2012	46,XY,inv(9)(p11q12)	46,XY,inv(9)(p11q12),i(20)(q10)[13]/46,XY,inv(9)(p11q12)[7]	Male	20	mTESR	Matrigel
WiCell	iPSC	2012	46,XY,i(20)(q10)	46,XY,i(20)(q10)[8]/46,XY[2]	Male	10	mTESR	Matrigel		Yes
WiCell	iPSC	2012	46,XY,i(20)(q10)	46,XY,i(20)(q10)[4]/46,XY[16]	Male	20	mTESR	Matrigel		Yes
WiCell	iPSC	2012	46,XY,i(20)(q10)	46,XY,i(20)(q10)[7]/46,XY[13]	Male	20	mTESR	Matrigel		Yes
WiCell	iPSC	2012	46,XY,t(1;4)(q44;q31.1)	46,XY,t(1;4)(q44;q31.1)[19]	Male	20	mTESR	Matrigel	Yes
WiCell	iPSC	2012	47,XY,+12	47,XY,+12[2]/46,XY[17]	Male	20	mTESR	Matrigel																x
WiCell	iPSC	2012	46,XX,i(20)(q10)	46,XX,i(20)(q10)[13]/46,XX[7]	Female	20	mTESR	Matrigel		Yes
WiCell	iPSC	2012	46,XX,add(4)(p16)	46,XX,add(4)(p16)[2]/46,XX[18]	Female	20	KOSR	MEF
WiCell	iPSC	2012	46,XX,dup(20)(q11.2q11.2)	46,XX,?dup(20)(q11.2q11.2)[5]/46,XX[15]	Female	20	E8	Matrigel				Yes
WiCell	iPSC	2012	47,XY,+14	47,XY,+14[2]/46,XY[18]	Male	20	mTESR	Matrigel																		x
WiCell	iPSC	2012	47,XY,+12	47,XY,+12[8]/46,XY[12]	Male	20	mTESR	Matrigel																x
WiCell	iPSC	2012	46,XY,i(20)(q10)	46,XY,i(20)(q10)[8]/47,XY,+12[3]/46,XY[8]	Male	20	mTESR	Matrigel		Yes
WiCell	iPSC	2012	47,XY,+12	46,XY,i(20)(q10)[8]/47,XY,+12[3]/46,XY[8]	Male	20	mTESR	Matrigel																x
WiCell	iPSC	2012	46,XY,t(4;5)(q31.3;q11.2)	46,XY,t(4;5)(q31.3;q11.2)[10]	Male	10	mTESR	Matrigel	Yes
WiCell	iPSC	2012	46,XY,+1,der(1;14)(q10;q10)	46,XY,+1,der(1;14)(q10;q10)[2]/46,XY[25]	Male	27	mTESR	Matrigel					x																									x
WiCell	iPSC	2012	46,X,-Y,+mar	46,X,-Y,+mar	Male	20	mTESR	Matrigel
WiCell	IPSC	2012	46,XX,t(10;18)(q21.2;q21.1)	46,XX,t(10;18)(q21.2;q21.1)[20]	Female	20	Unknown	MEF	Yes
WiCell	IPSC	2012	46,XX,t(10;18)(q21.2;q21.1)	46,XX,t(10;18)(q21.2;q21.1)[20]	Female	20	Unknown	MEF	Yes
WiCell	IPSC	2012	46,XX,t(10;18)(q21.2;q21.1)	46,XX,t(10;18)(q21.2;q21.1)[20]	Female	20	Unknown	MEF	Yes
WiCell	IPSC	2012	46,XX,t(3;11)(q23;p11.2)	46,XX,t(3;11)(q23;p11.2)[20]	Female	20	Unknown	MEF	Yes
WiCell	IPSC	2012	47,XY,+5	47,XY,+5[6]/46,XY[12]	Male	20	mTESR	Matrigel									x
WiCell	IPSC	2012	46,XY,dup(1)(q32.1q32.3)	46,XY,dup(1)(q32.1q32.3)[14]/47,XY,dup(1)(q32.1q32.3),+12[6]	Male	20	mTESR	Matrigel				Yes																										x
WiCell	IPSC	2012	47,XY,dup(1)(q32.1q32.3),+12	46,XY,dup(1)(q32.1q32.3)[14]/47,XY,dup(1)(q32.1q32.3),+12[6]	Male	20	mTESR	Matrigel				Yes												x														x
WiCell	iPSC	2012	46,XY,add(16)(p13.3)	46,XY,add(16)(p13.3)[8]/47,XY,+i(12)(p10)[2]/46,XY[9]	Male	20	Unknown	Matrigel
WiCell	iPSC	2012	47,XY,+i(12)(p10)	46,XY,add(16)(p13.3)[8]/47,XY,+i(12)(p10)[2]/46,XY[9]	Male	20	Unknown	Matrigel		Yes
WiCell	iPSC	2012	46,XY,add(16)(p13.3)	46,XY,add(16)(p13.3)[3]/46,XY[13]	Male	20	Unknown	Matrigel
WiCell	iPSC	2012	46,XY,t(2;16)(p13;q12.1)	46,XY,t(2;16)(p13;q12.1)[8]/47,XY,t(2;16)(p13;q12.1),+12[2]	Male	10	mTESR	Matrigel	Yes
WiCell	iPSC	2012	47,XY,t(2;16)(p13;q12.1),+12	46,XY,t(2;16)(p13;q12.1)[8]/47,XY,t(2;16)(p13;q12.1),+12[2]	Male	10	mTESR	Matrigel	Yes															x
WiCell	iPSC	2012	46,XX,i(20)(q10)	46,XX,i(20)(q10)[7]/46,XX[13]	Female	20	mTESR	MEF		Yes
WiCell	iPSC	2012	46,XY,add(16)(p13.3)	46,XY,add(16)(p13.3)[10]/ 46,XY,der(16)add(16)(p13.3)add(16)(p13.3)[2]/47,XY,+i(12)(p10)[4]/46,XY[3]	Male	20	Unknown	Matrigel
WiCell	iPSC	2012	46,XY,der(16)add(16)(p13.3)add(16)(p13.3)	46,XY,add(16)(p13.3)[10]/ 46,XY,der(16)add(16)(p13.3)add(16)(p13.3)[2]/47,XY,+i(12)(p10)[4]/46,XY[3]	Male	20	Unknown	Matrigel
WiCell	iPSC	2012	47,XY,+i(12)(p10)	46,XY,add(16)(p13.3)[10]/ 46,XY,der(16)add(16)(p13.3)add(16)(p13.3)[2]/47,XY,+i(12)(p10)[4]/46,XY[3]	Male	20	Unknown	Matrigel		Yes
WiCell	iPSC	2012	46,XY,add(16)(p13.3)	46,XY,add(16)(p13.3)[12]/46,XY[5]	Male	20	Unknown	Matrigel
WiCell	iPSC	2012	46,XY,add(16)(p13.3)	46,XY,add(16)(p13.3)[14]/46,XY[5]	Male	20	Unknown	Matrigel
WiCell	IPSC	2012	46,XY,i(20)(q10)	46,XY,i(20)(q10)[3]/46,XY,add(20)(p13)[2]/47,XY,+12[2]/46,XY[13]	Male	20	E8	Vitronectin		Yes
WiCell	IPSC	2012	46,XY,add(20)(p13)	46,XY,i(20)(q10)[3]/46,XY,add(20)(p13)[2]/47,XY,+12[2]/46,XY[13]	Male	20	E8	Vitronectin
WiCell	IPSC	2012	47,XY,+12	46,XY,i(20)(q10)[3]/46,XY,add(20)(p13)[2]/47,XY,+12[2]/46,XY[13]	Male	20	E8	Vitronectin																x
WiCell	IPSC	2012	47,XY,+12	47,XY,+12[8]/46,XY[12]	Male	20	E7	Vitronectin																x
WiCell	IPSC	2012	46,XY,i(20)(q10)	46,XY,i(20)(q10)[4]/46,XY[16]	Male	20	E7	Vitronectin		Yes
WiCell	IPSC	2012	46,XY,i(20)(q10)	46,XY,i(20)(q10)[7]/46,XY,add(20)(p13)[3]/47,XY,+12[2]/46,XY[8]	Male	20	E8	Vitronectin		Yes
WiCell	IPSC	2012	46,XY,add(20)(p13)	46,XY,i(20)(q10)[7]/46,XY,add(20)(p13)[3]/47,XY,+12[2]/46,XY[8]	Male	20	E8	Vitronectin
WiCell	IPSC	2012	47,XY,+12	46,XY,i(20)(q10)[7]/46,XY,add(20)(p13)[3]/47,XY,+12[2]/46,XY[8]	Male	20	E8	Vitronectin																x
WiCell	IPSC	2012	48,XY,+8,+12	48,XY,+8,+12[2]/46,XY,i(20)(q10)[2]/46,XY[15]	Male	20	E7	Vitronectin												x				x
WiCell	IPSC	2012	46,XY,i(20)(q10)	48,XY,+8,+12[2]/46,XY,i(20)(q10)[2]/46,XY[15]	Male	20	E7	Vitronectin		Yes
WiCell	IPSC	2012	46,XY,i(20)(q10)	46,XY,i(20)(q10)[7]/46,XY[13]	Male	20	E7	Vitronectin		Yes
WiCell	IPSC	2012	46,XY,i(20)(q10)	46,XY,i(20)(q10)[2]/46,XY[15]	Male	20	E8	Vitronectin		Yes
WiCell	IPSC	2012	47,XY,i(20)(q10)	47,XY,i(20)(q10)[7]/47,XY,+12,dup(12)(p11.2p13)[2]/46,XY[10]	Male	20	E8	Vitronectin		Yes
WiCell	IPSC	2012	47,XY,+12,dup(12)(p11.2p13)	47,XY,i(20)(q10)[7]/47,XY,+12,dup(12)(p11.2p13)[2]/46,XY[10]	Male	20	E8	Vitronectin				Yes
WiCell	IPSC	2012	46,XY,i(20)(q10)	46,XY,i(20)(q10)[8]/46,XY[11]	Male	20	E8	Matrigel		Yes
WiCell	iPSC	2012	46,XY,del(18)(q21.1q23)	46,XY,del(18)(q21.1q23)[9]/46,XY[11]	Male	20	E8	Matrigel			Yes
WiCell	iPSC	2012	46,XY,i(20)(q10)	46,XY,i(20)(q10)[2]/46,XY[17]	Male	20	E8	Matrigel		Yes
WiCell	iPSC	2012	47,XY,+12	47,XY,+12[2]/46,XY[18]	Male	20	mTESR	Matrigel																x
WiCell	iPSC	2012	48,XY,+12,+16	48,XY,+12,+16[4]/46,XY[15]	Male	20	Unknown	MEF																x				x
WiCell	iPSC	2012	47,XY,+Y	47,XY,+Y[3]/46,XY[17]	Male	20	Unknown	MEF																												x
WiCell	iPSC	2012	45,XY,der(21;22)(q10;q10)	45,XY,der(21;22)(q10;q10)[20]	Male	20	Unknown	MEF
WiCell	iPSC	2012	47,XY,+8	47,XY,+8[2]/46,XY[34]	Male	37	E8	Matrigel												x
WiCell	iPSC	2012	46,XY,t(8;16)(p21;q24)	46,XY,t(8;16)(p21;q24)[2]/46,XY[18]	Male	20	Unknown	Matrigel	Yes
WiCell	iPSC	2012	46,XY,t(9;15)(p10;p10)	46,XY,t(9;15)(p10;p10)[2]/46,XY[35]	Male	39	Unknown	Matrigel	Yes
WiCell	iPSC	2012	47,XY,+21	47,XY,+21	Male	20	KOSR	MEF																									x
WiCell	iPSC	2012	47,XY,+21	47,XY,+21	Male	20	KOSR	MEF																									x
WiCell	iPSC	2012	47,XY,+21	47,XY,+21	Male	20	KOSR	MEF																									x
WiCell	iPSC	2012	47,XY,+12	47,XY,+12[3]/46,XY[17]	Male	20	KOSR	MEF																x
WiCell	iPSC	2012	46,XY,t(3;7)(q21;p15)	46,XY,t(3;7)(q21;p15)[20]	Male	20	KOSR	MEF	Yes
WiCell	iPSC	2012	46,XY,i(20)(q10)	46,XY,i(20)(q10)[7]/46,XY[12]	Male	20	KOSR	Matrigel		Yes
WiCell	iPSC	2012	47,XX,+X	47,XX,+X[2]/46,XX[18]	Female	20	Unknown	Matrigel																											x
WiCell	iPSC	2012	46,XY,t(3;21)(p25;q22.3)	46,XY,t(3;21)(p25;q22.3)[20]	Male	20	mTESR	Matrigel	Yes
WiCell	iPSC	2012	46,XY,t(3;21)(p25;q22.3)	46,XY,t(3;21)(p25;q22.3)[20]	Male	20	mTESR	Matrigel	Yes
WiCell	iPSC	2012	46,XY,t(5;11)(q15;q13)	46,XY,t(5;11)(q15;q13)[20]	Male	20	mTESR	Matrigel	Yes
WiCell	iPSC	2012	46,XY,t(10;21)(p13;q22)	46,XY,t(10;21)(p13;q22)[20]	Male	20	mTESR	Matrigel	Yes
WiCell	iPSC	2012	47,XY,+X	47,XY,+X[6]/46,XY[14]	Male	20	Unknown	Matrigel																											x
WiCell	iPSC	2012	46,XX,del(12)(q24.3)	46,XX,del(12)(q24.3)[cp6]/46,XX,add(12)(q24.3)[cp2]/ 46,XX,der(12)add(12)(p13)t(7;12)(p15;q24.3)[cp2]/46,XX[4]	Female	20	Unknown	Matrigel			Yes
WiCell	iPSC	2012	46,XX,add(12)(q24.3)	46,XX,del(12)(q24.3)[cp6]/46,XX,add(12)(q24.3)[cp2]/ 46,XX,der(12)add(12)(p13)t(7;12)(p15;q24.3)[cp2]/46,XX[4]	Female	20	Unknown	Matrigel
WiCell	iPSC	2012	46,XX,der(12)add(12)(p13)t(7;12)(p15;q24.3)	46,XX,del(12)(q24.3)[cp6]/46,XX,add(12)(q24.3)[cp2]/ 46,XX,der(12)add(12)(p13)t(7;12)(p15;q24.3)[cp2]/46,XX[4]	Female	20	Unknown	Matrigel	Yes																																								x
WiCell	iPSC	2012	47,XY,+i(12)(p10)	47,XY,+i(12)(p10)[4]/46,XY,add(16)(p13.3)[cp2]/46,XY[14]	Male	20	Unknown	Matrigel		Yes
WiCell	iPSC	2012	46,XY,add(16)(p13.3)	47,XY,+i(12)(p10)[4]/46,XY,add(16)(p13.3)[cp2]/46,XY[14]	Male	20	Unknown	Matrigel
WiCell	iPSC	2012	46,XY,t(3;7)(q12;p13)	46,XY,t(3;7)(q12;p13)[20]	Male	20	KOSR	MEF	Yes
WiCell	iPSC	2012	46,XX,dup(3)(p25p25)	46,XX,dup(3)(p25p25)[17]/46,XX,?dup(3)(p25p25)[3]	Female	20	mTESR	Matrigel				Yes																													x
WiCell	iPSC	2012	46,XX,dup(3)(p25p25)	46,XX,dup(3)(p25p25)[17]/46,XX,?dup(3)(p25p25)[3]	Female	20	mTESR	Matrigel				Yes																													x
WiCell	iPSC	2012	46,XY,del(13)(q14q32)	46,XY,del(13)(q14q32)[20]	Male	20	KOSR	MEF			Yes
WiCell	iPSC	2012	46,XY,add(19)(q13.3)	46,XY,add(19)(q13.3)[3]/46,XY[14]	Male	20	Unknown	Matrigel
WiCell	iPSC	2012	46,XY,add(19)(q13.3)	46,XY,add(19)(q13.3)[3]/46,XY[16]	Male	20	Unknown	Matrigel
WiCell	iPSC	2012	46,XY,add(19)(q13.3)	46,XY,add(19)(q13.3)[4]/46,XY[15]	Male	20	Unknown	Matrigel
WiCell	iPSC	2012	46,XY,add(19)(q13.3)	46,XY,add(19)(q13.3)[2]/46,XY[18]	Male	20	Unknown	Matrigel
WiCell	iPSC	2012	46,XY,inv(5)(p15q33.3),add(16)(q22)	46,XY,?inv(5)(p15q33.3),add(16)(q22)[20]	Male	20	mTESR	Matrigel
WiCell	iPSC	2012	46,XY,i(20)(q10)	46,XY,i(20)(q10)[13]/46,XY[7]	Male	20	mTESR	Matrigel		Yes
WiCell	iPSC	2012	47,XY,+i(12)(p10)	47,XY,+i(12)(p10)[20]	Male	20	mTESR	Matrigel		Yes
WiCell	iPSC	2012	46,XY,inv(5)(p15q33.3),add(16)(q22)	46,XY,?inv(5)(p15q33.3),add(16)(q22)[19]	Male	20	mTESR	Matrigel
WiCell	ESC	2012	46,XX,t(9;11)(q32;q13),inv(10)(p13q22)	46,XX,t(9;11)(q32;q13),inv(10)(p13q22)[4]/46,XX[16]	Female	20	mTESR	Matrigel	Yes
WiCell	iPSC	2012	46,XY,del(10)(p11.2)	46,XY,del(10)(p11.2)[17]	Male	20	KOSR	MEF			Yes
WiCell	ESC	2012	47,XY,+12	47,XY,+12[3]/46,XY[16]	Male	20	E9	Vitronectin																x
WiCell	ESC	2012	47,XY,+12	47,XY,+12[2]/46,XY[14]	Male	20	E9	Vitronectin																x
WiCell	iPSC	2012	46,XY,der(8)t(8;15)(q24.1;q15)	46,XY,?der(8)t(8;15)(q24.1;q15)[11]/46,XY[4]	Male	20	mTESR	Matrigel	Yes
WiCell	iPSC	2012	45,X,-Y	45,X,-Y[20]	Male	20	mTESR	Matrigel
WiCell	iPSC	2012	46,XY,i(20)(q10)	46,XY,i(20)(q10)[13]/46,XY[7]	Male	20	mTESR	Unknown		Yes
WiCell	iPSC	2012	47,XY,+12	47,XY,+12[5]/46,XY[14]	Male	20	mTESR	Unknown																x
WiCell	iPSC	2012	47,XY,+12	47,XY,+12[18]/48,XY,+12,+14[2]	Male	20	KOSR	Matrigel																x
WiCell	iPSC	2012	48,XY,+12,+14	47,XY,+12[18]/48,XY,+12,+14[2]	Male	20	KOSR	Matrigel																x		x
WiCell	iPSC	2012	47,XY,+12	47,XY,+12[5]/46,XY[15]	Male	20	KOSR	Matrigel																x
WiCell	iPSC	2012	46,XX,dup(3)(p25p25)	46,XX,dup(3)(p25p25)[20]	Female	20	mTESR	Matrigel				Yes																													x
WiCell	iPSC	2012	48,XY,+6,add(6)(p21.3),+12,add(12)(p11.2)	48,XY,+6,add(6)(p?21.3),+12,add(12)(p11.2)[cp4]/46,XY[30]	Male	34	KOSR	MEF										x						x
WiCell	iPSC	2012	45,X,-Y	45,X,-Y[20]	Male	20	mTESR	Matrigel
WiCell	iPSC	2012	46,XX,add(13)(p11.2)	46,XX,add(13)(p11.2)	Female	20	mTESR	Matrigel
WiCell	iPSC	2012	46,XY,i(20)(q10)	46,XY,i(20)(q10)[4]/46,XY[16]	Male	20	mTESR	Matrigel		Yes
WiCell	iPSC	2012	47,XY,+12	47,XY,+12[2]/46,XY[21]	Male	23	mTESR	Matrigel																x
WiCell	iPSC	2012	46,Y,t(X;2)(q24;p11.2)	46,Y,t(X;2)(q24;p11.2)[10]/46,XY[16]	Male	37	mTESR	Matrigel	Yes
WiCell	iPSC	2012	45,X,-Y	45,X,-Y[10]	Male	10	mTESR	Matrigel
WiCell	iPSC	2012	47,XY,+12	47,XY,+12[3]/46,XY[28]	Male	31	mTESR	Matrigel																x
WiCell	iPSC	2012	47,XY,+12,t(13;16)(q12;p11.2)	47,XY,+12,t(13;16)(q12;p11.2)[2]/46,XY,t(13;16)(q12;p11.2)[9]	Male	11	mTESR	Matrigel	Yes															x
WiCell	iPSC	2012	46,XY,t(13;16)(q12;p11.2)	47,XY,+12,t(13;16)(q12;p11.2)[2]/46,XY,t(13;16)(q12;p11.2)[9]	Male	11	mTESR	Matrigel	Yes
WiCell	iPSC	2012	46,XY,i(20)(q10)	46,XY,i(20)(q10)[20]	Male	20	mTESR	Matrigel		Yes
WiCell	iPSC	2012	46,XX,dup(3)(p25p25)	46,XX,dup(3)(p25p25)[15]/46,XX[5]	Female	20	mTESR	Matrigel				Yes																													x
WiCell	iPSC	2012	46,XY,t(8;22)(p11.2;q13),t(10;14)(q22;q24)	46,XY,t(8;22)(p11.2;q13),t(10;14)(q22;q24)[20]	Male	20	mTESR	Matrigel	Yes
WiCell	iPSC	2012	46,XX,i(20)(q10)	46,XX,i(20)(q10)[17]/46,XX[3]	Female	20	KOSR	MEF		Yes
WiCell	iPSC	2012	48,XY,+12,+16	48,XY,+12,+16[20]	Male	20	Unknown	MEF																x				x
WiCell	iPSC	2012	48,XY,+12,+16	48,XY,+12,+16[20]	Male	20	Unknown	MEF																x				x
WiCell	iPSC	2012	46,XY,t(8;22)(p11.2;q13),t(10;14)(q22;q24)	46,XY,t(8;22)(p11.2;q13),t(10;14)(q22;q24)[20]	Male	20	mTESR	Matrigel	Yes
WiCell	iPSC	2012	47,XY,+Y	47,XY,+Y[2]/46,XY[19]	Male	21	mTESR	Matrigel																												x
WiCell	iPSC	2012	47,XY,+X	47,XY,+X[15]/46,XY[5]	Male	20	Unknown	Matrigel																											x
WiCell	ESC	2012	47,XX,+8	47,XX,+8[2]/46,XX[18]	Female	20	E9	Vitronectin												x
WiCell	ESC	2012	46,XX,i(20)(q10)	46,XX,i(20)(q10)[14]/46,XX,t(1;5)(q10;q10)[2]/46,XX[2]	Female	20	mTESR	Matrigel		Yes
WiCell	ESC	2012	46,XX,t(1;5)(q10;q10)	46,XX,i(20)(q10)[14]/46,XX,t(1;5)(q10;q10)[2]/46,XX[2]	Female	20	mTESR	Matrigel	Yes
WiCell	iPSC	2012	46,X,-Y,+mar	46,X,-Y,+mar[9]	Male	10	mTESR	Matrigel
WiCell	iPSC	2012	46,XX,del(7)(q11.21q11.23)	46,XX,del(7)(q11.21q11.23)[17]/46,XX[3]	Female	20	KOSR	MEF			Yes
WiCell	iPSC	2012	46,XY,del(7)(q11.2)	46,XY,del(7)(q11.2)[17]/46,XY,i(7)(p10)[2]	Male	20	KOSR	MEF			Yes
WiCell	iPSC	2012	46,XY,i(7)(p10)	46,XY,del(7)(q11.2)[17]/46,XY,i(7)(p10)[2]	Male	20	KOSR	MEF		Yes																																							x
WiCell	iPSC	2012	46,XY,i(20)(q10)	46,XY,i(20)(q10)[4]/46,XY[16]	Male	20	mTESR	Matrigel		Yes
WiCell	ESC	2012	47,XY,+1	47,XY,+1[7]/47,XY,+12[1]/46,XY[11]	Male	20	E9	Vitronectin					x
WiCell	ESC	2012	47,XY,+12	47,XY,+1[7]/47,XY,+12[1]/46,XY[11]	Male	20	E9	Vitronectin																x
WiCell	ESC	2012	47,XY,+12	47,XY,+12[2]/46,XY[24]	Male	26	E9	Vitronectin																x
WiCell	iPSC	2012	46,XY,del(6)(p21.1p21.3)	46,XY,del(6)(p21.1p21.3)[4]/46,XY[15]	Male	20	E8	Matrigel			Yes
WiCell	iPSC	2012	46,XY,del(6)(p21.1p21.3)	46,XY,del(6)(p21.1p21.3)[5]/46,XY[15]	Male	20	E8	Matrigel			Yes
WiCell	iPSC	2012	47,XY,+12	47,XY,+12[6]/46,XY[13]	Male	20	Unknown	MEF																x
WiCell	ESC	2012	47,XX,+8	47,XX,+8[2]/46,XX[18]	Female	20	E9	Vitronectin												x
WiCell	iPSC	2012	46,XX,dup(3)(p25p25)	46,XX,dup(3)(p25p25)[16]/46,XX[4]	Female	20	mTESR	Matrigel				Yes																													x
WiCell	iPSC	2012	46,XY,t(8;17)(q22;q25)	46,XY,t(8;17)(q22;q25)[3]/46,XY[17]	Male	20	KOSR	MEF	Yes
WiCell	iPSC	2012	47,XX,+12	47,XX,+12[4]/46,XX[16]	Female	20	KOSR	MEF																x
WiCell	iPSC	2012	48,XY,+12,+16	48,XY,+12,+16[19]	Male	20	Unknown	MEF																x				x
WiCell	ESC	2012	46,XY,der(1)ins(1;1)(q42;q42q23)	46,XY,der(1)ins(1;1)(q42;q42q23)[2]/46,XY[17]	Male	20	KOSR	Unknown																														x
WiCell	ESC	2012	46,XY,der(1)ins(1;1)(q42;q42q23)	46,XY,der(1)ins(1;1)(q42;q42q23)[10]/46,XY[10]	Male	20	KOSR	Unknown																														x
WiCell	ESC	2012	46,XY,der(13)t(1;13)(q10;p10)	46,XY,der(13)t(1;13)(q10;p10)[9]/46,XY[11]	Male	20	KOSR	Unknown	Yes																													x
WiCell	ESC	2012	46,XY,del(18)(q12.2q21.3)	46,XY,del(18)(q12.2q21.3)[2]/46,XY[18]	Male	20	KOSR	Unknown			Yes
WiCell	iPSC	2012	46,XX,dup(3)(p25p25)	46,XX,dup(3)(p25p25)[16]/46,XX[3]	Female	20	mTESR	Matrigel				Yes																													x
WiCell	iPSC	2012	46,XY,dup(1)(q25q42)	46,XY,dup(1)(q25q42)[9]/46,XY[5]	Male	20	Unknown	Matrigel				Yes																										x
WiCell	iPSC	2012	47,XY,+X	47,XY,+X[4]/46,XY[16]	Male	20	Unknown	Matrigel																											x
WiCell	iPSC	2012	46,XY,i(20)(q10)	46,XY,i(20)(q10)[23]/47,XY,+12[2]	Male	26	mTESR	Matrigel		Yes
WiCell	iPSC	2012	47,XY,+12	46,XY,i(20)(q10)[23]/47,XY,+12[2]	Male	26	mTESR	Matrigel																x
WiCell	iPSC	2012	46,XY,dup(1)(q21q32)	46,XY,dup(1)(q21q32)[4]/46,XY[16]	Male	20	E8	Matrigel				Yes																										x
WiCell	iPSC	2012	46,XY,der(14)t(14;17)(p11.2;q21)	46,XY,der(14)t(14;17)(p11.2;q21)[20]	Male	20	KOSR	MEF	Yes
WiCell	iPSC	2012	46,XY,t(5;6)(q13;q27),add(13)(p11.1),t(19;19)(q13.1;q13.3)	46,XY,t(5;6)(q13;q27),add(13)(p11.1),t(19;19)(q13.1;q13.3)[20]	Male	20	KOSR	MEF	Yes
WiCell	iPSC	2012	46,XX,dup(1)(q32q21)	46,XX,dup(1)(q32q21)[5]/46,XX[15]	Female	20	mTESR	Matrigel				Yes																										x
WiCell	iPSC	2012	47,XY,+12	47,XY,+12[10]/46,XY[10]	Male	20	KOSR	MEF																x
WiCell	iPSC	2012	46,XY,dup(20)(q11.2q11.2)	46,XY,dup(20)(q11.2q11.2)[8]/46,XY[12]	Male	20	E8	Matrigel				Yes
WiCell	iPSC	2012	46,XX,dup(20)(q11.2q11.2)	46,XX,dup(20)(q11.2q11.2)[3]/46,XX[15]	Female	20	E8	Vitronectin				Yes
WiCell	ESC	2012	47,XX,+8	47,XX,+8[2]/46,XX[31]	Female	34	E9	Vitronectin												x
WiCell	iPSC	2012	46,XY,dup(1)(q21q42)	46,XY,dup(1)(q21q42)[7]/46,XY[7]	Male	20	Unknown	Matrigel				Yes																										x
WiCell	iPSC	2012	47,XY,+12	47,XY,+12[19]	Male	20	Unknown	Matrigel																x
WiCell	iPSC	2012	47,XY,+12	47,XY,+12[15]/48,XY,+12,+17[4]	Male	20	Unknown	Matrigel																x
WiCell	iPSC	2012	48,XY,+12,+17	47,XY,+12[15]/48,XY,+12,+17[4]	Male	20	Unknown	Matrigel																x					x
WiCell	ESC	2012	47,XY,+1	47,XY,+1[14]/46,XY[25]	Male	40	mTESR	Matrigel					x
WiCell	ESC	2012	47,XY,+12	47,XY,+12[2]/46,XY[38]	Male	40	mTESR	Matrigel																x
WiCell	iPSC	2012	45,X,-Y,t(6;7)(q23;q32)	45,X,-Y,t(6;7)(q23;q32)[20]	Male	20	mTESR	Matrigel	Yes
WiCell	ESC	2012	46,XX,i(20)(q10)	46,XX,i(20)(q10)[14]/46,XX,+1,der(1;15)(q10;q10)[2]/46,XX[3]	Female	20	mTESR	Matrigel		Yes
WiCell	ESC	2012	46,XX,+1,der(1;15)(q10;q10)	46,XX,i(20)(q10)[14]/46,XX,+1,der(1;15)(q10;q10)[2]/46,XX[3]	Female	20	mTESR	Matrigel					x																									x
WiCell	iPSC	2012	47,XY,+8	47,XY,+8[3]/46,XY[17]	Male	20	mTESR	Matrigel												x
WiCell	IPSC	2012	46,XY,i(20)(q10)	46,XY,i(20)(q10)[8]/47,XY,+12[6]/46,XY[6]	Male	20	KOSR	Unknown		Yes
WiCell	IPSC	2012	47,XY,+12	46,XY,i(20)(q10)[8]/47,XY,+12[6]/46,XY[6]	Male	20	KOSR	Unknown																x
WiCell	IPSC	2012	46,XY,i(20)(q10)	46,XY,i(20)(q10)[4]/47,XY,+12[4]/46,XY[12]	Male	20	KOSR	Unknown		Yes
WiCell	IPSC	2012	47,XY,+12	46,XY,i(20)(q10)[4]/47,XY,+12[4]/46,XY[12]	Male	20	KOSR	Unknown																x
WiCell	iPSC	2012	46,XX,dup(1)(q32q21)	46,XX,dup(1)(q32q21)[2]/46,XX[18]	Female	20	mTESR	Matrigel				Yes																										x
WiCell	ESC	2012	47,XY,+1	47,XY,+1[12]/48,XY,+1,+12[2]/46,XY[4]	Male	20	E9	Vitronectin					x
WiCell	ESC	2012	48,XY,+1,+12	47,XY,+1[12]/48,XY,+1,+12[2]/46,XY[4]	Male	20	E9	Vitronectin					x											x
WiCell	IPSC	2012	47,XY,+12	47,XY,+12[5]/46,XY,del(18)(q21.1q21.3)[4]/46,XY[11]	Male	20	KOSR	Matrigel																x
WiCell	IPSC	2012	46,XY,del(18)(q21.1q21.3)	47,XY,+12[5]/46,XY,del(18)(q21.1q21.3)[4]/46,XY[11]	Male	20	KOSR	Matrigel			Yes
WiCell	IPSC	2012	46,XY,i(20)(q10)	46,XY,i(20)(q10)[4]/46,XY[15]	Male	20	KOSR	Matrigel		Yes
WiCell	IPSC	2012	46,XY,i(20)(q10)	46,XY,i(20)(q10)[14]/47,XY,+12[3]/46,XY[3]	Male	20	KOSR	Matrigel		Yes
WiCell	IPSC	2012	47,XY,+12	46,XY,i(20)(q10)[14]/47,XY,+12[3]/46,XY[3]	Male	20	KOSR	Matrigel																x
WiCell	IPSC	2012	46,XY,i(20)(q10)	46,XY,i(20)(q10)[14]/47,XY,+12[3]/46,XY[2]	Male	20	KOSR	Matrigel		Yes
WiCell	IPSC	2012	47,XY,+12	46,XY,i(20)(q10)[14]/47,XY,+12[3]/46,XY[2]	Male	20	KOSR	Matrigel																x
WiCell	IPSC	2012	46,XY,del(18)(q21.2q21.3)	46,XY,del(18)(q21.2q21.3)[7]/46,XY[12]	Male	20	KOSR	Matrigel			Yes
WiCell	IPSC	2012	46,XY,del(18)(q21.2q21.3)	46,XY,del(18)(q21.2q21.3)[2]/46,XY[18]	Male	20	KOSR	Matrigel			Yes
WiCell	iPSC	2012	46,X,t(X;13)(q22;q32)	46,X,t(X;13)(q22;q32)[20]	Female	20	KOSR	MEF	Yes
WiCell	ESC	2012	47,XX,+8	47,XX,+8[3]/46,XX[17]	Female	20	E9	Vitronectin												x
WiCell	iPSC	2012	46,XY,del(18)(q21.1q21.3)	46,XY,del(18)(q21.1q21.3)[3]/46,XY[16]	Male	20	KOSR	Unknown			Yes
WiCell	IPSC	2012	47,XX,+8	47,XX,+8[2]/46,XX[25]	Female	27	mTESR	MEF												x
WiCell	iPSC	2012	47,XX,+12	47,XX,+12[cp3]/46,XX[16]	Female	20	mTESR	Matrigel																x
WiCell	iPSC	2012	46,XX,t(19;20)(p12;q13.3)	46,XX,t(19;20)(p12;q13.3)[3]/46,XX[17]	Female	20	E8	Matrigel	Yes
WiCell	iPSC	2012	46,XY,add(12)(q24.3)	46,XY,add(12)(q24.3)[2]/46,XY[7]	Male	9	E8	Matrigel
WiCell	iPSC	2012	46,XY,+3	46,XY,+3[18]/46,XY[2]	Male	20	KOSR	MEF							x
WiCell	iPSC	2012	47,XX,+12	47,XX,+12[2]/46,XX[25]	Female	27	KOSR	MEF																x
WiCell	iPSC	2012	46,XX,add(6)(p25)	46,XX,add(6)(p25)[3]/46,XX[16]	Female	20	mTESR	Matrigel
WiCell	iPSC	2012	46,XX,der(16)t(16;17)(q24;q21)	46,XX,der(16)t(16;17)(q24;q21)[4]/46,XX[16]	Female	20	mTESR	Matrigel	Yes
WiCell	iPSC	2012	46,XY,dup(1)(q32.1q32.3)	46,XY,dup(1)(q32.1q32.3)[13]/46,XY[7]	Male	20	E8	Unknown				Yes																										x
WiCell	ESC	2012	47,XY,+12	47,XY,+12[5]/46,XY[14]	Male	20	E9	MEF																x
WiCell	iPSC	2012	46,XY,i(20)(q10)	46,XY,i(20)(q10)[2]/46,XY[19]	Male	21	mTESR	Matrigel		Yes
WiCell	iPSC	2012	47,XX,+12	47,XX,+12[2]/46,XX[23]	Female	25	mTESR	Matrigel																x
WiCell	iPSC	2012	47,XX,+X	47,XX,+X[20]	Female	20	mTESR	Matrigel																											x
WiCell	iPSC	2012	46,XY,der(10)t(1;10)(q21;p15)	46,XY,der(10)t(1;10)(q21;p15)[20]	Male	20	E8	Vitronectin	Yes																													x
WiCell	iPSC	2012	46,XY,der(16)t(1;16)(q23;p13.3)	46,XY,der(16)t(1;16)(q23;p13.3)[20]	Male	20	E8	Vitronectin	Yes																													x
WiCell	iPSC	2012	46,XX,i(20)(q10)	46,XX,i(20)(q10)[2]/46,XX[17]	Female	20	E8	Vitronectin		Yes
WiCell	iPSC	2012	47,XY,+i(12)(p10)	47,XY,+i(12)(p10)[10]/46,XY[10]	Male	10	mTESR	Matrigel		Yes
WiCell	iPSC	2012	46,XY,+1,dic(1;20)(p13;p13)	46,XY,+1,dic(1;20)(p13;p13)[10]	Male	10	E8	Vitronectin					x
WiCell	iPSC	2012	46,XX,der(13)t(1;13)(q10;p11.2)	46,XX,der(13)t(1;13)(q10;p11.2)[2]/46,XX[6]	Female	8	E8	Vitronectin	Yes																													x
WiCell	iPSC	2012	46,XY,t(16;22)(p11.2;q11.2)	46,XY,t(16;22)(p11.2;q11.2)[20]	Male	20	KOSR	MEF	Yes
WiCell	iPSC	2012	46,XY,t(16;22)(p11.2;q11.2)	46,XY,t(16;22)(p11.2;q11.2)[13]	Male	13	KOSR	MEF	Yes
WiCell	iPSC	2012	46,XX,dup(1)(q32.1q32.3)	46,XX,dup(1)(q32.1q32.3)[4]/46,XX[16]	Female	20	mTESR	Matrigel				Yes																										x
WiCell	iPSC	2012	46,XY,i(20)(q10)	46,XY,i(20)(q10)[6]/46,XY[14]	Male	20	mTESR	Matrigel		Yes
WiCell	IPSC	2012	47,XY,+i(12)(p10)	47,XY,+i(12)(p10)[19]/46,XY[1]	Male	20	mTESR	Matrigel		Yes
WiCell	ESC	2012	46,XY,add(5)(p15)	46,XY,add(5)(p15)[2]/46,XY[18]	Male	20	mTESR	Matrigel
WiCell	ESC	2012	47,XX,+8	47,XX,+8[2]/46,XX[18]	Female	20	E9	Vitronectin												x
WiCell	iPSC	2012	46,X,t(X;5)(q13;q31),t(13;20)(p11.2;q13.1)	46,X,t(X;5)(q13;q31),t(13;20)(p11.2;q13.1)[20]	Female	20	KOSR	MEF	Yes
WiCell	ESC	2012	47,XX,+8	47,XX,+8[6]/46,XX[14]	Female	20	E9	Vitronectin												x
WiCell	iPSC	2012	46,XY,dup(1)(q21q42)	46,XY,dup(1)(q21q42)[2]/46,XY[19]	Male	21	mTESR	Matrigel				Yes																										x
WiCell	ESC	2012	46,XX,der(22)t(1;22)(q21;p11.2)	46,XX,der(22)t(1;22)(q21;p11.2)[20]	Female	20	mTESR	Matrigel	Yes																													x
WiCell	IPSC	2012	46,XY,der(1)t(1;1)(p36.1;q11)	46,XY,der(1)t(1;1)(p36.1;q11.2)[2]/46,XY[19]	Male	21	KOSR	MEF	Yes																													x
WiCell	IPSC	2012	46,XY,der(1)t(1;1)(p36.1;q11)	46,XY,der(1)t(1;1)(p36.1;q11.2)[2]/46,XY[18]	Male	20	KOSR	MEF	Yes																													x
WiCell	iPSC	2012	46,XY,i(20)(q10)	46,XY,i(20)(q10)[5]/46,XY[15]	Male	20	mTESR	Matrigel		Yes
WiCell	ESC	2012	46,XX,der(22)t(1;22)(q21;p11.2)	46,XX,der(22)t(1;22)(q21;p11.2)[20]	Female	20	E8	Unknown	Yes																													x
WiCell	ESC	2012	47,XX,+12	47,XX,+12[3]/46,XX[25]	Female	30	mTESR	Matrigel																x
WiCell	iPSC	2012	47,XY,+i(12)(p10)	47,XY,+i(12)(p10)[20]	Male	20	mTESR	Matrigel		Yes
WiCell	ESC	2012	46,XX,der(22)t(1;22)(q21;p11.2)	46,XX,der(22)t(1;22)(q21;p11.2)[19]/46,XX[1]	Female	20	E8	Vitronectin	Yes																													x
WiCell	IPSC	2012	46,XY,t(1;19)(p10;p10)	46,XY,t(1;19)(p10;p10)[20]	Male	20	mTESR	Matrigel	Yes
WiCell	ESC	2012	46,XX,i(20)(q10)	46,XX,i(20)(q10)[13]/46,XX[7]	Female	20	mTESR	Matrigel		Yes
WiCell	iPSC	2012	46,XY,dup(1)(q42q21)	46,XY,dup(1)(q42q21)[2]/46,XY[18]	Male	20	mTESR	Matrigel				Yes																										x
WiCell	IPSC	2012	47,XY,+12	47,XY,+12[19]	Male	20	KOSR	MEF																x
WiCell	IPSC	2012	47,XY,+12	47,XY,+12[20]	Male	20	KOSR	MEF																x
WiCell	iPSC	2012	46,XX,t(1;9;22;11)(p34.1;q34;q11.2;q23),i(20)(q10)	46,XX,t(1;9;22;11)(p34.1;q34;q11.2;q23),i(20)(q10)[2]/46,XX,t(1;9;22;11)(p34.1;q34;q11.2;q23)[19]	Female	21	mTESR	Matrigel	Yes	Yes
WiCell	iPSC	2012	46,XX,t(1;9;22;11)(p34.1;q34;q11.2;q23)	46,XX,t(1;9;22;11)(p34.1;q34;q11.2;q23),i(20)(q10)[2]/46,XX,t(1;9;22;11)(p34.1;q34;q11.2;q23)[19]	Female	21	mTESR	Matrigel	Yes
WiCell	IPSC	2012	46,XY,inv(2)(p23q35),del(4)(p16)	46,XY,inv(2)(p23q35),del(4)(p16)[21]	Male	21	KOSR	MEF			Yes
WiCell	IPSC	2012	46,XY,add(7)(q22),t(9;17)(q34;q21)	46,XY,add(7)(q22),t(9;17)(q34;q21)[20]	Male	20	mTESR	Matrigel	Yes
WiCell	IPSC	2012	46,XX,t(1;9;22;11)(p34.1;q34;q11.2;q23)	46,XX,t(1;9;22;11)(p34.1;q34;q11.2;q23)[20]	Female	20	mTESR	Matrigel	Yes
WiCell	IPSC	2012	47,XY,+20	47,XY,+20[19]/46,XY[1]	Male	20	mTESR	MEF																								x
WiCell	ESC	2012	46,XX,der(1)t(1;1)(p36.3;q11)	46,XX,der(1)t(1;1)(p36.3;q11)[6]/46,XX[14]	Female	20	E9	Vitronectin	Yes																													x
WiCell	IPSC	2012	46,XY,dup(1)(q42q21)	46,XY,dup(1)(q42q21)[5]/46,XY[15]	Male	20	E8	Matrigel				Yes																										x
WiCell	IPSC	2012	46,XY,inv(6)(q21q25.3),der(14)t(14;15)(q32.3;q22.3)	46,XY,inv(6)(q21q25.3),der(14)t(14;15)(q32.3;q22.3)[11]/46,XY[9]	Male	20	mTESR	Matrigel	Yes
WiCell	IPSC	2012	46,XY,t(1;15)(p34.1;q22)	46,XY,t(1;15)(p34.1;q22)[19]	Male	20	KOSR	Unknown	Yes
WiCell	ESC	2012	46,XX,i(20)(q10)	46,XX,i(20)(q10)[2]/46,XX[19]	Female	22	mTESR	Matrigel		Yes
WiCell	IPSC	2012	46,XY,inv(2)(p23q35),del(4)(p16)	46,XY,inv(2)(p23q35),del(4)(p16)[19]	Male	20	KOSR	Unknown			Yes
WiCell	IPSC	2012	46,XY,t(5;16)(q11.2;q22),t(8;9)(q24.1;q22),t(18;22)(p10;q10)	46,XY,t(5;16)(q11.2;q22),t(8;9)(q24.1;q22),t(18;22)(p10;q10)[19]	Male	20	KOSR	Unknown	Yes
WiCell	IPSC	2012	47,XY,+12	47,XY,+12[20]	Male	20	mTESR	Matrigel																x
WiCell	iPSC	2012	46,X,t(X;7)(p22.13;p15.1)	46,X,t(X;7)(p22.13;p15.1)[20]	Female	20	mTESR	Matrigel	Yes
WiCell	iPSC	2012	47,XX,+8	47,XX,+8[3]/46,XX[17]	Female	20	mTESR	Matrigel												x
WiCell	iPSC	2012	46,X,t(X;7)(p22.13;p15.1)	46,X,t(X;7)(p22.13;p15.1)[20]	Female	20	mTESR	Matrigel	Yes
WiCell	iPSC	2012	46,X,t(X;7)(p22.13;p15.1)	46,X,t(X;7)(p22.13;p15.1)[20]	Female	20	mTESR	Matrigel	Yes
WiCell	iPSC	2012	46,X,t(X;7)(p22.13;p15.1)	46,X,t(X;7)(p22.13;p15.1)[20]	Female	20	mTESR	Matrigel	Yes
WiCell	IPSC	2012	46,XY,del(21)(q22.1)	46,XY,del(21)(q22.1)[19]/46,XY[1]	Male	20	KOSR	MEF			Yes
WiCell	IPSC	2012	46,XX,der(16)t(1;16)(q11;q24)	46,XX,der(16)t(1;16)(q11;q24)[2]/46,XX[19]	Female	21	mTESR	Matrigel	Yes																													x
WiCell	ESC	2012	46,XY,dup(1)(q21q44)	46,XY,dup(1)(q21q44)[3]/46,XY[17]	Male	20	mTESR	Matrigel				Yes																										x
WiCell	IPSC	2012	46,XY,der(9)t(9;14)(p24;q22)	46,XY,der(9)t(9;14)(p24;q22)[4]/46,XY[11]	Male	20	Unknown	Matrigel	Yes
WiCell	ESC	2012	46,XY,i(20)(q10)	46,XY,i(20)(q10)[7]/46,XY[13]	Male	20	mTESR	Unknown		Yes
WiCell	IPSC	2012	47,XY,+12	47,XY,+12[8]/46,XY[12]	Male	20	mTESR	Matrigel																x
WiCell	IPSC	2012	47,XY,+12	47,XY,+12[2]/46,XY[17]	Male	20	mTESR	Matrigel																x
WiCell	ESC	2012	46,XY,i(20)(q10)	46,XY,i(20)(q10)[cp2]/46,XY[18]	Male	20	mTESR	Matrigel		Yes
WiCell	IPSC	2012	46,XX,t(1;9;22;11)(p34.1;q34;q11.2;q23)	46,XX,t(1;9;22;11)(p34.1;q34;q11.2;q23)[20]	Female	20	KOSR	MEF	Yes
WiCell	IPSC	2012	47,XY,+12	47,XY,+12[20]	Male	20	mTESR	Matrigel																x
WiCell	IPSC	2012	46,XX,der(9)t(9;9)(p24;q13)	46,XX,der(9)t(9;9)(p24;q13)[18]	Female	20	mTESR	Matrigel	Yes
WiCell	IPSC	2012	46,XY,i(20)(q10)	46,XY,i(20)(q10)[2]/46,XY[19]	Male	21	E8	Matrigel		Yes
WiCell	IPSC	2012	46,XY,add(7)(q22),t(9;17)(q34;q21)	46,XY,add(7)(q22),t(9;17)(q34;q21)[20]	Male	20	mTESR	Matrigel	Yes
WiCell	IPSC	2012	46,XX,der(16)t(1;16)(q11;q24)	46,XX,der(16)t(1;16)(q11;q24)[5]/46,XX[16]	Female	21	mTESR	Matrigel	Yes																													x
WiCell	IPSC	2012	46,XY,i(20)(q10)	46,XY,i(20)(q10)[6]/46,XY[14]	Male	20	mTESR	Matrigel		Yes
WiCell	IPSC	2012	46,XY,t(3;17)(p21;q25)	46,XY,t(3;17)(p21;q25)[20]	Male	20	KOSR	MEF	Yes
WiCell	IPSC	2012	46,XY,t(16;22)(p11.2;q11.2)	46,XY,t(16;22)(p11.2;q11.2)[20]	Male	20	KOSR	MEF	Yes
WiCell	ESC	2012	46,XY,dup(12)(p13p13)	46,XY,dup(12)(p13)[10]/46,XY,dup(1)(q21q44)[2]/46,XY[8]	Male	20	mTESR	Matrigel				Yes
WiCell	ESC	2012	46,XY,dup(1)(q21q44)	46,XY,dup(12)(p13)[10]/46,XY,dup(1)(q21q44)[2]/46,XY[8]	Male	20	mTESR	Matrigel				Yes																										x
WiCell	IPSC	2012	46,XX,i(20)(q10)	46,XX,i(20)(q10)[2]/46,XX[18]	Female	20	mTESR	Matrigel		Yes
WiCell	IPSC	2012	45,XX,-15,der(22)t(15;22)(q15;p11.2)	45,XX,-15,der(22)t(15;22)(q15;p11.2)[11]/46,XX[8]	Female	20	mTESR	Unknown	Yes
WiCell	IPSC	2012	46,XY,i(20)(q10)	46,XY,i(20)(q10)[20]	Male	20	mTESR	Matrigel		Yes
WiCell	IPSC	2012	46,XY,i(20)(q10)	46,XY,i(20)(q10)[19]	Male	20	mTESR	Matrigel		Yes
WiCell	IPSC	2012	46,XY,i(20)(q10)	46,XY,i(20)(q10)[19]	Male	20	mTESR	Matrigel		Yes
WiCell	IPSC	2012	46,XY,i(20)(q10)	46,XY,i(20)(q10)[3]/46,XY,t(3;5)(p10;p10)[2]/46,XY[34]	Male	40	E8	Matrigel		Yes
WiCell	IPSC	2012	46,XY,t(3;5)(p10;p10)	46,XY,i(20)(q10)[3]/46,XY,t(3;5)(p10;p10)[2]/46,XY[34]	Male	40	E8	Matrigel	Yes
WiCell	IPSC	2012	46,XY,i(20)(q10)	46,XY,i(20)(q10)[2]/46,XY[21]	Male	23	E8	Matrigel		Yes
WiCell	IPSC	2012	46,XY,add(3)(q27)	46,XY,add(3)(q27)[16]/46,XY[4]	Male	20	KOSR	MEF
WiCell	IPSC	2012	46,XY,dup(1)(q42q21)	46,XY,dup(1)(q42q21)[2]/46,XY[18]	Male	20	E8	Matrigel				Yes																										x
WiCell	IPSC	2012	46,XY,i(20)(q10)	46,XY,i(20)(q10)[2]/46,XY[18]	Male	20	mTESR	Matrigel		Yes
WiCell	ESC	2012	46,XX,i(20)(q10)	46,XX,i(20)(q10)[16]/47,XX,+17[4]	Female	20	mTESR	Matrigel		Yes
WiCell	ESC	2012	47,XX,+17	46,XX,i(20)(q10)[16]/47,XX,+17[4]	Female	20	mTESR	Matrigel																					x
WiCell	ESC	2012	46,XX,dup(1)(q21q32)	46,XX,dup(1)(q21q32)[9]/47,XX,dup(1)(q21q32),+der(9;17)(q10;q10)[4]/46,XX,dup(1)(q21q32),der(20)t(17;20)(q11.2;p11.2)[4]	Female	00:00:00	mTESR	Matrigel				Yes																										x
WiCell	ESC	2012	47,XX,dup(1)(q21q32),+der(9;17)(q10;q10)	46,XX,dup(1)(q21q32)[9]/47,XX,dup(1)(q21q32),+der(9;17)(q10;q10)[4]/46,XX,dup(1)(q21q32),der(20)t(17;20)(q11.2;p11.2)[4]	Female	00:00:00	mTESR	Matrigel				Yes																	x									x
WiCell	ESC	2012	46,XX,dup(1)(q21q32),der(20)t(17;20)(q11.2;p11.2)	46,XX,dup(1)(q21q32)[9]/47,XX,dup(1)(q21q32),+der(9;17)(q10;q10)[4]/46,XX,dup(1)(q21q32),der(20)t(17;20)(q11.2;p11.2)[4]	Female	00:00:00	mTESR	Matrigel	Yes			Yes																										x
WiCell	ESC	2012	46,XY,i(20)(q10)	46,XY,i(20)(q10)[2]/46,XY[19]	Male	21	mTESR	Matrigel		Yes
WiCell	IPSC	2012	47,XY,+12	47,XY,+12[5]/46,XY[14]	Male	20	mTESR	Matrigel																x
WiCell	IPSC	2012	46,XY,i(20)(q10)	46,XY,i(20)(q10)[2]/46,XY[19]	Male	21	mTESR	Matrigel		Yes
WiCell	IPSC	2012	46,XY,i(20)(q10)	46,XY,i(20)(q10)[14]/46,XY[5]	Male	20	mTESR	Matrigel		Yes
WiCell	IPSC	2012	46,XY,i(20)(q10)	46,XY,i(20)(q10)[12]/46,XY[8]	Male	29	mTESR	Matrigel		Yes
WiCell	IPSC	2012	47,XY,+12	47,XY,+12[5]/46,XY[15]	Male	20	mTESR	Matrigel																x
WiCell	IPSC	2012	46,XY,dup(1)(q21q44)	46,XY,dup(1)(q21q44)[2]/46,XY[19]	Male	21	E8	Matrigel				Yes																										x
WiCell	IPSC	2012	46,XY,dup(1)(q21q42)	46,XY,dup(1)(q21q42)[7]/46,XY[11]	Male	20	E8	Unknown				Yes																										x
WiCell	IPSC	2012	46,XY,i(20)(q10)	46,XY,i(20)(q10)[5]/46,XY[16]	Male	21	mTESR	Matrigel		Yes
WiCell	IPSC	2012	47,XX,+X	47,XX,+X[2]/46,XX[25]	Female	27	mTESR	Matrigel																											x
WiCell	IPSC	2012	46,XY,der(1)t(1;1)(p36.3;q21)	46,XY,der(1)t(1;1)(p36.3;q21)[20]	Male	20	KOSR	MEF	Yes																													x
WiCell	IPSC	2012	46,XX,del(X)(p11.2p11.4),t(X;13)(q22;q32)	46,?del(X)(p11.2p11.4),t(X;13)(q22;q32)[20]	Female	20	KOSR	MEF	Yes		Yes
WiCell	IPSC	2012	46,XY,inv(11)(p11.2q23)	46,XY,inv(11)(p11.2q23)[3]/46,XY[17]	Male	20	mTESR	Matrigel
WiCell	IPSC	2012	46,XY,t(15;20)(q11.2;p11.2)	46,XY,t(15;20)(q11.2;p11.2)[20]	Male	20	mTESR	Matrigel	Yes
WiCell	IPSC	2012	46,XX,t(4;11;11;4)(q27;p15;q13;q27),add(11)(q13)	46,XX,t(4;11;11;4)(q27;p?15;q13;q27)?add(11)(q13)[20]	Female	20	mTESR	Matrigel	Yes
WiCell	IPSC	2012	46,XX,t(4;11;11;4)(q27;p15;q13;q27),add(11)(q13)	46,XX,t(4;11;11;4)(q27;p?15;q13;q27)?add(11)(q13)[20]	Female	20	mTESR	Matrigel	Yes
WiCell	IPSC	2012	46,XX,t(4;11;11;4)(q27;p15;q13;q27),add(11)(q13)	46,XX,t(4;11;11;4)(q27;p?15;q13;q27)?add(11)(q13)[20]	Female	20	mTESR	Matrigel	Yes
WiCell	IPSC	2012	46,X,r(Y)(p11.3q12)	46,X,r(Y)(p11.3q12)[17]/45,X,-Y[3]	Male	20	KOSR	Unknown
WiCell	IPSC	2012	45,X,-Y	46,X,r(Y)(p11.3q12)[17]/45,X,-Y[3]	Male	20	KOSR	Unknown
WiCell	IPSC	2012	46,XX,t(1;3)(p13.3;p21.3)	46,XX,t(1;3)(p13.3;p21.3)[20]	Female	20	mTESR	Matrigel	Yes
WiCell	IPSC	2012	46,XY,t(5;16)(q31.1;p13.3),t(8;12)(p21.3;q13.1)	46,XY,t(5;16)(q31.1;p13.3),t(8;12)(p21.3;q13.1)[20]	Male	20	mTESR	Matrigel	Yes
WiCell	ESC	2012	46,XY,dup(12)(p13p13)	46,XY,dup(12)(p13)[8]/46,XY[12]	Male	20	KOSR	Matrigel				Yes
WiCell	ESC	2012	46,XY,dup(12)(p13p13)	46,XY,dup(12)(p13)[10]/46,XY[10]	Male	20	KOSR	Matrigel				Yes
WiCell	ESC	2012	46,XY,dup(12)(p13p13)	46,XY,dup(12)(p13)[6]/46,XY[14]	Male	20	KOSR	Matrigel				Yes
WiCell	IPSC	2012	46,XY,i(20)(q10)	46,XY,i(20)(q10)[2]/46,XY[18]	Male	20	E8	Matrigel		Yes
WiCell	IPSC	2012	46,XX,t(2;13;5)(p25;q12;q22)	46,XX,t(2;13;5)(p25;q12;q22)[19]	Female	20	KOSR	MEF	Yes
WiCell	ESC	2012	47,XY,+12	47,XY,+12[5]/46,XY[16]	Male	21	mTESR	Matrigel																x
WiCell	IPSC	2012	46,XY,inv(2)(p23q35),del(4)(p16)	46,XY,inv(2)(p23q35),del(4)(p16)[15]/46,XY,inv(2)(p23q35),del(4)(p16),del(7)(p22),der(21)t(17;21)(q21;q22)[cp5]	Male	20	KOSR	Unknown			Yes
WiCell	IPSC	2012	46,XY,inv(2)(p23q35),del(4)(p16),del(7)(p22),der(21)t(17;21)(q21;q22)	46,XY,inv(2)(p23q35),del(4)(p16)[15]/46,XY,inv(2)(p23q35),del(4)(p16),del(7)(p22),der(21)t(17;21)(q21;q22)[cp5]	Male	20	KOSR	Unknown	Yes		Yes
WiCell	IPSC	2012	47,XY,+13	47,XY,+13[16]/46,XY[4]	Male	20	KOSR	Unknown																	x
WiCell	IPSC	2012	46,XY,t(5;16)(q11.2;q22),t(8;9)(q24.1;q22),t(18;22)(p10;q10)	46,XY,t(5;16)(q11.2;q22),t(8;9)(q24.1;q22),t(18;22)(p10;q10)[20]	Male	20	KOSR	Unknown	Yes
WiCell	IPSC	2012	47,XX,+12	47,XX,+12[3]/46,XX[17]	Female	20	KOSR	MEF																x
WiCell	IPSC	2012	47,XY,+12	47,XY,+12[5]/46,XY[15]	Male	20	mTESR	Matrigel																x
WiCell	IPSC	2012	47,XY,+12	47,XY,+12[19]	Male	20	mTESR	Matrigel																x
WiCell	IPSC	2012	46,XY,add(1)(q42)	46,XY,add(1)(q42)[20]	Male	20	KOSR	Unknown
WiCell	IPSC	2012	45,X,-X	45,X,-X[10]/46,XX[10]	Female	20	mTESR	Matrigel
WiCell	IPSC	2012	45,X,-X	45,X,-X[9]/46,XX[11]	Female	20	mTESR	Matrigel
WiCell	ESC	2012	47,XY,+12	47,XY,+12[3]/46,XY[17]	Male	20	mTESR	Matrigel																x
WiCell	IPSC	2012	46,XX,add(2)(q37)	46,XX,add(2)(q37)[19]/46,XX[1]	Female	20	KOSR	MEF
WiCell	IPSC	2012	47,XY,+12	47,XY,+12[2]/46,XY[18]	Male	20	KOSR	MEF																x
WiCell	iPSC	2012	47,XY,+20	47,XY,+20[2]/46,XY[18]	Male	20	KOSR	MEF																								x
WiCell	IPSC	2012	46,XY,i(20)(q10)	46,XY,i(20)(q10)[11]/46,XY,del(13)(q14q22),i(20)(q10)[2]/46,XY[6]	Male	20	mTESR	Matrigel		Yes
WiCell	IPSC	2012	46,XY,del(13)(q14q22),i(20)(q10)	46,XY,i(20)(q10)[11]/46,XY,del(13)(q14q22),i(20)(q10)[2]/46,XY[6]	Male	20	mTESR	Matrigel		Yes	Yes
WiCell	IPSC	2012	46,XY,i(20)(q10)	46,XY,i(20)(q10)[11]/46,XY,add(20)(p12)[4]/46,XY[4]	Male	20	mTESR	Unknown		Yes
WiCell	IPSC	2012	46,XY,add(20)(p12)	46,XY,i(20)(q10)[11]/46,XY,add(20)(p12)[4]/46,XY[4]	Male	20	mTESR	Unknown
WiCell	IPSC	2012	47,XY,+12	47,XY,+12[18]/46,XY[2]	Male	20	mTESR	Matrigel																x
WiCell	IPSC	2012	47,XY,+12	47,XY,+12[14]/46,XY[24]	Male	40	mTESR	Matrigel																x
WiCell	IPSC	2012	46,XY,i(20)(q10)	46,XY,i(20)(q10)[2]/46,XY[18]	Male	20	mTESR	Matrigel		Yes
WiCell	IPSC	2012	47,XY,+8	47,XY,+8[2]/46,XY[22]	Male	24	mTESR	Matrigel												x
WiCell	IPSC	2012	46,XY,i(20)(q10)	46,XY,i(20)(q10)[6]/46,XY[14]	Male	20	mTESR	Matrigel		Yes
WiCell	IPSC	2012	47,XX,+20	47,XX,+20[2]/46,XX[22]	Female	24	mTESR	Matrigel																								x
WiCell	IPSC	2013	46,XY,i(20)(q10)	46,XY,i(20)(q10)[3]/46,XY[17]	Male	20	KOSR	Matrigel		Yes
WiCell	IPSC	2013	46,XY,i(20)(q10)	46,XY,i(20)(q10)[3]/46,XY[17]	Male	20	mTESR	Matrigel		Yes
WiCell	IPSC	2013	46,XY,i(20)(q10)	46,XY,i(20)(q10)[5]/47,XY,+8[2]/46,XY[13]	Male	20	mTESR	Matrigel		Yes
WiCell	IPSC	2013	47,XY,+8	46,XY,i(20)(q10)[5]/47,XY,+8[2]/46,XY[13]	Male	20	mTESR	Matrigel												x
WiCell	IPSC	2013	45,X,-Y,add(14)(p13)	45,X,-Y,add(14)(p13)[20]	Male	20	mTESR	Matrigel
WiCell	IPSC	2013	46,XY,dup(1)(q44q12)	46,XY,dup(1)(q44q12)[4]/46,XY[16]	Male	20	mTESR	Matrigel				Yes																										x
WiCell	IPSC	2013	46,XX,t(1;9;22;11)(p34;q34;q11.2;q23)	46,XX,t(1;9;22;11)(p34;q34;q11.2;q23)[16]/47~48,XY,add(4)(q35),+7,add(8)(p23),add(14)(q32),+20,+21[cp4]	Male	20	KOSR	MEF	Yes
WiCell	IPSC	2013	47~48,XY,add(4)(q35),+7,add(8)(p23),add(14)(q32),+20,+21	46,XX,t(1;9;22;11)(p34;q34;q11.2;q23)[16]/47~48,XY,add(4)(q35),+7,add(8)(p23),add(14)(q32),+20,+21[cp4]	Male	20	KOSR	MEF											x													x	x
WiCell	IPSC	2013	46,XY,i(20)(q10)	46,XY,i(20)(q10)[17]/46,XY[1]	Male	20	E8	Matrigel		Yes
WiCell	IPSC	2013	45,X	45,X[20]	Unknown	20	KOSR	MEF
WiCell	IPSC	2013	46,XY,der(1)t(1;1)(p36.3;q21)	46,XY,der(1)t(1;1)(p36.3;q21)[2]/46,XY[18]	Male	20	E8	Matrigel	Yes																													x
WiCell	IPSC	2013	46,XY,t(12;17)(q13.1;q11.2)	46,XY,t(12;17)(q13.1;q11.2)[20]	Male	20	KOSR	MEF	Yes
WiCell	IPSC	2013	45,X,-X	45,X,-X[5]/46,XX[15]	Female	20	KOSR	MEF
WiCell	IPSC	2013	46,XY,ins(1;?)(p?34.1;?)	46,XY,ins(1;?)(p?34.1;?)[2]/46,XY[19]	Male	22	E8	Matrigel
WiCell	IPSC	2013	47,XX,+21	47,XX,+21[20]	Female	20	KOSR	MEF																									x
WiCell	ESC	2013	46,XX,add(20)(q11.2)	46,XX,add(20)(q11.2)[5]/46,XX,der(10)t(10;17)(p13;q11.2)[2]/46,XX,der(10)t(10;17)(p13;q11.2),add(20)(q11.2)[cp8]/46,XX,del(6)(p23),add(20)(q11.2)[3]/46,XX[2]	Female	20	KOSR	MEF
WiCell	ESC	2013	46,XX,der(10)t(10;17)(p13;q11.2)	46,XX,add(20)(q11.2)[5]/46,XX,der(10)t(10;17)(p13;q11.2)[2]/46,XX,der(10)t(10;17)(p13;q11.2),add(20)(q11.2)[cp8]/46,XX,del(6)(p23),add(20)(q11.2)[3]/46,XX[2]	Female	20	KOSR	MEF	Yes
WiCell	ESC	2013	46,XX,der(10)t(10;17)(p13;q11.2),add(20)(q11.2)	46,XX,add(20)(q11.2)[5]/46,XX,der(10)t(10;17)(p13;q11.2)[2]/46,XX,der(10)t(10;17)(p13;q11.2),add(20)(q11.2)[cp8]/46,XX,del(6)(p23),add(20)(q11.2)[3]/46,XX[2]	Female	20	KOSR	MEF	Yes
WiCell	ESC	2013	46,XX,del(6)(p23),add(20)(q11.2)	46,XX,add(20)(q11.2)[5]/46,XX,der(10)t(10;17)(p13;q11.2)[2]/46,XX,der(10)t(10;17)(p13;q11.2),add(20)(q11.2)[cp8]/46,XX,del(6)(p23),add(20)(q11.2)[3]/46,XX[2]	Female	20	KOSR	MEF			Yes
WiCell	IPSC	2013	47,XY,+12	47,XY,+12[2]/46,XY[18]	Male	20	mTESR	Matrigel																x
WiCell	IPSC	2013	47,XY,+12	47,XY,+12[3]/46,XY[16]	Male	20	KOSR	Unknown																x
WiCell	IPSC	2013	46,XY,t(1;14)(p36.1;q32.3)	46,XY,t(1;14)(p36.1;q32.3)[20]	Male	20	KOSR	MEF	Yes
WiCell	IPSC	2013	46,XY,-9,+mar	46,XY,-9,+mar[2]/46,XY[18]	Male	20	mTESR	MEF
WiCell	IPSC	2013	45,X,dic(Y;21)(p11.3;p12),inv(9)(p22q22)	45,X,dic(Y;21)(p11.3;p12),inv(9)(p22q22)[19]	Male	20	KOSR	MEF
WiCell	IPSC	2013	46,XY,add(22)(q13)	46,XY,add(22)(q13)[5]/46,XY[15]	Male	20	KOSR	MEF
WiCell	IPSC	2013	46,XY,i(20)(q10)	46,XY,i(20)(q10)[2]/46,XY[18]	Male	20	mTESR	Matrigel		Yes
WiCell	IPSC	2013	46,XY,idic(20)(p13)	46,XY,idic(20)(p13)[7]/46,XY[11]	Male	20	E8	Matrigel																								x
WiCell	ESC	2013	46,XY,t(8;16)(q13;q24)	46,XY,t(8;16)(q13;q24)[2]/46,XY[18]	Male	20	mTESR	Matrigel	Yes
WiCell	IPSC	2013	46,XY,i(20)(q10)	46,XY,i(20)(q10)[10]/46,XY[10]	Male	20	mTESR	Matrigel		Yes
WiCell	IPSC	2013	45,X,-Y	45,X,-Y[20]	Male	20	KOSR	MEF
WiCell	iPSC	2013	47,XY,+8	47,XY,+8[5]/46,XY,i(20)(q10)[2]/46,XY[13]	Male	20	mTESR	Matrigel												x
WiCell	iPSC	2013	46,XY,i(20)(q10)	47,XY,+8[5]/46,XY,i(20)(q10)[2]/46,XY[13]	Male	20	mTESR	Matrigel		Yes
WiCell	IPSC	2013	46,XY,idic(20)(p13)	46,XY,idic(20)(p13)[3]/46,XY[17]	Male	20	E8	Matrigel																								x
WiCell	IPSC	2013	46,XX,i(20)(q10)	46,XX,i(20)(q10)[2]/46,XX[18]	Female	20	KOSR	MEF		Yes
WiCell	IPSC	2013	46,XX,add(13)(p13)	46,XX,add(13)(p13)[9]/46,XX[11]	Female	20	KOSR	MEF
WiCell	iPSC	2013	46,XY,t(16;22)(p11.2;q11.2)	46,XY,t(16;22)(p11.2;q11.2)[20]	Male	20	KOSR	MEF	Yes
WiCell	IPSC	2013	46,XY,inv(2)(q31q35)	46,XY,inv(2)(q31q35)[20]	Male	20	mTESR	Unknown
WiCell	IPSC	2013	47,XY,+20	47,XY,+20[2]/46,XY[29]	Male	31	mTESR	Matrigel																								x
WiCell	iPSC	2013	46,XY,idic(20)(p13)	46,XY,idic(20)(p13)[5]/46,XY[13]	Male	20	E8	Matrigel																								x
WiCell	IPSC	2013	46,XY,del(18)(q21.1)	46,XY,del(18)(q21.1)[2]/46,XY[18]	Male	20	mTESR	Matrigel			Yes
WiCell	iPSC	2013	47,XY,+i(12)(p10)	47,XY,+i(12)(p10)[16]/46,XY[4]	Male	20	Unknown	Matrigel		Yes
WiCell	iPSC	2013	47,XY,+12	47,XY,+12[8]/47,XY,+12,der(12)t(5;12)(q15;q24.1)[5]/46,XY[6]	Male	20	Unknown	Matrigel																x
WiCell	iPSC	2013	47,XY,+12,der(12)t(5;12)(q15;q24.1)	47,XY,+12[8]/47,XY,+12,der(12)t(5;12)(q15;q24.1)[5]/46,XY[6]	Male	20	Unknown	Matrigel	Yes															x																						x
WiCell	IPSC	2013	52,XY,+X,+3,+4,+12,+20,+21	52,XY,+X,+3,+4,+12,+20,+21[4]/46,XY[12]	Male	20	KOSR	Matrigel							x	x								x								x	x		x
WiCell	IPSC	2013	47,XY,+20	47,XY,+20[3]/46,XY,del(10)(p11.2)[2]/46,XY[17]	Male	22	KOSR	Matrigel																								x
WiCell	IPSC	2013	46,XY,del(10)(p11.2)	47,XY,+20[3]/46,XY,del(10)(p11.2)[2]/46,XY[17]	Male	22	KOSR	Matrigel			Yes
WiCell	IPSC	2013	47,XY,+12	47,XY,+12[2]/46,XY[20]	Male	22	Unknown	Matrigel																x
WiCell	iPSC	2013	46,XY,del(10)(p11.2)	46,XY,del(10)(p11.2)[2]/46,XY[38]	Male	40	E8	Matrigel			Yes
WiCell	IPSC	2013	47,XX,+20	47,XX,+20[9]/46,XX[11]	Female	20	KOSR	MEF																								x
WiCell	IPSC	2013	46,XY,t(5;6)(q13;q23.3)	46,XY,t(5;6)(q13;q23.3)[19]	Male	20	KOSR	MEF	Yes
WiCell	IPSC	2013	46,XY,t(5;6)(q13;q23.3)	46,XY,t(5;6)(q13;q23.3)[20]	Male	20	KOSR	MEF	Yes
WiCell	IPSC	2013	46,XX,add(20)(p13)	46,XX,add(20(p13)[2]/46,XX[20]	Female	22	KOSR	MEF
WiCell	IPSC	2013	46,XX,add(1)(p36.1),inv(1)(p12p36.1),t(3;5;10)(p23;q33.1;p11.2),del(6)(p22),t(7;15)(p22;q22)	46,XX,add(1)(p36.1),inv(1)(p12p36.1),t(3;5;10)(p23;q33.1;p11.2),del(6)(p22),t(7;15)(p22;q22)[20]	Female	20	KOSR	MEF	Yes		Yes
WiCell	IPSC	2013	46,XX,t(1;8)(q32;p11.2)	46,XX,t(1;8)(q32;p11.2)[20]	Female	20	KOSR	MEF	Yes
WiCell	IPSC	2013	46,XX,add(7)(p15)	46,XX,add(7)(p15)[20]	Female	20	KOSR	MEF
WiCell	IPSC	2013	46,XY,del(3)(p23p25)	46,XY,del(3)(p23p25)[11]/46,XY[9]	Male	20	mTESR	Matrigel			Yes
WiCell	IPSC	2013	47,XY,+12,i(12)(p10)	47,XY,+12,i(12)(p10)[2]/46,XY,del(10)(p11.2)[cp2]/46,XY[20]	Male	44	E8	Matrigel		Yes
WiCell	IPSC	2013	46,XY,del(10)(p11.2)	47,XY,+12,i(12)(p10)[2]/46,XY,del(10)(p11.2)[cp2]/46,XY[20]	Male	44	E8	Matrigel			Yes
WiCell	IPSC	2013	46,XX,t(2;13;5)(p25.1;q12;q15)	46,XX,t(2;13;5)(p25.1;q12;q15)[20]	Female	20	KOSR	MEF	Yes
WiCell	IPSC	2013	46,XX,add(13)(q32)	46,XX,add(13)(q32)[2]/46,XX[18]	Female	20	KOSR	MEF
WiCell	IPSC	2013	46,XX,t(14;18)(q11.2;p11.2)	46,XX,t(14;18)(q11.2;p11.2)[5]/46,XX[15]	Female	20	KOSR	MEF	Yes
WiCell	IPSC	2013	47,XY,+12	47,XY,+12[7]/46,XY[13]	Male	20	mTESR	Matrigel																x
WiCell	IPSC	2013	47,XY,+12	47,XY,+12[14]/46,XY[6]	Male	20	mTESR	Matrigel																x
WiCell	IPSC	2013	46,XY,t(8;12)(q21.2;q24.31)	46,XY,t(8;12)(q21.2;q24.31)[19]	Male	20	KOSR	MEF	Yes
WiCell	IPSC	2013	46,XY,t(4;7)(q21;p13)	46,XY,t(4;7)(q21;p13)[20]	Male	20	Unknown	MEF	Yes
WiCell	IPSC	2013	46,XY,t(2;11)(p23;q23)	46,XY,t(2;11)(p23;q23)[20]	Male	20	Unknown	MEF	Yes
WiCell	IPSC	2013	46,XY,t(5;6)(q13;q23.3)	46,XY,t(5;6)(q13;q23.3)[19]	Male	20	Unknown	MEF	Yes
WiCell	IPSC	2013	46,XY,t(5;6)(q13;q23.3)	46,XY,t(5;6)(q13;q23.3)[20]	Male	20	Unknown	MEF	Yes
WiCell	IPSC	2013	46,XY,add(12)(p13)	46,XY,add(12)(p13)[20]	Male	20	KOSR	MEF
WiCell	IPSC	2013	46,Y,t(X;2)(p11.2;p21),t(3;4)(q12;q21)	46,Y,t(X;2)(p11.2;p21),t(3;4)(q12;q21)[20]	Male	20	KOSR	MEF	Yes
WiCell	IPSC	2013	45,X,-Y,der(22)t(Y;22)(q11.23;q13)	45,X,-Y,der(22)t(?Y;22)(?q11.23;q13)[20]	Male	20	KOSR	MEF	Yes
WiCell	iPSC	2013	47,XY,+12	47,XY,+12[38]	Male	40	Unknown	Human Feeder																x
WiCell	IPSC	2013	46,XY,i(20)(q10)	46,XY,i(20)(q10)[9]/46,XY[9]	Male	20	E8	Matrigel		Yes
WiCell	ESC	2013	46,XY,del(18)(q21.1q21.3)	46,XY,del(18)(q21.1q21.3)[15]/46,XY[5]	Male	20	mTESR	Matrigel			Yes
WiCell	IPSC	2013	46,XX,t(10;11)(p11.2;p11.2)	46,XX,t(10;11)(p11.2;p11.2)[20]	Female	20	KOSR	MEF	Yes
WiCell	IPSC	2013	46,XX,t(1;19)(p13.3;p13.1)	46,XX,t(1;19)(p13.3;p13.1)[20]	Female	20	KOSR	MEF	Yes
WiCell	IPSC	2013	46,XY,del(7)(q11.1)	46,XY,del(7)(q11.1)[20]	Male	20	Unknown	Matrigel			Yes
WiCell	IPSC	2013	47,XY,+12	47,XY,+12[13]/46,XY[6]	Male	20	mTESR	Matrigel																x
WiCell	iPSC	2013	46,XY,t(1;2)(p10;p10)	46,XY,t(1;2)(p10;p10)[20]	Male	20	Unknown	MEF	Yes
WiCell	IPSC	2013	46,XY,i(20)(q10)	46,XY,i(20)(q10)[2]/46,XY[16]	Male	18	mTESR	Matrigel		Yes
WiCell	ESC	2013	47,XX,+12	47,XX,+12[2]/46,XX[18]	Female	20	mTESR	Laminin 521																x
WiCell	iPSC	2013	46,XY,del(18)(p11.2)	46,XY,del(18)(p11.2)[5]/46,XY[15]	Male	20	KOSR	MEF			Yes
WiCell	iPSC	2013	47,XY,+20	47,XY,+20[2]/46,XY[18]	Male	20	KOSR	MEF																								x
WiCell	iPSC	2013	47,XY,+12	47,XY,+12[2]/46,XY[32]	Male	34	KOSR	MEF																x
WiCell	iPSC	2013	46,XY,t(1;13)(p10;p10)	46,XY,t(1;13)(p10;p10)[4]/46,XY[16]	Male	20	KOSR	MEF	Yes
WiCell	IPSC	2013	47,XX,+12	47,XX,+12[18]/46,XX[2]	Female	20	KOSR	MEF																x
WiCell	ESC	2013	46,XY,add(20)(q11.2)	46,XY,add(20)(q11.2)[2]/46,XY[19]	Male	21	mTESR	Matrigel
WiCell	ESC	2013	46,XX,dup(1)(q23.1q32.1)	46,XX,dup(1)(q23.1q32.1)[8]/46,XX[12]	Female	20	mTESR	Matrigel				Yes																										x
WiCell	IPSC	2013	46,XY,del(3)(p23p25)	46,XY,del(3)(p23p25)[16]/46,XY[4]	Male	20	mTESR	Matrigel			Yes
WiCell	IPSC	2013	47,XY,+12	47,XY,+12[20]	Male	20	KOSR	Human Feeder																x
WiCell	IPSC	2013	46,XX,i(7)(p10)	46,XX,i(7)(p10)[2]/47,XX,+mar[2]/46,XX[19]	Female	23	Unknown	Matrigel		Yes																																							x
WiCell	IPSC	2013	47,XX,+mar	46,XX,i(7)(p10)[2]/47,XX,+mar[2]/46,XX[19]	Female	23	Unknown	Matrigel
WiCell	IPSC	2013	47,XX,+8	47,XX,+8[3]/46,XX[17]	Female	20	mTESR	MEF												x
WiCell	IPSC	2013	47,XY,+12	47,XY,+12[20]	Male	20	mTESR	Matrigel																x
WiCell	IPSC	2013	47,XY,+12	47,XY,+12[20]	Male	20	mTESR	Matrigel																x
WiCell	IPSC	2013	46,XY,i(20)(q10)	46,XY,i(20)(q10)[11]//47,XY,+12[5]//46,XY[4]	Male	20	mTESR	Matrigel		Yes
WiCell	IPSC	2013	47,XY,+12	46,XY,i(20)(q10)[11]//47,XY,+12[5]//46,XY[4]	Male	20	mTESR	Matrigel																x
WiCell	IPSC	2013	47,XY,+12	47,XY,+12[16]//46,XY,idic(10)(q24),i(20)(q10)[1]//46,XY[3]	Male	20	mTESR	Matrigel																x
WiCell	IPSC	2013	46,XY,idic(10)(q24),i(20)(q10)	47,XY,+12[16]//46,XY,idic(10)(q24),i(20)(q10)[1]//46,XY[3]	Male	20	mTESR	Matrigel		Yes												x
WiCell	IPSC	2013	47,XY,+12	47,XY,+12[7]/46,XY[13]	Male	20	mTESR	Matrigel																x
WiCell	IPSC	2013	47,XY,+21	47,XY,+21[20]	Male	20	KOSR	MEF																									x
WiCell	IPSC	2013	46,XY,del(6)(q25)	46,XY,del(6)(q25)[13]/46,XY[7]	Male	20	KOSR	MEF			Yes
WiCell	IPSC	2013	47,XY,+21	47,XY,+21[15]/46,XY[5]	Male	20	KOSR	MEF																									x
WiCell	IPSC	2013	47,XY,+21	47,XY,+21[20]	Male	20	KOSR	MEF																									x
WiCell	iPSC	2013	46,XY,i(20)(q10)	46,XY,i(20)(q10)[9]/46,XY[12]	Male	21	mTESR	Matrigel		Yes
WiCell	IPSC	2013	46,Y,t(X;2)(p11.2;p21),t(3;4)(q12;q21)	46,Y,t(X;2)(p11.2;p21),t(3;4)(q12;q21)[20]	Male	20	KOSR	MEF	Yes
WiCell	IPSC	2013	46,XX,t(2;13;5)(p25;q12;q22)	46,XX,t(2;13;5)(p25;q12;q22)[14]/47,XX,t(2;13;5)(p25;q12;q22),+12[6]	Female	20	KOSR	MEF	Yes
WiCell	IPSC	2013	47,XX,t(2;13;5)(p25;q12;q22),+12	46,XX,t(2;13;5)(p25;q12;q22)[14]/47,XX,t(2;13;5)(p25;q12;q22),+12[6]	Female	20	KOSR	MEF	Yes															x
WiCell	IPSC	2013	46,XY,i(20)(q10)	46,XY,i(20)(q10)[5]/47,XY,+20[4]/46,XY[11]	Male	20	E8	Matrigel		Yes
WiCell	IPSC	2013	47,XY,+20	46,XY,i(20)(q10)[5]/47,XY,+20[4]/46,XY[11]	Male	20	E8	Matrigel																								x
WiCell	IPSC	2013	47,XY,+12	47,XY,+12[19]	Male	20	KOSR	Human Feeder																x
WiCell	IPSC	2013	46,Y,dup(X)(p11.2p21)	46,Y,dup(X)(p11.2p21)[20]	Male	20	KOSR	MEF				Yes
WiCell	IPSC	2013	47,Y,dup(X)(p11.2p21),add(4)(q33),+5	47,Y,dup(X)(p11.2p21),add(4)(q33),+5[20]	Male	20	KOSR	MEF				Yes					x
WiCell	IPSC	2013	47,XY,+12	47,XY,+12[3]/46,XY[16]	Male	20	mTESR	Matrigel																x
WiCell	IPSC	2013	46,XY,t(10;21)(q24.3;q22.1)	46,XY,t(10;21)(q24.3;q22.1)[20]	Male	20	mTESR	Matrigel	Yes
WiCell	IPSC	2013	47,XY,+20	47,XY,+20[20]	Male	20	mTESR	Matrigel																								x
WiCell	IPSC	2013	46,XX,dup(16)(q13q24)	46,XX,dup(16)(q13q24)[20]	Female	20	KOSR	MEF				Yes
WiCell	IPSC	2013	47,XY,+12	47,XY,+12[2]/46,XY[18]	Male	20	mTESR	Matrigel																x
WiCell	IPSC	2013	47,XY,+20	47,XY,+20[2]/46,XY[34]	Male	36	E8	Matrigel																								x
WiCell	IPSC	2013	46,XX,i(7)(p10)	46,XX,i(7)(p10)[3]/46,XX[16]	Female	20	Unknown	Matrigel		Yes																																							x
WiCell	IPSC	2013	46,XY,t(6;12)(p21.3;q13.3),t(8;11)(q24.1;p15.3),t(16;22)(q23;p11.2)	46,XY,t(6;12)(p21.3;q13.3),t(8;11)(q24.1;p15.3),t(16;22)(q23;p11.2)[20]	Male	20	KOSR	MEF	Yes
WiCell	IPSC	2013	47,XY,+20	47,XY,+20[2]/46,XY[36]	Male	38	Unknown	Unknown																								x
WiCell	IPSC	2013	47,XY,+20	47,XY,+20[2]/46,XY[18]	Male	20	E8	Matrigel																								x
WiCell	IPSC	2013	47,XX,+8	47,XX,+8[2]/46,XX[18]	Female	20	mTESR	Matrigel												x
WiCell	ESC	2013	47,XX,+mar1	47,XX,+mar1[4]/46,XX[15]	Female	20	Unknown	MEF
WiCell	ESC	2013	46,X,inv(Y)(p11.2q11.23)	46,X,inv(Y)(p11.2q11.23)[5]/47,XY,+inv(Y)(p11.2q11.2)[10]/46,XY[4]	Male	20	Unknown	Matrigel
WiCell	ESC	2013	47,XY,+inv(Y)(p11.2q11.2)	46,X,inv(Y)(p11.2q11.23)[5]/47,XY,+inv(Y)(p11.2q11.2)[10]/46,XY[4]	Male	20	Unknown	Matrigel																												x
WiCell	iPSC	2013	48,XY,+X,+1	48,XY,+X,+1[19]	Male	20	KOSR	MEF					x																						x
WiCell	iPSC	2013	48,XY,+X,+1	48,XY,+X,+1[17]/47,X,+X,-Y,+1[3]	Male	20	KOSR	MEF					x																						x
WiCell	iPSC	2013	47,X,+X,-Y,+1	48,XY,+X,+1[17]/47,X,+X,-Y,+1[3]	Male	20	KOSR	MEF					x																						x
WiCell	ESC	2013	46,XX,der(1)t(1;1)(p36.3;q12)	46,XX,der(1)t(1;1)(p36.3;q12)[7]/46,XX,add(10)(p13)[7]/46,XX,i(20)(q10)[5]	Female	20	mTESR	Matrigel	Yes																													x
WiCell	ESC	2013	46,XX,add(10)(p13)	46,XX,der(1)t(1;1)(p36.3;q12)[7]/46,XX,add(10)(p13)[7]/46,XX,i(20)(q10)[5]	Female	20	mTESR	Matrigel
WiCell	ESC	2013	46,XX,i(20)(q10)	46,XX,der(1)t(1;1)(p36.3;q12)[7]/46,XX,add(10)(p13)[7]/46,XX,i(20)(q10)[5]	Female	20	mTESR	Matrigel		Yes
WiCell	IPSC	2013	47,XY,+12	47,XY,+12[3]/46,XY[17]	Male	20	mTESR	Matrigel																x
WiCell	IPSC	2013	46,XY,t(15;20)(q11.2;p11.2)	46,XY,t(15;20)(q11.2;p11.2)[20]	Male	20	KOSR	MEF	Yes
WiCell	IPSC	2013	46,XX,inv(7)(p15q22)	46,XX,inv(7)(p15q22)[20]	Female	20	KOSR	MEF
WiCell	IPSC	2013	46,XY,i(20)(q10)	46,XY,i(20)(q10)[2]/46,XY[19]	Male	21	E8	Matrigel		Yes
WiCell	IPSC	2013	47~48,XY,+12	47~48,XY,+12[cp2]/46,XY[17]	Male	20	Unknown	Matrigel																x
WiCell	IPSC	2013	46,XY,i(20)(q10)	46,XY,i(20)(q10)[4]/46,XY[16]	Male	20	E8	Matrigel		Yes
WiCell	IPSC	2013	47~48,XX,+12	47~48,XX,+12[cp2]/46,XX[18]	Female	20	Unknown	Matrigel																x
WiCell	IPSC	2013	46,XY,t(1;15)(q21;q15)	46,XY,t(1;15)(q21;q15)[20]	Male	20	Unknown	MEF	Yes
WiCell	IPSC	2013	46,XX,add(1)(p36.1),inv(1)(p12p36.1),t(3;5;10)(p23;q33.1;p11.2),del(6)(p22),t(7;15)(p22;q22)	46,XX,add(1)(p36.1),inv(1)(p12p36.1),t(3;5;10)(p23;q33.1;p11.2),del(6)(p22),t(7;15)(p22;q22)[20]	Female	20	Unknown	MEF	Yes		Yes
WiCell	IPSC	2013	46,XY,del(13)(q12q14)	46,XY,del(13)(q12q14)[20]	Male	20	KOSR	MEF			Yes
WiCell	IPSC	2013	47,XY,+17	47,XY,+17[2]/46,XY[30]	Male	32	E8	Matrigel																					x
WiCell	IPSC	2013	47,XX,+i(12)(p10)	47,XX,+i(12)(p10)[6]/46,XX[14]	Female	20	E8	Matrigel		Yes
WiCell	IPSC	2013	46,XY,i(20)(q10)	46,XY,i(20)(q10)[9]/46,XY[11]	Male	20	E8	Matrigel		Yes
WiCell	IPSC	2013	46,XY,i(20)(q10)	46,XY,i(20)(q10)[16]/46,XY[4]	Male	20	E8	Matrigel		Yes
WiCell	IPSC	2013	46,XY,der(17)t(17;17)(p13;q11.2)	46,XY,der(17)t(17;17)(p13;q11.2)[19]/46,XY[1]	Male	20	E8	Matrigel	Yes
WiCell	IPSC	2013	47,XX,+8	47,XX,+8[3]/46,XX[17]	Female	20	KOSR	MEF												x
WiCell	ESC	2013	46,XY,add(20)(q11.2)	46,XY,add(20)(q11.2)[5]/46,XY[14]	Male	20	mTESR	Matrigel
WiCell	ESC	2013	46,XY,add(20)(q11.2)	46,XY,add(20)(q11.2)[3]/46,XY[17]	Male	20	mTESR	Matrigel
WiCell	IPSC	2013	47,XX,+X	47,XX,+X[3]/46,XX[16]	Female	20	mTESR	MEF																											x
WiCell	iPSC	2013	46,XY,i(20)(q10)	46,XY,i(20)(q10)[3]/47,XY,+12[2]/46,XY[15]	Male	20	mTESR	Matrigel		Yes
WiCell	iPSC	2013	47,XY,+12	46,XY,i(20)(q10)[3]/47,XY,+12[2]/46,XY[15]	Male	20	mTESR	Matrigel																x
WiCell	ESC	2013	46,XY,i(20)(q10)	46,XY,i(20)(q10)[18]/46,XY[2]	Male	20	mTESR	Matrigel		Yes
WiCell	IPSC	2013	46,XY,add(18)(q21.1)	46,XY,add(18)(q21.1)[15]/46,XY[5]	Male	20	mTESR	Matrigel
WiCell	IPSC	2013	46,XY,i(20)(q10)	46,XY,i(20)(q10)[2]/46,XY[17]	Male	20	mTESR	Matrigel		Yes
WiCell	IPSC	2013	46,XY,i(20)(q10)	46,XY,i(20)(q10)[9]/46,XY[10]	Male	20	mTESR	Matrigel		Yes
WiCell	IPSC	2013	47,XY,+20	47,XY,+20[2]/46,XY,i(20)(q10)[2]/46,XY[15]	Male	20	E8	Matrigel																								x
WiCell	IPSC	2013	46,XY,i(20)(q10)	47,XY,+20[2]/46,XY,i(20)(q10)[2]/46,XY[15]	Male	20	E8	Matrigel		Yes
WiCell	IPSC	2013	47,XY,+12	47,XY,+12[15]/46,XY[1]	Male	16	mTESR	Matrigel																x
WiCell	IPSC	2013	46,XY,del(2)(q24.2q31)	46,XY,del(2)(q24.2q31)[18]	Male	20	mTESR	Matrigel			Yes
WiCell	IPSC	2013	46,XX,t(1;4)(p36.3;q11),t(2;6)(q37.1;p11.2),t(7;10)(q32;p13),t(17;18)(q25;q23)	46,XX,t(1;4)(p36.3;q11),t(2;6)(q37.1;p11.2),t(7;10)(q32;p13),t(17;18)(q25;q23)[20]	Female	20	KOSR	MEF	Yes
WiCell	IPSC	2013	46,XY,t(7;17)(q22;q23)	46,XY,t(7;17)(q22;q23)[20]	Male	20	mTESR	Matrigel	Yes
WiCell	IPSC	2013	46,XY,der(1)t(1;14)(p36.3;q11.2)	46,XY,der(1)t(1;14)(p36.3;q11.2)[20]	Male	20	mTESR	Matrigel	Yes
WiCell	IPSC	2013	46,XX,dup(20)(q11.21q11.23)	46,XX,dup(20)(q11.21q11.23)[5]/46,XX[15]	Female	20	mTESR	Matrigel				Yes
WiCell	IPSC	2013	46,XY,t(15;20)(q11.2;p11.2)	46,XY,t(15;20)(q11.2;p11.2)[20]	Male	20	KOSR	MEF	Yes
WiCell	IPSC	2013	46,XX,inv(2)(p11.2q13)	46,XX,inv(2)(p11.2q13)[20]	Female	20	KOSR	MEF
WiCell	IPSC	2013	46,XY,i(20)(q10)	46,XY,i(20)(q10)[4]/46,XY[16]	Male	20	E8	Matrigel		Yes
WiCell	IPSC	2013	47,XY,+20	47,XY,+20[4]/46,XY,i(20)(q10)[3]/46,XY[13]	Male	20	E8	Matrigel																								x
WiCell	IPSC	2013	46,XY,i(20)(q10)	47,XY,+20[4]/46,XY,i(20)(q10)[3]/46,XY[13]	Male	20	E8	Matrigel		Yes
WiCell	IPSC	2013	46,XX,add(14)(p11.2)	46,XX,add(14)(p11.2)[19]/46,XX[1]	Female	20	KOSR	MEF
WiCell	IPSC	2013	45,X	45,X[20]	Unknown	20	Unknown	Unknown
WiCell	IPSC	2013	47~48,XY,+12,der(18)t(17;18)(q21;p11.1)	47~48,XY,+12,der(18)t(17;18)(q21;p11.1)[cp2]/46,XY[30]	Male	34	Unknown	Matrigel	Yes															x
WiCell	IPSC	2013	47,XX,+12	47,XX,+12[20]	Female	20	KOSR	MEF																x
WiCell	IPSC	2013	46,XX,der(3)t(3;7)(p25;p13)	46,XX,der(3)t(3;7)(p25;p13)[11]/46,XX[9]	Female	20	KOSR	MEF	Yes																																								x
WiCell	IPSC	2013	46,XY,ins(7;13)(p15.1;q32q14.1),del(13)(q33),t(11;16)(q13.5;q24)	46,XY,ins(7;13)(p15.1;q32q14.1)del(13)(q33),t(11;16)(q13.5;q24)[20]	Male	20	KOSR	MEF	Yes		Yes
WiCell	IPSC	2013	46,XX,add(12)(p13)	46,XX,add(12)(p13)[20]	Female	20	KOSR	MEF
WiCell	IPSC	2013	46,XY,i(20)(q10)	46,XY,i(20)(q10)[10]/47,XY,+20[7]/46,XY[3]	Male	20	E8	Matrigel		Yes
WiCell	IPSC	2013	47,XY,+20	46,XY,i(20)(q10)[10]/47,XY,+20[7]/46,XY[3]	Male	20	E8	Matrigel																								x
WiCell	IPSC	2013	46,X,inv(X)(p22.1q28),t(7;20)(q22;q11.1),t(9;20)(q34;p11.2)	46,X,inv(X)(p22.1q28),t(7;20)(q22;q11.1),t(9;20)(q34;p11.2)[18]/47,X,inv(X)(p22.1q28),t(7;20)(q22;q11.1),t(9;20)(q34;p11.2),+15[cp2]	Female	20	E8	Matrigel	Yes
WiCell	IPSC	2013	47,X,inv(X)(p22.1q28),t(7;20)(q22;q11.1),t(9;20)(q34;p11.2),+15	46,X,inv(X)(p22.1q28),t(7;20)(q22;q11.1),t(9;20)(q34;p11.2)[18]/47,X,inv(X)(p22.1q28),t(7;20)(q22;q11.1),t(9;20)(q34;p11.2),+15[cp2]	Female	20	E8	Matrigel	Yes																		x
WiCell	IPSC	2013	46,XY,t(10;15)(q21.2;q24)	46,XY,t(10;15)(q21.2;q24)[20]	Male	20	E8	Matrigel	Yes
WiCell	ESC	2013	46,XX,i(20)(q10)	46,XX,i(20)(q10)[17]/46,XX,der(10)t(10;20)(p13;q11.2)[2]	Female	20	mTESR	Matrigel		Yes
WiCell	ESC	2013	46,XX,der(10)t(10;20)(p13;q11.2)	46,XX,i(20)(q10)[17]/46,XX,der(10)t(10;20)(p13;q11.2)[2]	Female	20	mTESR	Matrigel	Yes
WiCell	IPSC	2013	47,XY,+8	47,XY,+8[2]/46,XY[31]	Male	33	mTESR	Matrigel												x
WiCell	IPSC	2013	46,XY,i(20)(q10)	46,XY,i(20)(q10)[8]/46,XY[12]	Male	20	mTESR	Matrigel		Yes
WiCell	IPSC	2013	46,XY,i(20)(q10)	46,XY,i(20)(q10)[2]/46,XY[19]	Male	21	mTESR	Matrigel		Yes
WiCell	IPSC	2013	46,XX,t(3;11)(p26;p15.1)	46,XX,t(3;11)(p26;p15.1)[20]	Female	20	KOSR	MEF	Yes
WiCell	ESC	2013	46,XY,i(20)(q10)	46,XY,i(20)(q10)[2]/46,XY[18]	Male	20	mTESR	Matrigel		Yes
WiCell	IPSC	2013	46,XX,der(13)t(1;13)(q12;p13)	46,XX,der(13)t(1;13)(q12;p13)[11]/46,XX,der(1)ins(1;1)(q21;q32q12)[6]/46,XX[3]	Female	20	E8	Matrigel	Yes																													x
WiCell	IPSC	2013	46,XX,der(1)ins(1;1)(q21;q32q12)	46,XX,der(13)t(1;13)(q12;p13)[11]/46,XX,der(1)ins(1;1)(q21;q32q12)[6]/46,XX[3]	Female	20	E8	Matrigel																														x
WiCell	IPSC	2013	47,XY,+12	47,XY,+12[9]/46,XY,i(20)(q10)[7]/48,XY,+12,+20[2]/46,XY[1]	Male	20	mTESR	Unknown																x
WiCell	IPSC	2013	46,XY,i(20)(q10)	47,XY,+12[9]/46,XY,i(20)(q10)[7]/48,XY,+12,+20[2]/46,XY[1]	Male	20	mTESR	Unknown		Yes
WiCell	IPSC	2013	48,XY,+12,+20	47,XY,+12[9]/46,XY,i(20)(q10)[7]/48,XY,+12,+20[2]/46,XY[1]	Male	20	mTESR	Unknown																x								x
WiCell	iPSC	2013	46,XX,der(16)t(1;16)(q12;q24)	46,XX,der(16)t(1;16)(q12;q24)[11]/46,XX[9]	Female	20	E8	Matrigel	Yes																													x
WiCell	IPSC	2013	47,XY,+20	47,XY,+20[2]/46,XY[18]	Male	20	E8	Matrigel																								x
WiCell	IPSC	2013	47,XY,+12	47,XY,+12[18]/48,XY,+8,+12[2]	Male	20	mTESR	Unknown																x
WiCell	IPSC	2013	48,XY,+8,+12	47,XY,+12[18]/48,XY,+8,+12[2]	Male	20	mTESR	Unknown												x				x
WiCell	IPSC	2013	47,XY,+12	47,XY,+12[20]	Male	20	mTESR	Unknown																x
WiCell	ESC	2013	47,XY,+12	47,XY,+12[3]/46,XY[18]	Male	21	mTESR	Matrigel																x
WiCell	IPSC	2013	46,XX,der(12)t(2;12)(q23;p13)	46,XX,der(12)t(2;12)(q23;p13)[20]	Female	20	KOSR	MEF	Yes																															x
WiCell	IPSC	2013	46,XY,der(1)t(1;10)(q42;q11.2)	46,XY,der(1)t(1;10)(q42;q11.2)[2]/46,XY[18]	Male	20	Unknown	MEF	Yes
WiCell	IPSC	2013	46,XY,t(10;14;15)(q22;q24.3;q26)	46,XY,t(10;14;15)(q22;q24.3;q26)[7]/47,XY,idem,+mar[11]	Male	20	Unknown	MEF	Yes
WiCell	IPSC	2013	46,Y,add(X)(p11.4),t(2;16)(p23;q24)	46,Y,add(X)(p11.4),t(2;16)(p23;q24)[20]	Male	20	Unknown	MEF	Yes
WiCell	IPSC	2013	46,Y,add(X)(p11.4),t(2;16)(p23;q24)	46,Y,add(X)(p11.4),t(2;16)(p23;q24)[20]	Male	20	Unknown	MEF	Yes
WiCell	IPSC	2013	47,XY,+20	47,XY,+20[2]/46,XY[15]	Male	20	E8	Matrigel																								x
WiCell	IPSC	2013	47~48,XY,+Y	47~48,XY,+Y[cp2]/46,XY[18]	Male	20	Unknown	Matrigel																												x
WiCell	IPSC	2013	46,XX,add(22)(p10)	46,XX,add(22)(p10)[4]/46,XX[17]	Female	21	Unknown	Matrigel
WiCell	IPSC	2013	46,XY,t(5;6)(p15.31;p21.1)	46,XY,t(5;6)(p15.31;p21.1)[20]	Male	20	Unknown	MEF	Yes
WiCell	IPSC	2013	47~48,XY,+8	47~48,XY,+8[cp2]/46,XY[18]	Male	20	mTESR	Matrigel												x
WiCell	ESC	2013	46,XY,t(6;13)(q27;q14)	46,XY,t(6;13)(q27;q14)[20]	Male	20	KOSR	Matrigel	Yes
WiCell	iPSC	2013	46,XY,add(10)(q26.3)	46,XY,add(10)(q26.3)[20]	Male	20	E8	Matrigel
WiCell	iPSC	2013	46,XY,add(10)(q26.3)	46,XY,add(10)(q26.3)[20]	Male	20	E8	Matrigel
WiCell	iPSC	2013	46,XX,t(1;4)(p22;q27)	46,XX,t(1;4)(p22;q27)[14]/47,XX,+der(1)t(1;4)(p22;q27),t(1;4)(p22;q27)[6]	Female	20	E8	Matrigel	Yes
WiCell	iPSC	2013	47,XX,+der(1)t(1;4)(p22;q27),t(1;4)(p22;q27)	46,XX,t(1;4)(p22;q27)[14]/47,XX,+der(1)t(1;4)(p22;q27),t(1;4)(p22;q27)[6]	Female	20	E8	Matrigel	Yes				x																								x	x						x
WiCell	iPSC	2013	46,X,inv(X)(p22.1q28),t(7;20)(q22;q11.1),t(9;20)(q34;p11.2)	46,X,inv(X)(p22.1q28),t(7;20)(q22;q11.1),t(9;20)(q34;p11.2)[20]	Female	20	E8	Matrigel	Yes
WiCell	iPSC	2013	46,X,inv(X)(p22.1q28),t(7;20)(q22;q11.1),t(9;20)(q34;p11.2)	46,X,inv(X)(p22.1q28),t(7;20)(q22;q11.1),t(9;20)(q34;p11.2)[20]	Female	20	E8	Matrigel	Yes
WiCell	iPSC	2013	46,XX,i(20)(q10)	46,XX,i(20)(q10)[2]/46,XX[19]	Female	21	E8	Matrigel		Yes
WiCell	iPSC	2013	46,XX,dup(1)(q32q42)	46,XX,dup(1)(q32q42)[20]	Female	20	E8	Matrigel				Yes																										x
WiCell	iPSC	2013	46,XY,add(1)(q25)	46,XY,add(1)(q25)[20]	Male	20	mTESR	Matrigel
WiCell	IPSC	2013	46,XY,add(1)(q25)	46,XY,add(1)(q25)[20]	Male	20	mTESR	Matrigel
WiCell	IPSC	2013	47,XY,+20	47,XY,+20[8]/46,XY[12]	Male	20	E8	Matrigel																								x
WiCell	ESC	2013	46,XY,i(20)(q10)	46,XY,i(20)(q10)[4]/46,XY[15]	Male	20	mTESR	Matrigel		Yes
WiCell	ESC	2013	46,XY,i(20)(q10)	46,XY,i(20)(q10)[8]/46,XY[12]	Male	20	mTESR	Matrigel		Yes
WiCell	ESC	2013	46,XY,i(20)(q10)	46,XY,i(20)(q10)[3]/46,XY[17]	Male	20	mTESR	Matrigel		Yes
WiCell	IPSC	2013	47,XY,+12	47,XY,+12[5]/46,XY[15]	Male	20	mTESR	Matrigel																x
WiCell	IPSC	2013	46,XX,i(20)(q10)	46,XX,i(20)(q10)[2]/46,XX[17]	Female	20	mTESR	Matrigel		Yes
WiCell	IPSC	2013	47,XX,+8	47,XX,+8[2]/46,XX[18]	Female	20	mTESR	Matrigel												x
WiCell	IPSC	2013	46,XY,i(20)(q10)	46,XY,i(20)(q10)[2]/46,XY[18]	Male	20	E8	Matrigel		Yes
WiCell	IPSC	2013	46,XY,t(13;18)(q22;q12.2)	46,XY,t(13;18)(q22;q12.2)[20]	Male	20	KOSR	MEF	Yes
WiCell	IPSC	2013	46,XY,add(1)(q25)	46,XY,add(1)(q25)[20]	Male	20	KOSR	MEF
WiCell	IPSC	2013	46,XX,dup(5)(q15q31)	46,XX,dup(5)(q15q31)[20]	Female	20	KOSR	MEF				Yes																																		x
WiCell	IPSC	2013	47,XY,+12	47,XY,+12[16]/46,XY,t(11;16)(p15.1;p13.3)[4]	Male	20	mTESR	Matrigel																x
WiCell	IPSC	2013	46,XY,t(11;16)(p15.1;p13.3)	47,XY,+12[16]/46,XY,t(11;16)(p15.1;p13.3)[4]	Male	20	mTESR	Matrigel	Yes
WiCell	ESC	2013	46,XY,add(18)(q23)	46,XY,add(18)(q23)[10]/47,XY,+12[2]/46,XY[9]	Male	21	mTESR	Matrigel
WiCell	ESC	2013	47,XY,+12	46,XY,add(18)(q23)[10]/47,XY,+12[2]/46,XY[9]	Male	21	mTESR	Matrigel																x
WiCell	IPSC	2013	47,XY,+mar	47,XY,+mar[12]/48,XY,+8,+Y[3]/46,XY[4]	Male	20	Unknown	Matrigel
WiCell	IPSC	2013	48,XY,+8,+Y	47,XY,+mar[12]/48,XY,+8,+Y[3]/46,XY[4]	Male	20	Unknown	Matrigel												x																x
WiCell	IPSC	2013	45,XX,dic(15;15)(p11.1;p11.1)	45,XX,dic(15;15)(p11.1;p11.1)[6]/46,XX[14]	Female	20	KOSR	MEF
WiCell	IPSC	2013	45,X,-X	45,X,-X[4]/46,XX[17]	Female	21	mTESR	Matrigel
WiCell	IPSC	2013	46,XY,i(20)(q10)	46,XY,i(20)(q10)[4]/46,XY[16]	Male	20	mTESR	Matrigel		Yes
WiCell	IPSC	2013	47,XX,+14	47,XX,+14[4]/46,XX[16]	Female	20	mTESR	Matrigel																		x
WiCell	IPSC	2013	46,XX,der(16)t(1;16)(q12;q24)	46,XX,der(16)t(1;16)(q12;q24)[18]/46,XX[2]	Female	20	E8	Matrigel	Yes																													x
WiCell	IPSC	2013	47,XX,+X	47,XX,+X[3]/46,XX,i(20)(q10)[3]/46,XX[23]	Female	30	E8	Matrigel																											x
WiCell	IPSC	2013	46,XX,i(20)(q10)	47,XX,+X[3]/46,XX,i(20)(q10)[3]/46,XX[23]	Female	30	E8	Matrigel		Yes
WiCell	iPSC	2013	46,XX,der(1)ins(1;1)(q21;q32q12)	46,XX,der(1)ins(1;1)(q21;q32q12)[13]/46,XX,der(13)t(1;13)(q12;p13)[3]/46,XX[3]	Female	20	E8	Matrigel																														x
WiCell	iPSC	2013	46,XX,der(13)t(1;13)(q12;p13)	46,XX,der(1)ins(1;1)(q21;q32q12)[13]/46,XX,der(13)t(1;13)(q12;p13)[3]/46,XX[3]	Female	20	E8	Matrigel	Yes																													x
WiCell	IPSC	2013	46,XX,t(10;11)(p11.2;p11.2)	46,XX,t(10;11)(p11.2;p11.2)[20]	Female	20	mTESR	Matrigel	Yes
WiCell	IPSC	2013	46,XY,t(3;7)(q29;q11.23)	46,XY,t(3;7)(q29;q11.23)[20]	Male	20	mTESR	Matrigel	Yes
WiCell	IPSC	2013	47,XY,+12	47,XY,+12[2]/46,XY[22]	Male	24	mTESR	Matrigel																x
WiCell	IPSC	2013	46,XY,i(20)(q10)	46,XY,i(20)(q10)[5]/47,XY,+20[5]/46,XY[10]	Male	20	Unknown	Unknown		Yes
WiCell	IPSC	2013	47,XY,+20	46,XY,i(20)(q10)[5]/47,XY,+20[5]/46,XY[10]	Male	20	Unknown	Unknown																								x
WiCell	IPSC	2013	46,XX,i(20)(q10)	46,XX,i(20)(q10)[3]/46,XX[18]	Female	21	mTESR	Matrigel		Yes
WiCell	IPSC	2013	47,XY,+mar	47,XY,+mar[8]/46,XY[12]	Male	20	Unknown	MEF
WiCell	IPSC	2013	46,XY,add(1)(q25)	46,XY,add(1)(q25)[20]	Male	20	KOSR	MEF
WiCell	IPSC	2013	46,XY,add(1)(q25)	46,XY,add(1)(q25)[39]	Male	40	KOSR	MEF
WiCell	IPSC	2013	46,XX,t(11;17)(p15;q11.2)	46,XX,t(11;17)(p15;q11.2)[19]	Female	20	KOSR	MEF	Yes
WiCell	IPSC	2013	47,XX,+14	47,XX,+14[6]/46,XX[13]	Female	20	mTESR	Matrigel																		x
WiCell	IPSC	2013	45~46,XY,idic(3)(p26)	45~46,XY,idic(3)(p26)[cp2]/46,XY[37]	Male	40	E8	Matrigel							x
WiCell	IPSC	2013	47,XY,+20	47,XY,+20[2]/46,XY[35]	Male	37	E8	Matrigel																								x
WiCell	IPSC	2013	47,XX,+12	47,XX,+12[13]/46,XX[6]	Female	20	mTESR	Matrigel																x
WiCell	ESC	2013	91,XXXY,-7	91,XXXY,-7[8]/92,XXXY[7]/46,XY[4]	Male	20	E8	Matrigel
WiCell	ESC	2013	92,XXXY	91,XXXY,-7[8]/92,XXXY[7]/46,XY[4]	Male	20	E8	Matrigel
WiCell	ESC	2013	91,XXXY,-7	91,XXXY,-7[10]/92,XXXY[7]/46,XY[3]	Male	20	E8	Matrigel
WiCell	ESC	2013	92,XXXY	91,XXXY,-7[10]/92,XXXY[7]/46,XY[3]	Male	20	E8	Matrigel
WiCell	IPSC	2013	46,XY,t(5;6)(p15.1;p12)	46,XY,t(5;6)(p15.1;p12)[20]	Male	20	Unknown	MEF	Yes
WiCell	IPSC	2013	46,X,t(Y;19;1)(p11.3;q11;p32)	46,X,t(Y;19;1)(p11.3;q11;p32)[39]	Male	40	mTESR	Matrigel	Yes
WiCell	IPSC	2013	46,XY,add(11)(q23.1)	46,XY,add(11)(q23.1)[20]	Male	20	mTESR	Matrigel
WiCell	iPSC	2013	46,XY,i(20)(q10)	46,XY,i(20)(q10)[3]/46,XY,idic(20)(p12)[2]/46,XY[15]	Male	20	mTESR	Matrigel		Yes
WiCell	iPSC	2013	46,XY,idic(20)(p12)	46,XY,i(20)(q10)[3]/46,XY,idic(20)(p12)[2]/46,XY[15]	Male	20	mTESR	Matrigel																								x
WiCell	IPSC	2013	46,XY,i(20)(q10)	46,XY,i(20)(q10)[5]/46,XY[15]	Male	20	mTESR	Matrigel		Yes
WiCell	IPSC	2013	46,XY,i(20)(q10)	46,XY,i(20)(q10)[20]	Male	20	mTESR	Matrigel		Yes
WiCell	iPSC	2013	46,XX,del(6)(q25.3)	46,XX,del(6)(q25.3)[13]/46,XX,del(6)(q25.3),add(17)(q23)[9]	Female	22	KOSR	Matrigel			Yes
WiCell	iPSC	2013	46,XX,del(6)(q25.3),add(17)(q23)	46,XX,del(6)(q25.3)[13]/46,XX,del(6)(q25.3),add(17)(q23)[9]	Female	22	KOSR	Matrigel			Yes
WiCell	IPSC	2013	47,XX,+18	47,XX,+18[2]/46,XX[18]	Female	20	E8	Matrigel																						x
WiCell	IPSC	2013	46,XX,i(20)(q10)	46,XX,i(20)(q10)[2]/46,XX[18]	Female	20	mTESR	Matrigel		Yes
WiCell	IPSC	2013	47,XY,+12	47,XY,+12[5]/46,XY[14]	Male	20	mTESR	Matrigel																x
WiCell	IPSC	2013	46,XX,i(20)(q10)	46,XX,i(20)(q10)[3]/46,XX[17]	Female	20	mTESR	Matrigel		Yes
WiCell	IPSC	2013	47,XX,+8	47,XX,+8[3]/46,XX[35]	Female	40	mTESR	Matrigel												x
WiCell	IPSC	2013	46,XX,i(20)(q10)	46,XX,i(20)(q10)[8]/46,XX[12]	Female	20	mTESR	Matrigel		Yes
WiCell	ESC	2013	46,XX,i(20)(q10)	46,XX,i(20)(q10)[20]	Female	20	mTESR	Matrigel		Yes
WiCell	IPSC	2013	47,XY,+12	47,XY,+12[17]/47,XY,+12,t(14;18)(p10;p10)[3]	Male	20	mTESR	Matrigel																x
WiCell	IPSC	2013	47,XY,+12,t(14;18)(p10;p10)	47,XY,+12[17]/47,XY,+12,t(14;18)(p10;p10)[3]	Male	20	mTESR	Matrigel	Yes															x
WiCell	IPSC	2013	46,XY,i(20)(q10)	46,XY,i(20)(q10)[2]/46,XY[20]	Male	22	E8	Matrigel		Yes
WiCell	iPSC	2013	47,XY,+inv(Y)(p11.2q11.23)	47,XY,+inv(Y)(p11.2q11.23)[6]/46,XY[14]	Male	20	KOSR	MEF																												x
WiCell	iPSC	2013	46,XY,der(22)t(17;22)(q21.3;p11.2)	46,XY,der(22)t(17;22)(q21.3;p11.2)[4]/46,XY[16]	Male	20	KOSR	MEF	Yes
WiCell	IPSC	2013	46,XX,del(6)(q25.3)	46,XX,del(6)(q25.3)[8]/46,XX,del(6)(q25.3),add(17)(q23)[12]	Female	20	KOSR	MEF			Yes
WiCell	IPSC	2013	46,XX,del(6)(q25.3),add(17)(q23)	46,XX,del(6)(q25.3)[8]/46,XX,del(6)(q25.3),add(17)(q23)[12]	Female	20	KOSR	MEF			Yes
WiCell	IPSC	2013	47,XX,+X	47,XX,+X[14]/46,XX[6]	Female	20	E8	Matrigel																											x
WiCell	IPSC	2013	46,X,add(Y)(q12)	46,X,add(Y)(q12)[2]/47,X,add(Y)(q12),+add(Y)(q12)[2]/46,XY[16]	Male	20	Unknown	Matrigel
WiCell	IPSC	2013	47,X,add(Y)(q12),+add(Y)(q12)	46,X,add(Y)(q12)[2]/47,X,add(Y)(q12),+add(Y)(q12)[2]/46,XY[16]	Male	20	Unknown	Matrigel																												x
WiCell	ESC	2013	91,XXXY,-7	91,XXXY,-7[14]/92,XXXY[2]/46,XY[1]	Male	20	E8	Matrigel
WiCell	ESC	2013	92,XXXY	91,XXXY,-7[14]/92,XXXY[2]/46,XY[1]	Male	20	E8	Matrigel
WiCell	ESC	2013	91,XXXY,-7	91,XXXY,-7[8]/92,XXXY[11]/46,XY[1]	Male	20	E8	Matrigel
WiCell	ESC	2013	92,XXXY	91,XXXY,-7[8]/92,XXXY[11]/46,XY[1]	Male	20	E8	Matrigel
WiCell	ESC	2013	93,XXXY,+12	93,XXXY,+12[2]/92,XXXY[17]/46,XY[1]	Male	20	E8	Matrigel																x
WiCell	ESC	2013	92,XXXY	93,XXXY,+12[2]/92,XXXY[17]/46,XY[1]	Male	20	E8	Matrigel
WiCell	IPSC	2013	47,XY,+12	47,XY,+12[5]/46,XY[14]	Male	20	mTESR	Matrigel																x
WiCell	IPSC	2013	47,XY,+12	47,XY,+12[2]/46,XY[18]	Male	20	mTESR	Matrigel																x
WiCell	IPSC	2013	48,XX,+12,+20	48,XX,+12,+20[2]/46,XX[32]	Female	36	KOSR	Matrigel																x								x
WiCell	IPSC	2013	46,XX,i(20)(q10)	46,XX,i(20)(q10)[2]/46,XX[19]	Female	21	mTESR	Matrigel		Yes
WiCell	IPSC	2013	47,XX,+12	47,XX,+12[8]/46,XX[12]	Female	20	mTESR	Matrigel																x
WiCell	IPSC	2013	48,XX,+8,+12	48,XX,+8,+12[2]/46,XX[16]	Female	20	mTESR	Matrigel												x				x
WiCell	IPSC	2013	46,XY,i(20)(q10)	46,XY,i(20)(q10)[2]/46,XY[19]	Male	21	E8	Matrigel		Yes
WiCell	IPSC	2013	46,X,t(Y;19;1)(p11.3;q11;p32)	46,X,t(Y;19;1)(p11.3;q11;p32)[20]	Male	20	E8	Matrigel	Yes
WiCell	IPSC	2013	46,XX,t(2;14)(p10;p10)	46,XX,t(2;14)(p10;p10)[5]/46,XX[15]	Female	20	mTESR	Matrigel	Yes
WiCell	IPSC	2013	47,XY,+12	47,XY,+12[14]/46,XY[6]	Male	20	mTESR	Matrigel																x
WiCell	IPSC	2013	47,XY,+12	47,XY,+12[4]/46,XY[16]	Male	20	mTESR	Matrigel																x
WiCell	ESC	2013	47,XX,+12	47,XX,+12[4]/46,XX[16]	Female	20	Unknown	MEF																x
WiCell	ESC	2013	46,XY,der(18)t(1;18)(q12;q21)	46,XY,der(18)t(1;18)(q12;q21)[12]/46,XY,add(18)(q23)[4]/46,XY[3]	Male	20	Unknown	MEF	Yes																													x
WiCell	ESC	2013	46,XY,add(18)(q23)	46,XY,der(18)t(1;18)(q12;q21)[12]/46,XY,add(18)(q23)[4]/46,XY[3]	Male	20	Unknown	MEF
WiCell	IPSC	2013	47,XY,+20	47,XY,+20[cp2]/46,XY[37]	Male	40	E8	Matrigel																								x
WiCell	IPSC	2013	47,XX,+12	47,XX,+12[2]/46,XX[35]	Female	38	mTESR	Matrigel																x
WiCell	IPSC	2013	47,XY,+12	47,XY,+12[15]	Male	15	Unknown	MEF																x
WiCell	ESC	2013	46,XY,i(20)(q10)	46,XY,i(20)(q10)[4]/46,XY[16]	Male	20	mTESR	Matrigel		Yes
WiCell	iPSC	2013	46,XX,i(20)(q10)	46,XX,i(20)(q10)[7]/46,XX[12]	Female	20	mTESR	Matrigel		Yes
WiCell	iPSC	2013	46,XX,i(20)(q10)	46,XX,i(20)(q10)[3]/46,XX[16]	Female	20	mTESR	Matrigel		Yes
WiCell	iPSC	2013	47,XY,+12	47,XY,+12[5]/46,XY,i(20)(q10)[2]/46,XY[13]	Male	20	mTESR	Matrigel																x
WiCell	iPSC	2013	46,XY,i(20)(q10)	47,XY,+12[5]/46,XY,i(20)(q10)[2]/46,XY[13]	Male	20	mTESR	Matrigel		Yes
WiCell	iPSC	2013	46,XY,i(20)(q10)	46,XY,i(20)(q10)[4]/46,XY[3]/46,XX[16]	Male	23	mTESR	Matrigel		Yes
WiCell	iPSC	2013	46,XX,i(20)(q10)	46,XX,i(20)(q10)[2]/46,XX[4]/46,XY[12]	Male	20	mTESR	Matrigel		Yes
WiCell	IPSC	2013	47,XY,+8	47,XY,+8[2]/46,XY[37]	Male	40	E8	Matrigel												x
WiCell	iPSC	2013	46,XX,+13,der(13;13)(q10;q10)	46,XX,+13,der(13;13)(q10;q10)[19]	Female	20	KOSR	MEF																	x
WiCell	IPSC	2013	47,XY,add(7)(q36),+8	47,XY,add(7)(q36),+8[10]/46,XY,i(20)(q10)[10]	Male	20	E8	Matrigel												x
WiCell	IPSC	2013	46,XY,i(20)(q10)	47,XY,add(7)(q36),+8[10]/46,XY,i(20)(q10)[10]	Male	20	E8	Matrigel		Yes
WiCell	IPSC	2013	47,XY,+12	47,XY,+12[19]/46,XY[1]	Male	20	E8	Matrigel																x
WiCell	ESC	2013	46,XY,add(12)(q13)	46,XY,add(12)(q13)[20]	Male	20	mTESR	Matrigel
WiCell	IPSC	2013	46,XX,t(5;8)(q31.3;q24.3)	46,XX,t(5;8)(q31.3;q24.3)[27]/46,XX[12]	Female	40	mTESR	Matrigel	Yes
WiCell	IPSC	2014	46,XY,t(1;19)(p34.1;p13.3)	46,XY,t(1;19)(p34.1;p13.3)[10]/46,XY[10]	Male	20	KOSR	MEF	Yes
WiCell	IPSC	2014	47,XX,+12	47,XX,+12[2]/46,XX[18]	Female	20	E8	Matrigel																x
WiCell	IPSC	2014	46,XX,i(20)(q10)	46,XX,i(20)(q10)[20]	Female	20	E8	Matrigel		Yes
WiCell	IPSC	2014	47,XY,+12	47,XY,+12[19]	Male	20	Unknown	MEF																x
WiCell	IPSC	2014	47,XY,+12	47,XY,+12[20]	Male	20	mTESR	Matrigel																x
WiCell	IPSC	2014	46,XX,t(1;4)(p36.3;q11),t(2;6)(q37.1;p11.2),t(7;10)(q32;p13),t(17;18)(q25;q23)	46,XX,t(1;4)(p36.3;q11),t(2;6)(q37.1;p11.2),t(7;10)(q32;p13),t(17;18)(q25;q23)[20]	Female	20	mTESR	Matrigel	Yes
WiCell	IPSC	2014	46,XX,der(4)t(4;14)(q31.3;q11.2)	46,XX,der(4)t(4;14)(q31.3;q11.2)[14]/46,XX[5]	Female	20	mTESR	Matrigel	Yes
WiCell	IPSC	2014	46,XY,t(9;14)(q12;p12)	46,XY,t(9;14)(q12;p12)[9]/46,XY[11]	Male	20	mTESR	MEF	Yes
WiCell	ESC	2014	47,XY,del(18)(q21.1q21.3),+20	47,XY,del(18)(q21.1q21.3),+20[20]	Male	20	mTESR	Matrigel			Yes																					x
WiCell	ESC	2014	46,XY,del(18)(q21.1q21.3)	46,XY,del(18)(q21.1q21.3)[20]	Male	20	mTESR	Matrigel			Yes
WiCell	IPSC	2014	46,XY,i(20)(q10)	46,XY,i(20)(q10)[2]/46,XY[16]	Male	20	mTESR	Matrigel		Yes
WiCell	IPSC	2014	45,XY,der(13)t(13;20)(p11.1;q11.1),-20	45,XY,der(13)t(13;20)(p11.1;q11.1),-20[7]/46,XY[13]	Male	20	KOSR	MEF	Yes
WiCell	IPSC	2014	46,XY,t(12;17)(q22;p13)	46,XY,t(12;17)(q22;p13)[3]/46,XY[17]	Male	20	KOSR	MEF	Yes
WiCell	IPSC	2014	46,XX,t(1;4)(p36.3;q12),t(2;6)(q37.1;p11.2),t(7;10)(q32;p13),t(17;18)(q23;q21.3)	46,XX,t(1;4)(p36.3;q12),t(2;6)(q37.1;p11.2),t(7;10)(q32;p13),t(17;18)(q23;q21.3)[20]	Female	20	mTESR	Matrigel	Yes
WiCell	IPSC	2014	47,XY,+12	47,XY,+12[20]	Male	20	mTESR	Matrigel																x
WiCell	IPSC	2014	46,XY,i(20)(q10)	46,XY,i(20)(q10)[20]	Male	20	mTESR	Matrigel		Yes
WiCell	IPSC	2014	46,XY,dup(20)(q11.2q11.2)	46,XY,dup(20)(q11.2q11.2)[7]/46,XY[13]	Male	20	mTESR	Matrigel				Yes
WiCell	IPSC	2014	46,XY,i(20)(q10)	46,XY,i(20)(q10)[2]/46,XY[19]	Male	21	E8	Matrigel		Yes
WiCell	IPSC	2014	46,XY,del(20)(p11.2)	46,XY,del(20)(p11.2)[3]/47,XY,+12[2]/46,XY[15]	Male	20	mTESR	Matrigel			Yes
WiCell	IPSC	2014	47,XY,+12	46,XY,del(20)(p11.2)[3]/47,XY,+12[2]/46,XY[15]	Male	20	mTESR	Matrigel																x
WiCell	IPSC	2014	47,XX,+idic(15)(q12)	47,XX,+idic(15)(q12)[17]/47,XX,der(21)t(1;21)(q12;p11.2),+idic(15)(q12)[2]	Female	20	mTESR	Matrigel
WiCell	IPSC	2014	47,XX,der(21)t(1;21)(q12;p11.2),+idic(15)(q12)	47,XX,+idic(15)(q12)[17]/47,XX,der(21)t(1;21)(q12;p11.2),+idic(15)(q12)[2]	Female	20	mTESR	Matrigel	Yes																													x
WiCell	ESC	2014	46,XY,i(20)(q10)	46,XY,i(20)(q10)	Male	20	mTESR	Matrigel		Yes
WiCell	IPSC	2014	46,XY,i(20)(q10)	46,XY,i(20)(q10)[4]/46,XY,i(7)(p10)[2]/46,XY[33]	Male	40	mTESR	Matrigel		Yes
WiCell	IPSC	2014	46,XY,i(7)(p10)	46,XY,i(20)(q10)[4]/46,XY,i(7)(p10)[2]/46,XY[33]	Male	40	mTESR	Matrigel		Yes																																							x
WiCell	IPSC	2014	47,XX,+idic(15)(q12)	47,XX,+idic(15)(q12)[19]/46,XX[1]	Female	20	mTESR	Matrigel
WiCell	IPSC	2014	47,XX,+idic(15)(q12)	47,XX,+idic(15)(q12)	Female	20	mTESR	Matrigel
WiCell	IPSC	2014	46,XY,i(20)(q10)	46,XY,i(20)(q10)[18]/46,XY[2]	Male	20	mTESR	Matrigel		Yes
WiCell	IPSC	2014	47,XY,+12	47,XY,+12[2]/46,XY[41]	Male	43	mTESR	Matrigel																x
WiCell	IPSC	2014	46,XY,i(20)(q10)	46,XY,i(20)(q10)[2]/46,XY[18]	Male	20	Unknown	Unknown		Yes
WiCell	IPSC	2014	46,XY,i(20)(q10)	46,XY,i(20)(q10)[3]/46,XY[24]	Male	28	E8	Matrigel		Yes
WiCell	IPSC	2014	47,XX,+idic(15)(q12)	47,XX,+idic(15)(q12)[20]	Female	20	Unknown	Unknown
WiCell	IPSC	2014	46,XX,i(20)(q10)	46,XX,i(20)(q10)[3]/46,XX[17]	Female	20	Unknown	Unknown		Yes
WiCell	IPSC	2014	47,XX,+idic(15)(q12)	47,XX,+idic(15)(q12)[20]	Female	20	Unknown	Unknown
WiCell	IPSC	2014	47,XY,+12	47,XY,+12[10]/46,XY,i(20)(q10)[5]/46,XY[5]	Male	20	Unknown	Unknown																x
WiCell	IPSC	2014	46,XY,i(20)(q10)	47,XY,+12[10]/46,XY,i(20)(q10)[5]/46,XY[5]	Male	20	Unknown	Unknown		Yes
WiCell	IPSC	2014	46,XX,i(20)(q10)	46,XX,i(20)(q10)[5]/46,XX,der(20)t(17;20)(q21;p13)[5]/46,XX[17]	Female	27	Unknown	Unknown		Yes
WiCell	IPSC	2014	46,XX,der(20)t(17;20)(q21;p13)	46,XX,i(20)(q10)[5]/46,XX,der(20)t(17;20)(q21;p13)[5]/46,XX[17]	Female	27	Unknown	Unknown	Yes
WiCell	ESC	2014	46,XY,i(20)(q10)	46,XY,i(20)(q10)[2]/46,XY[18]	Male	20	Unknown	Unknown		Yes
WiCell	ESC	2014	47,XX,+12	47,XX,+12[4]/46,XX[16]	Female	20	KOSR	MEF																x
WiCell	IPSC	2014	47,XX,+12	47,XX,+12[7]/46,XX[13]	Female	20	mTESR	Matrigel																x
WiCell	IPSC	2014	46,XY,i(20)(q10)	46,XY,i(20)(q10)[2]/46,XY[18]	Male	20	KOSR	Matrigel		Yes
WiCell	IPSC	2014	46,XY,inv(12)(p12q24.1),t(3;12)(q21;q24.1)	46,XY,inv(12)(p12q24.1)t(3;12)(q21;q24.1)[20]	Male	20	KOSR	Matrigel	Yes
WiCell	IPSC	2014	47,XY,+8	47,XY,+8[3]/46,XY[17]	Male	20	mTESR	Matrigel												x
WiCell	IPSC	2014	46,XX,t(1;9;2)(p34.1;p12;p15)	46,XX,t(1;9;2)(p34.1;p12;p15)[20]	Female	20	E8	Matrigel	Yes
WiCell	IPSC	2014	46,X,t(X;20)(p22.1;p13),t(7;20)(q34;q11.2),inv(20)(p11.2q11.23),t(5;14)(q13;q22),t(6;22)(p21.3;q13)	46,X,t(X;20)(p22.1;p13),t(7;20)(q34;q11.2),inv(20)(p11.2q11.23),t(5;14)(q13;q22),t(6;22)(p21.3;q13)[20]	Female	20	E8	Matrigel	Yes
WiCell	IPSC	2014	46,XX,t(5;10;9)(p13;q22;p13)	46,XX,t(5;10;9)(p13;q22;p13)[20]	Female	20	E8	Matrigel	Yes
WiCell	IPSC	2014	45,X,-Y	45,X,-Y[3]/46,XY[17]	Male	20	mTESR	Matrigel
WiCell	IPSC	2014	46,XX,dup(2)(q32.2q31)	46,XX,?dup(2)(q32.2q31)[20]	Female	20	Unknown	MEF				Yes																												x
WiCell	IPSC	2014	46,XX,dup(2)(q32.2q31)	46,XX,?dup(2)(q32.2q31)[20]	Female	20	Unknown	MEF				Yes																												x
WiCell	IPSC	2014	46,XX,add(8)(p22)	46,XX,add(8)(p22)[24]	Female	24	Unknown	Matrigel
WiCell	IPSC	2014	47,XY,+12	47,XY,+12[7]/46,XY,i(20)(q10)[3]/46,XY[10]	Male	20	mTESR	Matrigel																x
WiCell	IPSC	2014	46,XY,i(20)(q10)	47,XY,+12[7]/46,XY,i(20)(q10)[3]/46,XY[10]	Male	20	mTESR	Matrigel		Yes
WiCell	IPSC	2014	47,XX,+i(12)(p10)	47,XX,+i(12)(p10)[18]/46,XX[2]	Female	20	mTESR	Matrigel		Yes
WiCell	iPSC	2014	47,XX,+8	47,XX,+8[3]/46,XX[16]	Female	20	mTESR	Matrigel												x
WiCell	iPSC	2014	46,XX,i(20)(q10)	46,XX,i(20)(q10)[3]/46,XX[17]	Female	20	mTESR	Matrigel		Yes
WiCell	IPSC	2014	47,XY,+20	47,XY,+20[2]/46,XY[35]	Male	37	E8	Matrigel																								x
WiCell	IPSC	2014	46,XY,i(20)(q10)	46,XY,i(20)(q10)[6]/46,XY[14]	Male	20	E8	Matrigel		Yes
WiCell	IPSC	2014	46,XX,t(1;4)(p36.3;q12),t(2;6)(q37.1;p11.2),t(7;10)(q32;p13),t(17;18)(q23;q21.3)	46,XX,t(1;4)(p36.3;q12),t(2;6)(q37.1;p11.2),t(7;10)(q32;p13),t(17;18)(q23;q21.3)[21]	Female	21	mTESR	Matrigel	Yes
WiCell	IPSC	2014	47,XY,+8	47,XY,+8[2]/46,XY[36]	Male	40	E8	Matrigel												x
WiCell	IPSC	2014	46,XX,dup(20)(q11.2q11.2)	46,XX,?dup(20)(q11.2q11.2)[3]/46,XX[19]	Female	22	mTESR	Matrigel				Yes
WiCell	IPSC	2014	47,XX,+X	47,XX,+X[2]/46,XX,dup(20)(q11.2q11.2)[2]/46,XX[18]	Female	22	Unknown	Unknown																											x
WiCell	IPSC	2014	46,XX,dup(20)(q11.2q11.2)	47,XX,+X[2]/46,XX,dup(20)(q11.2q11.2)[2]/46,XX[18]	Female	22	Unknown	Unknown				Yes
WiCell	IPSC	2014	46,XX,dup(20)(q11.2q11.2)	46,XX,?dup(20)(q11.2q11.2)[4]/46,XX,i(20)(q10)[2]/46,XX[32]	Female	40	Unknown	Unknown				Yes
WiCell	IPSC	2014	46,XX,i(20)(q10)	46,XX,?dup(20)(q11.2q11.2)[4]/46,XX,i(20)(q10)[2]/46,XX[32]	Female	40	Unknown	Unknown		Yes
WiCell	IPSC	2014	46,XY,i(20)(q10)	46,XY,i(20)(q10)[2]/46,XY[15]/46,XX[1]	Male	20	Unknown	Unknown		Yes
WiCell	IPSC	2014	46,XY,i(20)(q10)	46,XY,i(20)(q10)[5]/47,XY,+14[3]/46,XY[11]	Male	20	Unknown	Unknown		Yes
WiCell	IPSC	2014	47,XY,+14	46,XY,i(20)(q10)[5]/47,XY,+14[3]/46,XY[11]	Male	20	Unknown	Unknown																		x
WiCell	IPSC	2014	46,XX,add(20)(p13)	46,XX,add(20)(p13)[5]/46,XX,i(20)(q10)[2]/46,XX[13]	Female	20	Unknown	Unknown
WiCell	IPSC	2014	46,XX,i(20)(q10)	46,XX,add(20)(p13)[5]/46,XX,i(20)(q10)[2]/46,XX[13]	Female	20	Unknown	Unknown		Yes
WiCell	IPSC	2014	46,XY,i(20)(q10)	46,XY,i(20)(q10)[16]/46,XY[4]	Male	20	mTESR	Matrigel		Yes
WiCell	IPSC	2014	46,XY,i(20)(q10)	46,XY,i(20)(q10)[13]/46,XY[6]	Male	20	mTESR	Matrigel		Yes
WiCell	IPSC	2014	46,XY,i(20)(q10)	46,XY,i(20)(q10)[16]/46,XY[3]	Male	20	mTESR	Matrigel		Yes
WiCell	IPSC	2014	46,XX,add(8)(p22)	46,XX,add(8)(p22)[39]	Female	40	Unknown	MEF
WiCell	IPSC	2014	46,XX,add(8)(p22)	46,XX,add(8)(p22)[20]	Female	20	Unknown	MEF
WiCell	ESC	2014	47,XY,del(18)(q21.1q21.3),+20	47,XY,del(18)(q21.1q21.3),+20[5]/46,XY,del(18)(q21.1q21.3)[15]	Male	20	mTESR	Matrigel			Yes																					x
WiCell	ESC	2014	46,XY,del(18)(q21.1q21.3)	47,XY,del(18)(q21.1q21.3),+20[5]/46,XY,del(18)(q21.1q21.3)[15]	Male	20	mTESR	Matrigel			Yes
WiCell	iPSC	2014	47,XY,+20	47,XY,+20[2]/46,XY[29]	Male	31	E8	Matrigel																								x
WiCell	IPSC	2014	47,XY,+i(12)(p10)	47,XY,+i(12)(p10)[6]/47,XY,+12[5]/47,XY,+i(X)(p10)[3]/48,XY,+8,+12[3]/46,XY[1]	Male	20	Unknown	Matrigel		Yes
WiCell	IPSC	2014	47,XY,+12	47,XY,+i(12)(p10)[6]/47,XY,+12[5]/47,XY,+i(X)(p10)[3]/48,XY,+8,+12[3]/46,XY[1]	Male	20	Unknown	Matrigel																x
WiCell	IPSC	2014	47,XY,+i(X)(p10)	47,XY,+i(12)(p10)[6]/47,XY,+12[5]/47,XY,+i(X)(p10)[3]/48,XY,+8,+12[3]/46,XY[1]	Male	20	Unknown	Matrigel		Yes
WiCell	IPSC	2014	48,XY,+8,+12	47,XY,+i(12)(p10)[6]/47,XY,+12[5]/47,XY,+i(X)(p10)[3]/48,XY,+8,+12[3]/46,XY[1]	Male	20	Unknown	Matrigel												x				x
WiCell	IPSC	2014	46,XY,i(20)(q10)	46,XY,i(20)(q10)[2]/46,XY[18]	Male	20	E8	Matrigel		Yes
WiCell	IPSC	2014	46,XX,der(16)t(1;16)(q12;q24)	46,XX,der(16)t(1;16)(q12;q24)[3]/46,XX[17]	Female	20	mTESR	Matrigel	Yes																													x
WiCell	IPSC	2014	46,XY,i(20)(q10)	46,XY,i(20)(q10)[3]/46,XY[17]	Male	20	E8	Matrigel		Yes
WiCell	IPSC	2014	46,XY,inv(7)(p22q22)	46,XY,inv(7)(p22q22)[2]/46,XY[18]	Male	20	mTESR	MEF
WiCell	IPSC	2014	46,XY,idic(20)(p13)	46,XY,idic(20)(p13)[2]/46,XY[19]	Male	21	mTESR	Matrigel																								x
WiCell	IPSC	2014	46,XX,der(3)t(2;3)(p13;p25)	46,XX,der(3)t(2;3)(p13;p25)[20]	Female	20	KOSR	MEF	Yes																														x
WiCell	IPSC	2014	46,XY,i(20)(q10)	46,XY,i(20)(q10)[2]/46,XY[18]	Male	20	E8	Matrigel		Yes
WiCell	IPSC	2014	46,XY,dup(1)(q32q32)	46,XY,dup(1)(q32q32)[14]/47,X,idic(Y)(p11.3),+idic(Y)(p11.3),dup(1)(q32q32)[2]/46,XY[5]	Male	21	E8	Vitronectin				Yes																										x
WiCell	IPSC	2014	47,X,idic(Y)(p11.3),+idic(Y)(p11.3),dup(1)(q32q32)	46,XY,dup(1)(q32q32)[14]/47,X,idic(Y)(p11.3),+idic(Y)(p11.3),dup(1)(q32q32)[2]/46,XY[5]	Male	21	E8	Vitronectin				Yes																								x		x
WiCell	IPSC	2014	47,XY,+idic(15)(q12)	47,XY,+idic(15)(q12)[20]	Male	20	mTESR	Matrigel
WiCell	IPSC	2014	47,XY,+idic(15)(q12)	47,XY,+idic(15)(q12)[20]	Male	20	mTESR	Matrigel
WiCell	IPSC	2014	46,XY,i(20)(q10)	46,XY,i(20)(q10)[11]/47,XY,+12[5]/46,XY[4]	Male	20	mTESR	Matrigel		Yes
WiCell	IPSC	2014	47,XY,+12	46,XY,i(20)(q10)[11]/47,XY,+12[5]/46,XY[4]	Male	20	mTESR	Matrigel																x
WiCell	IPSC	2014	47,XY,+idic(15)(q12)	47,XY,+idic(15)(q12)[20]	Male	20	mTESR	Matrigel
WiCell	IPSC	2014	47,XX,+idic(15)(q12)	47,XX,+idic(15)(q12)[20]	Female	20	mTESR	Matrigel
WiCell	IPSC	2014	46,XY,i(20)(q10)	46,XY,i(20)(q10)[2]/46,XY[19]	Male	21	E8	Matrigel		Yes
WiCell	IPSC	2014	46,XY,idic(20)(p13)	46,XY,idic(20)(p13)[2]/46,XY[21]	Male	24	E8	Matrigel																								x
WiCell	IPSC	2014	46,XX,t(9;14)(p13;q24),t(12;19)(q22;q13.3)	46,XX,t(9;14)(p13;q24),t(12;19)(q22;q13.3)[11]/47,XX,+5,t(9;14)(p13;q24),t(12;19)(q22;q13.3)[9]	Female	20	Unknown	MEF	Yes
WiCell	IPSC	2014	47,XX,+5,t(9;14)(p13;q24),t(12;19)(q22;q13.3)	46,XX,t(9;14)(p13;q24),t(12;19)(q22;q13.3)[11]/47,XX,+5,t(9;14)(p13;q24),t(12;19)(q22;q13.3)[9]	Female	20	Unknown	MEF	Yes								x
WiCell	IPSC	2014	46,XX,t(3;5)(p13;q31)	46,XX,t(3;5)(p13;q31)[20]	Female	20	Unknown	MEF	Yes
WiCell	IPSC	2014	46,XX,add(10)(q11.2),der(17)t(10;17)(q11.2;p11.2)	46,XX,?add(10)(q11.2),?der(17)t(10;17)(q11.2;p11.2)[20]	Female	20	Unknown	MEF	Yes
WiCell	IPSC	2014	47,XY,+12	47,XY,+12[14]/46,XY[5]	Male	20	mTESR	Matrigel																x
WiCell	IPSC	2014	46,XY,i(20)(q10)	46,XY,i(20)(q10)[18]/46,XY[2]	Male	20	mTESR	Matrigel		Yes
WiCell	IPSC	2014	46,XX,t(10;15)(q22;q24)	46,XX,t(10;15)(q22;q24)[20]	Female	20	E8	Matrigel	Yes
WiCell	IPSC	2014	47,XY,t(9;15)(q11;q11.2),+21	47,XY,t(9;15)(q11.2;q11.2),+21[2]/46,XY[17]	Male	20	E8	Matrigel	Yes																								x
WiCell	IPSC	2014	46,XX,inv(7)(p22q21.2)	46,XX,inv(7)(p22q21.2)[16]/46,XX[4]	Female	20	mTESR	Matrigel
WiCell	IPSC	2014	46,XX,del(18)(q21.3)	46,XX,del(18)(q21.3)[17]/46,XX[3]	Female	20	mTESR	Matrigel			Yes
WiCell	IPSC	2014	46,XY,t(7;21)(q22;q21)	46,XY,t(7;21)(q22;q21)[20]	Male	20	KOSR	MEF	Yes
WiCell	IPSC	2014	47,XY,+21	47,XY,+21[20]	Male	20	E8	Matrigel																									x
WiCell	IPSC	2014	47,XX,+21	47,XX,+21[20]	Female	20	E8	Matrigel																									x
WiCell	IPSC	2014	46,XX,i(20)(q10)	46,XX,i(20)(q10)[2]/46,XX[19]	Female	22	mTESR	Matrigel		Yes
WiCell	ESC	2014	46,XY,i(20)(q10)	46,XY,i(20)(q10)[18]/46,XY[2]	Male	20	mTESR	Matrigel		Yes
WiCell	IPSC	2014	46,XY,i(20)(q10)	46,XY,i(20)(q10)[2]/46,XY[18]	Male	20	E8	Matrigel		Yes
WiCell	IPSC	2014	46,X,-Y,+mar	46,X,-Y,+mar[5]/45,X,-Y[2]/46,XY[13]	Male	20	E8	Matrigel
WiCell	IPSC	2014	45,X,-Y	46,X,-Y,+mar[5]/45,X,-Y[2]/46,XY[13]	Male	20	E8	Matrigel
WiCell	ESC	2014	47,XX,+X	47,XX,+X[3]/46,XX[17]	Female	20	KOSR	MEF																											x
WiCell	IPSC	2014	46,XX,-18,+mar	46,XX,-18,+mar[20]	Female	20	KOSR	Matrigel
WiCell	IPSC	2014	46,XY,t(3;9)(p13;q22)	46,XY,t(3;9)(p13;q22)[20]	Male	20	KOSR	MEF	Yes
WiCell	IPSC	2014	45,XY,-21	45,XY,-21[3]/46,XY[16]	Male	20	KOSR	MEF
WiCell	IPSC	2014	46,XY,t(8;17)(p21.3;p13)	46,XY,t(8;17)(p21.3;p13)[9]/46,XY[11]	Male	20	KOSR	MEF	Yes
WiCell	iPSC	2014	46,XX,t(1;3)(p13.3;p21.3)	46,XX,t(1;3)(p13.3;p21.3)[20]	Female	20	mTESR	Matrigel	Yes
WiCell	IPSC	2014	46,XY,add(15)(p11.2)	46,XY,add(15)(p11.2)[3]/46,XX[19]	Male	22	E8	Matrigel
WiCell	IPSC	2014	46,XY,der(14)t(1;14)(q21;p11.2)	46,XY,der(14)t(1;14)(q21;p11.2)[19]/46.XY[1]	Male	20	E8	Matrigel	Yes																													x
WiCell	IPSC	2014	46,XY,t(3;15)(q29;q22)	46,XY,t(3;15)(q29;q22)[6]/46,XY[14]	Male	20	E8	Matrigel	Yes
WiCell	IPSC	2014	47,XX,+12	47,XX,+12[9]/46,XX[10]	Female	20	E8	Vitronectin																x
WiCell	iPSC	2014	47,XX,+1	47,XX,+1[3]/46,XX[17]	Female	20	mTESR	Matrigel					x
WiCell	iPSC	2014	46,XX,t(2;13;5)(p25;q12;q22)	46,XX,t(2;13;5)(p25;q12;q22)[20]	Female	20	mTESR	Matrigel	Yes
WiCell	IPSC	2014	46,XY,add(16)(q12)	46,XY,add(16)(q12)[17]/46,XY,?add(16)(q12)[3]	Male	20	E8	Matrigel
WiCell	IPSC	2014	46,XY,add(16)(q12)	46,XY,add(16)(q12)[17]/46,XY,?add(16)(q12)[3]	Male	20	E8	Matrigel
WiCell	IPSC	2014	46,XY,inv(12)(p13q24.1)	46,XY,inv(12)(p13q24.1)[11]/46,XY[9]	Male	20	Unknown	MEF
WiCell	IPSC	2014	46,XY,dic(1;10)(p11;q24.3),der(1)t(1;10)(q11;q24.3)	46,XY,?dic(1;10)(p11;q24.3),?der(1)t(1;10)(q11;q24.3)[19]	Male	20	Unknown	MEF	Yes
WiCell	IPSC	2014	46,XY,t(4;7)(p14;q22)	46,XY,t(4;7)(p14;q22)[20]	Male	20	Unknown	MEF	Yes
WiCell	IPSC	2014	46,XY,t(11;13)(q21;q11)	46,XY,t(11;13)(q21;q11)[20]	Male	20	Unknown	MEF	Yes
WiCell	iPSC	2014	46,XY,t(11;12)(p15.5;q24.1)	46,XY,t(11;12)(p15.5;q24.1)[19]	Male	20	KOSR	MEF	Yes
WiCell	iPSC	2014	45,X	45,X[19]	Unknown	20	Unknown	Unknown
WiCell	IPSC	2014	47,XY,+21	47,XY,+21[16]/48,XY,+12,+21[4]	Male	20	E8	Matrigel																									x
WiCell	IPSC	2014	48,XY,+12,+21	47,XY,+21[16]/48,XY,+12,+21[4]	Male	20	E8	Matrigel																x									x
WiCell	ESC	2014	46,XY,i(20)(q10)	46,XY,i(20)(q10)[6]/46,XY[14]	Male	20	mTESR	Matrigel		Yes
WiCell	IPSC	2014	46,XX,dup(2)(q32.2q31)	46,XX,?dup(2)(q32.2q31)[12]/46,XX,?inv trp(2)(q32.2q31)[2]/46,XX[6]	Female	20	Unknown	MEF				Yes																												x
WiCell	IPSC	2014	46,XX,add(10)(q11.2),der(17)t(10;17)(q11.2;p11.2)	46,XX,?add(10)(q11.2),?der(17)t(10;17)(q11.2;p11.2)[20]	Female	20	Unknown	MEF	Yes
WiCell	IPSC	2014	46,XX,t(3;5)(p13;q33)	46,XX,t(3;5)(p13;q33)[5]/46,XX[15]	Female	20	Unknown	MEF	Yes
WiCell	IPSC	2014	46,XX,inv(9)(q21.2q32)	46,XX,?inv(9)(q21.2q32)[18]	Female	20	Unknown	MEF
WiCell	IPSC	2014	46,XX,t(11;13)(q23;q14)	46,XX,t(11;13)(q23;q14)[20]	Female	20	NutriStem	Matrigel	Yes
WiCell	IPSC	2014	46,XX,t(11;13)(q23;q14)	46,XX,t(11;13)(q23;q14)[20]	Female	20	NutriStem	Matrigel	Yes
WiCell	iPSC	2014	46,XX,dup(3)(p25p25)	46,XX,?dup(3)(p25p25)[11]/46,XX[9]	Female	20	mTESR	Matrigel				Yes																													x
WiCell	iPSC	2014	46,XX,dup(3)(p25p25)	46,XX,?dup(3)(p25p25)[6]/46,XX[14]	Female	20	mTESR	Matrigel				Yes																													x
WiCell	IPSC	2014	46,XY,i(20)(q10)	46,XY,i(20)(q10)[2]/46,XY[18]	Male	20	E8	Matrigel		Yes
WiCell	IPSC	2014	45,X,-X	45,X,-X[3]/46,XX[18]	Female	21	mTESR	Matrigel
WiCell	IPSC	2014	47,XX,+14	47,XX,+14[2]/46,XX[17]	Female	20	mTESR	Matrigel																		x
WiCell	IPSC	2014	46,XY,t(2;5)(p23;p15.1),t(8;15)(q24.1;q15)	46,XY,t(2;5)(p23;p15.1),t(8;15)(q24.1;q15)[3]/46,XY[16]	Male	20	E8	Matrigel	Yes
WiCell	IPSC	2014	46,XY,t(2;5)(p23;p15.1),t(8;15)(q24.1;q15)	46,XY,t(2;5)(p23;p15.1),t(8;15)(q24.1;q15)[3]/46,XY[17]	Male	20	E8	Matrigel	Yes
WiCell	ESC	2014	46,XY,t(7;11)(q22;q21)	46,XY,t(7;11)(q22;q21)[5]/46,XY,der(1)t(1;7)(q12;q36)[4]/46,XY[11]	Male	20	E8	Matrigel	Yes
WiCell	ESC	2014	46,XY,der(1)t(1;7)(q12;q36)	46,XY,t(7;11)(q22;q21)[5]/46,XY,der(1)t(1;7)(q12;q36)[4]/46,XY[11]	Male	20	E8	Matrigel	Yes
WiCell	iPSC	2014	45,X	45,X[20]	Unknown	20	mTESR	Matrigel
WiCell	IPSC	2014	46,XX,t(11;13)(q23;q14)	46,XX,t(11;13)(q23;q14)[20]	Female	20	NutriStem	Matrigel	Yes
WiCell	IPSC	2014	46,XY,ins(14;4)(q32.3;q25q27)	46,XY,?ins(14;4)(q32.3;q25q27)[20]	Male	20	Unknown	Unknown
WiCell	IPSC	2014	47,X,idic(Y)(q12)x2	47,X,idic(Y)(q12)x2[3]/48,X,idic(Y)(q12)x2,+12[15]	Male	20	Unknown	Matrigel																												x
WiCell	IPSC	2014	48,X,idic(Y)(q12)x2,+12	47,X,idic(Y)(q12)x2[3]/48,X,idic(Y)(q12)x2,+12[15]	Male	20	Unknown	Matrigel																x												x
WiCell	IPSC	2014	47,XY,+20	47,XY,+20[7]/46,XY[13]	Male	20	E8	Matrigel																								x
WiCell	IPSC	2014	46,XY,i(20)(q10)	46,XY,i(20)(q10)[3]/46,XY[17]	Male	20	E8	Matrigel		Yes
WiCell	IPSC	2014	46,XY,i(20)(q10)	46,XY,i(20)(q10)[3]/46,XY[16]	Male	20	E8	Matrigel		Yes
WiCell	IPSC	2014	45,X,-X	45,X,-X[5]/46,XX[15]	Female	20	mTESR	Matrigel
WiCell	ESC	2014	47,XX,+8	47,XX,+8[2]/46,XX[30]	Female	32	mTESR	Matrigel												x
WiCell	IPSC	2014	45,X,-Y	45,X,-Y[20]	Male	20	KOSR	MEF
WiCell	ESC	2014	46,XX,i(7)(p10)	46,XX,i(7)(p10)[7]/46,XX[13]	Female	20	mTESR	Matrigel		Yes																																							x
WiCell	IPSC	2014	46,XY,add(22)(q13)	46,XY,add(22)(q13)[5]/46,XY[15]	Male	20	Unknown	MEF
WiCell	IPSC	2014	46,XY,add(22)(p11.2)	46,XY,add(22)(p11.2)[5]/46,XY[15]	Male	20	Unknown	MEF
WiCell	IPSC	2014	46,XX,t(1;1)(p36.3;q25)	46,XX,t(1;1)(p36.3;q25)[20]	Female	20	Unknown	MEF	Yes
WiCell	IPSC	2014	46,XY,add(18)(q23)	46,XY,add(18)(q23)[11]/46,XY[9]	Male	20	KOSR	MEF
WiCell	IPSC	2014	46,XY,i(20)(q10)	46,XY,i(20)(q10)[19]	Male	20	KOSR	MEF		Yes
WiCell	IPSC	2014	46,XX,t(2;5)(q13;q13.1)	46,XX,t(2;5)(q13;q13.1)[20]	Female	20	Unknown	MEF	Yes
WiCell	IPSC	2014	46,XY,der(1)ins(1;1)(q32;q42q23)	46,XY,der(1)ins(1;1)(q32;q42q23)[10]/46,XY[10]	Male	20	E8	Matrigel																														x
WiCell	IPSC	2014	46,XY,t(8;20)(q11.2;p13)	46,XY,t(8;20)(q11.2;p13)[6]/46,XY[13]	Male	20	E8	Matrigel	Yes
WiCell	IPSC	2014	46,Y,inv(X)(p11.4p22.3),t(1;5)(p36.1;q22)	46,Y,inv(X)(p22.3p11.4),t(1;5)(p36.1;q22)[3]/46,XY,t(1;9)(q11;q11),t(2;7)(q21;p22)[2]/46,XY[15]	Male	20	mTESR	Matrigel	Yes
WiCell	IPSC	2014	46,XY,t(1;9)(q11;q11),t(2;7)(q21;p22)	46,Y,inv(X)(p22.3p11.4),t(1;5)(p36.1;q22)[3]/46,XY,t(1;9)(q11;q11),t(2;7)(q21;p22)[2]/46,XY[15]	Male	20	mTESR	Matrigel	Yes
WiCell	IPSC	2014	46,XX,t(14;17)(q24.3;q21.1)	46,XX,t(14;17)(q24.3;q21.1)[20]	Female	20	KOSR	MEF	Yes
WiCell	IPSC	2014	47,XX,+14	47,XX,+14[4]/46,XX[15]	Female	20	mTESR	Matrigel																		x
WiCell	IPSC	2014	47,XY,+i(12)(p10)	47,XY,+i(12)(p10)[4]/46,XY[15]	Male	20	E8	Matrigel		Yes
WiCell	IPSC	2014	47,XY,+Y	47,XY,+Y[2]/46,XY[10]	Male	13	E8	Matrigel																												x
WiCell	IPSC	2014	46,XY,i(20)(q10)	46,XY,i(20)(q10)[2]/46,XY[18]	Male	20	E8	Matrigel		Yes
WiCell	IPSC	2014	46,XX,der(15)t(15;21)(p11.2;q11.2)	46,XX,der(15)t(15;?21)(p11.2;?q11.2)[3]/46,XX[19]	Female	22	KOSR	MEF	Yes
WiCell	ESC	2014	46,XX,dup(20)(q11.2q11.2)	46,XX,dup(20)(q11.2q11.2)[5]/46,XX[15]	Female	20	mTESR	Matrigel				Yes
WiCell	IPSC	2014	46,XY,add(2)(q33)	46,XY,add(2)(q33)[17]/46,XY[22]	Male	40	E8	Geltrex
WiCell	ESC	2014	46,XX,der(21)t(1;21)(q12;p11.2)	46,XX,der(21)t(1;21)(q12;p11.2)[20]	Female	20	mTESR	Matrigel	Yes																													x
WiCell	iPSC	2014	46,XX,dup(3)(p25p25)	46,XX,dup(3)(p25p25)[32]/46,XX[6]	Female	40	mTESR	Matrigel				Yes																													x
WiCell	IPSC	2014	46,XY,i(20)(q10)	46,XY,i(20)(q10)[3]/47,XY,+8[2]/46,XY[36]	Male	42	E8	Matrigel		Yes
WiCell	IPSC	2014	47,XY,+8	46,XY,i(20)(q10)[3]/47,XY,+8[2]/46,XY[36]	Male	42	E8	Matrigel												x
WiCell	IPSC	2014	47,XX,+12	47,XX,+12[2]/46,XX[18]	Female	20	mTESR	Matrigel																x
WiCell	IPSC	2014	46,XY,t(5;11)(q13.3;q13.5)	46,XY,t(5;11)(q13.3;q13.5)[20]	Male	20	E8	Matrigel	Yes
WiCell	IPSC	2014	46,XY,idic(20)(q13.3)	46,XY,idic(20)(q13.3)[9]/46,XY,i(20)(q10)[2]/46,XY[7]	Male	20	mTESR	Matrigel																								x
WiCell	IPSC	2014	46,XY,i(20)(q10)	46,XY,idic(20)(q13.3)[9]/46,XY,i(20)(q10)[2]/46,XY[7]	Male	20	mTESR	Matrigel		Yes
WiCell	IPSC	2014	47,XY,+Y	47,XY,+Y[18]	Male	20	E8	Vitronectin																												x
WiCell	IPSC	2014	46,XX,der(2)t(2;15)(p23;q24)t(2;2)(q35;p23)ins(2;15)(q35;q22q24),der(15)t(2;15)(q35;q22)	46,XX,der(2)t(2;15)(p23;q24)t(2;2)(q35;p23)ins(2;15)(q35;q22q24),der(15)t(2;15)(q35;q22)[15]/45,X,-X,der(1)dup(1)(q11q32)inv(1)(q11q42)[4]	Female	20	E8	Vitronectin	Yes					x
WiCell	IPSC	2014	45,X,-X,der(1)dup(1)(q11q32)inv(1)(q11q42)	46,XX,der(2)t(2;15)(p23;q24)t(2;2)(q35;p23)ins(2;15)(q35;q22q24),der(15)t(2;15)(q35;q22)[15]/45,X,-X,der(1)dup(1)(q11q32)inv(1)(q11q42)[4]	Female	20	E8	Vitronectin				Yes																										x
WiCell	IPSC	2014	46,XX,der(2)t(2;15)(p23;q24)t(2;2)(q35;p23)ins(2;15)(q35;q22q24),der(15)t(2;15)(q35;q22)	46,XX,der(2)t(2;15)(p23;q24)t(2;2)(q35;p23)ins(2;15)(q35;q22q24),der(15)t(2;15)(q35;q22)[19]/46,XX[1]	Female	20	E8	Vitronectin	Yes					x
WiCell	IPSC	2014	46,XX,add(20)(p13)	46,XX,add(20)(p13)[1]/46,XX[19]	Female	20	Unknown	MEF
WiCell	IPSC	2014	46,XX,inv(9)(q13q32)	46,XX,inv(9)(q13q32)[20]	Female	20	Unknown	MEF
WiCell	IPSC	2014	46,XX,t(3;5)(p13;q31)	46,XX,t(3;5)(p13;q31)[20]	Female	20	Unknown	MEF	Yes
WiCell	IPSC	2014	46,XX,add(10)(q11.2),der(17)t(10;17)(q11.2;p11.2)	46,XX,?add(10)(q11.2),?der(17)t(10;17)(q11.2;p11.2)[20]	Female	20	Unknown	MEF	Yes
WiCell	IPSC	2014	47,XY,+i(12)(p10)	47,XY,+i(12)(p10)[17]/46,XY[2]	Male	20	E8	Matrigel		Yes
WiCell	IPSC	2014	46,XY,dup(13)(q14q34)	46,XY,dup(13)(q14q34)[2]/46,XY[35]	Male	40	E8	Matrigel				Yes
WiCell	ESC	2014	47,XY,+12	47,XY,+12[7]/46,XY[13]	Male	20	mTESR	Matrigel																x
WiCell	IPSC	2014	46,XY,inv(4)(q12q27)	46,XY,inv(4)(q12q27)[2]/46,XY,inv(4)(q12q27),i(7)(p10)[12]/46,XY[6]	Male	20	KOSR	MEF
WiCell	IPSC	2014	46,XY,inv(4)(q12q27),i(7)(p10)	46,XY,inv(4)(q12q27)[2]/46,XY,inv(4)(q12q27),i(7)(p10)[12]/46,XY[6]	Male	20	KOSR	MEF		Yes																																							x
WiCell	IPSC	2014	47,XY,+Y	47,XY,+Y[10]/46,XY[7]	Male	20	E8	Matrigel																												x
WiCell	IPSC	2014	47,XY,+12	47,XY,+12[20]	Male	20	mTESR	Matrigel																x
WiCell	IPSC	2014	47,XY,+i(12)(p10)	47,XY,+i(12)(p10)[12]/48,XY,+i(12)(p10)x2[8]	Male	20	mTESR	Matrigel		Yes
WiCell	IPSC	2014	48,XY,+i(12)(p10)x2	47,XY,+i(12)(p10)[12]/48,XY,+i(12)(p10)x2[8]	Male	20	mTESR	Matrigel		Yes
WiCell	IPSC	2014	47,XX,+1	47,XX,+1[cp2]/46,XX[38]	Female	40	mTESR	Matrigel					x
WiCell	IPSC	2014	46,XY,i(20)(q10)	46,XY,i(20)(q10)[2]/46,XY[31]	Male	34	E8	Matrigel		Yes
WiCell	ESC	2014	46,XX,dup(9)(q13q34)	46,XX,dup(9)(q13q34)[2]/46,XX[19]	Female	21	E8	Geltrex				Yes
WiCell	IPSC	2014	46,XY,idic(20)(q13.3)	46,XY,idic(20)(q13.3)[5]/46,XY[15]	Male	20	mTESR	Matrigel																								x
WiCell	IPSC	2014	46,XY,i(20)(q10)	46,XY,i(20)(q10)[20]	Male	20	mTESR	Matrigel		Yes
WiCell	IPSC	2014	46,XY,i(20)(q10)	46,XY,i(20)(q10)[20]	Male	20	mTESR	Matrigel		Yes
WiCell	IPSC	2014	46,XX,i(20)(q10)	46,XX,i(20)(q10)[20]	Female	20	mTESR	Matrigel		Yes
WiCell	IPSC	2014	46,XY,i(20)(q10)	46,XY,i(20)(q10)[12]/46,XY[8]	Male	20	E8	Matrigel		Yes
WiCell	iPSC	2014	46,XY,idic(20)(q13.3)	46,XY,idic(20)(q13.3)[12]/46,XY[8]	Male	20	mTESR	Matrigel																								x
WiCell	IPSC	2014	46,XY,t(6;12)(q23;q13)	46,XY,t(6;12)(q23;q13)[20]	Male	20	E8	Geltrex	Yes
WiCell	IPSC	2014	47,XY,+12	47,XY,+12[5]/46,XY[15]	Male	20	E8	Matrigel																x
WiCell	IPSC	2014	46,XY,add(4)(q31.3)	46,XY,add(4)(q31.3)[12]/46,XY[7]	Male	20	E8	Matrigel
WiCell	ESC	2014	46,XX,der(6)t(1;6)(q21;p21)	46,XX,der(6)t(1;6)(q21;p21)[3]/46,XX[17]	Female	20	mTESR	MEF	Yes																													x
WiCell	ESC	2014	46,XX,t(3;10)(q21;q24)	46,XX,t(3;10)(q21;q24)[3]/46,XX[16]	Female	20	mTESR	MEF	Yes
WiCell	ESC	2014	46,XX,dup(1)(q11q42)	46,XX,dup(1)(q11q42)[19]/47,XX,dup(1)(q11q42),+i(12)(p10)[2]	Female	21	Unknown	MEF				Yes																										x
WiCell	ESC	2014	47,XX,dup(1)(q11q42),+i(12)(p10)	46,XX,dup(1)(q11q42)[19]/47,XX,dup(1)(q11q42),+i(12)(p10)[2]	Female	21	Unknown	MEF		Yes		Yes																										x
WiCell	IPSC	2014	46,XY,i(20)(q10)	46,XY,i(20)(q10)[18]	Male	20	E8	Matrigel		Yes
WiCell	IPSC	2014	46,XY,i(20)(q10)	46,XY,i(20)(q10)[20]	Male	20	E8	Matrigel		Yes
WiCell	IPSC	2014	46,XY,i(20)(q10)	46,XY,i(20)(q10)[20]	Male	20	E8	Matrigel		Yes
WiCell	IPSC	2014	46,XY,i(20)(q10)	46,XY,i(20)(q10)[20]	Male	20	E8	Matrigel		Yes
WiCell	IPSC	2014	46,XX,t(12;17)(q13;q25)	46,XX,t(12;17)(q13;q25)[20]	Female	20	mTESR	Matrigel	Yes
WiCell	IPSC	2014	45,X,-Y	45,X,-Y[20]	Male	20	KOSR	MEF
WiCell	IPSC	2014	46,XX,t(2;10)(q35;p13)	46,XX,t(2;10)(q35;p13)[20]	Female	20	E8	Matrigel	Yes
WiCell	IPSC	2014	47,XY,+12	47,XY,+12[12]/46,XY[8]	Male	20	E8	Matrigel																x
WiCell	IPSC	2014	47,XY,+12	47,XY,+12[2]/46,XY[18]	Male	20	mTESR	MEF																x
WiCell	IPSC	2014	47,XY,+12	47,XY,+12[8]/46,XY[10]	Male	20	mTESR	MEF																x
WiCell	IPSC	2014	46,XX,del(18)(q21.3)	46,XX,del(18)(q21.3)[12]/47,XX,+X[2]/46,XX[26]	Female	40	mTESR	Matrigel			Yes
WiCell	IPSC	2014	47,XX,+X	46,XX,del(18)(q21.3)[12]/47,XX,+X[2]/46,XX[26]	Female	40	mTESR	Matrigel																											x
WiCell	IPSC	2014	46,XX,del(18)(q21.3)	46,XX,del(18)(q21.3)[8]/46,XX[32]	Female	40	mTESR	Matrigel			Yes
WiCell	IPSC	2014	46,XY,add(4)(q31.3)	46,XY,add(4)(q31.3)[18]/46,XY[2]	Male	20	E8	Matrigel
WiCell	iPSC	2014	46,XX,i(20)(q10)	46,XX,i(20)(q10)[20]	Female	20	KOSR	MEF		Yes
WiCell	IPSC	2014	46,XY,i(20)(q10)	46,XY,i(20)(q10)[11]/46,XY[9]	Male	20	E8	Matrigel		Yes
WiCell	IPSC	2014	46,XY,i(20)(q10)	46,XY,i(20)(q10)[8]/46,XY[12]	Male	20	E8	Matrigel		Yes
WiCell	IPSC	2014	46,XY,t(5;19)(p13;p13.1)	46,XY,t(5;19)(p13;p13.1)[4]/46,XY[19]	Male	23	mTESR	Matrigel	Yes
WiCell	IPSC	2014	46,XY,t(5;19)(p13;p13.1)	46,XY,t(5;19)(p13;p13.1)[2]/46,XY[18]	Male	20	mTESR	Matrigel	Yes
WiCell	iPSC	2014	46,XX,i(20)(q10)	46,XX,i(20)(q10)[2]/46,XX[18]	Female	20	E8	Matrigel		Yes
WiCell	IPSC	2014	46,XX,del(18)(q21.3)	46,XX,del(18)(q21.3)	Female	4	mTESR	Matrigel			Yes
WiCell	IPSC	2014	45,X,-Y	45,X,-Y[19]/46,XY[1]	Male	20	E8	Matrigel
WiCell	IPSC	2014	47,XY,+12	47,XY,+12[7]/46,XY[12]	Male	20	E8	Matrigel																x
WiCell	IPSC	2014	46,XX,t(1;2)(q21;p25)	46,XX,t(1;2)(q21;p25)[3]/46,XX,t(16;21)(p11.2;q22.1)[2]/46,XX[14]	Female	20	E8	Matrigel	Yes
WiCell	IPSC	2014	46,XX,t(16;21)(p11.2;q22.1)	46,XX,t(1;2)(q21;p25)[3]/46,XX,t(16;21)(p11.2;q22.1)[2]/46,XX[14]	Female	20	E8	Matrigel	Yes
WiCell	IPSC	2014	46,XX,dup(1)(q32q32)	46,XX,dup(1)(q32q32)[6]/46,XX[14]	Female	20	Unknown	Unknown				Yes																										x
WiCell	IPSC	2014	47,XY,+12	47,XY,+12[2]/46,XY[37]	Male	40	mTESR	Matrigel																x
WiCell	IPSC	2014	46,XX,i(20)(q10)	46,XX,i(20)(q10)[16]/46,XX[4]	Female	20	mTESR	Matrigel		Yes
WiCell	IPSC	2014	46,XX,i(20)(q10)	46,XX,i(20)(q10)[19]/46,XX[1]	Female	20	mTESR	Matrigel		Yes
WiCell	IPSC	2014	46,XY,add(8)(p23.1)	46,XY,add(8)(p23.1)[11]/46,XY,?add(8)(p23.1)[9]	Male	20	E8	Matrigel
WiCell	IPSC	2014	46,XY,add(8)(p23.1)	46,XY,add(8)(p23.1)[11]/46,XY,?add(8)(p23.1)[9]	Male	20	E8	Matrigel
WiCell	IPSC	2014	47,XX,+12	47,XX,+12[7]/46,XX[13]	Female	20	E8	Matrigel																x
WiCell	IPSC	2014	46,XY,i(20)(q10)	46,XY,i(20)(q10)[10]/46,XY[10]	Male	20	mTESR	Matrigel		Yes
WiCell	IPSC	2014	46,XX,dup(1)(q32q32)	46,XX,dup(1)(q32q32)[4]/46,XX[16]	Female	20	mTESR	Matrigel				Yes																										x
WiCell	IPSC	2014	46,XX,t(8;21)(q22;q22)	46,XX,t(8;21)(q22;q22)[20]	Female	20	mTESR	Matrigel	Yes
WiCell	IPSC	2014	46,XX,der(1)t(1;1)(p36.3;q11)	46,XX,der(1)t(1;1)(p36.3;q11)[20]	Female	20	E8	Vitronectin	Yes																													x
WiCell	IPSC	2014	46,X,der(X)t(X;7)(p11.2;p13),der(21)t(X;21)(p11.2;q22)	46,X,der(X)t(X;7)(p11.2;p13),der(21)t(X;21)(p11.2;q22)[17]/46,XX[3]	Female	20	E8	Vitronectin	Yes																																								x
WiCell	IPSC	2014	46,XX,add(12)(p13.3)	46,XX,add(12)(p13.3)[14]/46,XX[5]	Female	20	E8	Vitronectin
WiCell	IPSC	2014	46,XX,dup(3)(p25p25)	46,XX,dup(3)(p25p25)[16]/46,XX[4]	Female	20	mTESR	Matrigel				Yes																													x
WiCell	IPSC	2014	47,XY,+12	47,XY,+12[3]/46,XY[17]	Male	20	E8	Matrigel																x
WiCell	IPSC	2014	47,XX,+20	47,XX,+20[4]/46,XX[15]	Female	20	E8	Matrigel																								x
WiCell	IPSC	2014	46,XY,i(20)(q10)	46,XY,i(20)(q10)[2]/46,XY[19]	Male	21	E8	Vitronectin		Yes
WiCell	IPSC	2014	47,XY,+12	47,XY,+12[20]	Male	20	E8	Matrigel																x
WiCell	IPSC	2014	47,XY,+12	47,XY,+12[20]	Male	20	E8	Matrigel																x
WiCell	IPSC	2014	45,X,-Y	45,X,-Y[20]	Male	20	E8	Matrigel
WiCell	IPSC	2014	45,X,-Y	45,X,-Y[20]	Male	20	E8	Matrigel
WiCell	IPSC	2014	47,XY,+12	47,XY,+12[20]	Male	20	E8	Matrigel																x
WiCell	IPSC	2014	47,XY,+12	47,XY,+12	Male	20	E8	Matrigel																x
WiCell	IPSC	2014	46,XY,add(4)(q31.3)	46,XY,add(4)(q31.3)[6]/46,XY[14]	Male	20	E8	Matrigel
WiCell	IPSC	2014	47,XX,+i(12)(p10)	47,XX,+i(12)(p10)[4]/46,XX[15]	Female	20	E8	Vitronectin		Yes
WiCell	IPSC	2014	46,XX,i(20)(q10)	46,XX,i(20)(q10)[3]/46,XX[17]	Female	20	E8	Matrigel		Yes
WiCell	IPSC	2014	47,XY,+21	47,XY,+21[16]/46,XY[4]	Male	20	mTESR	Matrigel																									x
WiCell	IPSC	2014	47,XY,+i(1)(q10),add(22)(p11.2)	47,XY,+i(1)(q10),add(22)(p11.2)[12]/46,XY,i(20)(q10)[2]/46,XY[6]	Male	20	E8	Vitronectin		Yes																												x
WiCell	IPSC	2014	46,XY,i(20)(q10)	47,XY,+i(1)(q10),add(22)(p11.2)[12]/46,XY,i(20)(q10)[2]/46,XY[6]	Male	20	E8	Vitronectin		Yes
WiCell	IPSC	2014	47,XY,+12	47,XY,+12[7]/46,XY[13]	Male	20	E8	Matrigel																x
WiCell	IPSC	2014	46,XY,add(8)(p21.3)	46,XY,add(8)(p21.3)[7]/46,XY[11]	Male	20	E8	Matrigel
WiCell	IPSC	2014	47,XY,+12	47,XY,+12[20]	Male	20	E8	Matrigel																x
WiCell	IPSC	2014	47,XY,+12	47,XY,+12[20]	Male	20	E8	Matrigel																x
WiCell	IPSC	2014	46,XX,der(16)t(1;16)(q12;q24)	46,XX,der(16)t(1;16)(q12;q24)[3]/46,XX[16]	Female	20	mTESR	Matrigel	Yes																													x
WiCell	IPSC	2014	46,XX,del(2)(q23q31)	46,XX,del(2)(q23q31)[20]	Female	20	E8	Matrigel			Yes
WiCell	IPSC	2014	46,XX,del(4)(q25q31.1)	46,XX,del(4)(q25q31.1)[20]	Female	20	E8	Matrigel			Yes
WiCell	IPSC	2014	46,XX,del(2)(q23q31)	46,XX,del(2)(q23q31)[20]	Female	20	E8	Matrigel			Yes
WiCell	IPSC	2014	47,XX,+20	47,XX,+20[20]	Female	20	E8	Matrigel																								x
WiCell	IPSC	2014	46,XX,add(12)(p13.3)	46,XX,add(12)(p13.3)[20]	Female	20	E8	Vitronectin
WiCell	IPSC	2014	46,X,der(X)t(X;7)(p11.2;p13),der(21)t(X;21)(p11.2;q22)	46,X,der(X)t(X;7)(p11.2;p13),der(21)t(X;21)(p11.2;q22)[18]	Female	20	E8	Vitronectin	Yes																																								x
WiCell	iPSC	2014	46,XX,add(20)(p13)	46,XX,add(20)(p13)[4]/46,XX[16]	Female	20	E8	Matrigel
WiCell	iPSC	2014	46,XY,t(1;8)(p22;q11.2)	46,XY,t(1;8)(p22;q11.2)[20]	Male	20	E8	Matrigel	Yes
WiCell	iPSC	2014	46,XX,der(3)t(3;13)(p25;q14)	46,XX,der(3)t(3;13)(p25;q14)[2]/46,XX[18]	Female	20	E8	Matrigel	Yes
WiCell	IPSC	2014	46,XY,add(1)(q25)	46,XY,add(1)(q25)[6]/46,XY[15]	Male	21	E8	Vitronectin
WiCell	IPSC	2014	46,XX,dup(1)(q32q32)	46,XX,dup(1)(q32q32)[4]/46,XX,[15]	Female	20	mTESR	Matrigel				Yes																										x
WiCell	IPSC	2014	45,X,-X	45,X,-X[4]/46,XX[16]	Female	20	mTESR	Matrigel
WiCell	IPSC	2014	46,XX,dup(1)(q32q32)	46,XX,dup(1)(q32q32)[3]/46,XX[16]	Female	20	mTESR	Matrigel				Yes																										x
WiCell	iPSC	2015	46,XX,dup(17)(q11.2q25)	46,XX,dup(17)(q11.2q25)[2]/46,XX[16]	Female	20	KOSR	MEF				Yes
WiCell	IPSC	2015	46,XX,der(16)t(1;16)(q12;q24)	46,XX,der(16)t(1;16)(q12;q24)[2]/46,XX[19]	Female	21	mTESR	Matrigel	Yes																													x
WiCell	IPSC	2015	47,XX,+X	47,XX,+X[2]/46,XX[19]	Female	20	E8	Matrigel																											x
WiCell	IPSC	2015	45,X,-X	45,X,-X[6]/46,XX[14]	Female	20	mTESR	Matrigel
WiCell	IPSC	2015	46,XX,dup(1)(q32q32)	46,XX,dup(1)(q32q32)[7]/46,XX[13]	Female	20	mTESR	Matrigel				Yes																										x
WiCell	IPSC	2015	46,XY,del(18)(q21.1q23)	46,XY,del(18)(q21.1q23)[6]/46,XY[13]	Male	20	mTESR	Matrigel			Yes
WiCell	IPSC	2015	46,XY,t(3;5)(p11.1;q11.1)	46,XY,t(3;5)(p11.1;q11.1)[17]/46,XY[2]	Male	20	E8	Matrigel	Yes
WiCell	IPSC	2015	46,XX,del(5)(q22q31)	46,XX,del(5)(q22q31)[17]/46,XX[3]	Female	20	E8	Geltrex			Yes
WiCell	IPSC	2015	48,XX,+12,+21	48,XX,+12,+21[2]/47,XX,+21[18]	Female	20	KOSR	MEF																x									x
WiCell	IPSC	2015	47,XX,+21	48,XX,+12,+21[2]/47,XX,+21[18]	Female	20	KOSR	MEF																									x
WiCell	IPSC	2015	47,XX,+21	47,XX,+21[20]	Female	20	KOSR	MEF																									x
WiCell	IPSC	2015	47,XX,+21	47,XX,+21[20]	Female	20	KOSR	MEF																									x
WiCell	IPSC	2015	46,XY,i(20)(q10)	46,XY,i(20)(q10)[15]/46,XY[5]	Male	20	mTESR	Matrigel		Yes
WiCell	iPSC	2015	44~46,XY,del(3)(p12p21)	44~46,XY,del(3)(p12p21)[cp2]/46,XY[11]	Male	20	Unknown	Matrigel			Yes
WiCell	IPSC	2015	47,XY,+i(1)(q10),add(22)(p11.2)	47,XY,+i(1)(q10),add(22)(p11.2)[3]/46,XY[15]	Male	20	E8	Vitronectin		Yes																												x
WiCell	IPSC	2015	46,XY,t(1;3)(q21;q12)	46,XY,t(1;3)(q21;q12)[2]/46,X,der(Y)t(Y;17)(q11.23;q21.3)[2]/46,XY[16]	Male	20	E8	Vitronectin	Yes
WiCell	IPSC	2015	46,X,der(Y)t(Y;17)(q11.23;q21.3)	46,XY,t(1;3)(q21;q12)[2]/46,X,der(Y)t(Y;17)(q11.23;q21.3)[2]/46,XY[16]	Male	20	E8	Vitronectin	Yes
WiCell	IPSC	2015	47,XY,+12	47,XY,+12[9]/46,XY[11]	Male	20	E8	Vitronectin																x
WiCell	IPSC	2015	47,XY,+20	47,XY,+20[2]/46,XY[38]	Male	40	E8	Matrigel																								x
WiCell	IPSC	2015	46,XY,inv(18)(q21.1q23)	46,XY,inv(18)(q21.1q23)[20]	Male	20	mTESR	Matrigel
WiCell	IPSC	2015	46,XY,inv(18)(q21.1q23)	46,XY,inv(18)(q21.1q23)[20]	Male	20	mTESR	Matrigel
WiCell	IPSC	2015	46,XY,inv(18)(q21.1q23)	46,XY,inv(18)(q21.1q23)[20]	Male	20	mTESR	Matrigel
WiCell	IPSC	2015	45,X,-Y	45,X,-Y[3]/44,X,-Y,-13[3]/46~48,X,idic(Y)(p11.3)[cp2]/46,XY[3]	Male	15	Unknown	Unknown
WiCell	IPSC	2015	44,X,-Y,-13	45,X,-Y[3]/44,X,-Y,-13[3]/46~48,X,idic(Y)(p11.3)[cp2]/46,XY[3]	Male	15	Unknown	Unknown
WiCell	IPSC	2015	46~48,X,idic(Y)(p11.3)	45,X,-Y[3]/44,X,-Y,-13[3]/46~48,X,idic(Y)(p11.3)[cp2]/46,XY[3]	Male	15	Unknown	Unknown																												x
WiCell	IPSC	2015	47,XY,+12	47,XY,+12[3]/46,XY[25]	Male	30	E8	Vitronectin																x
WiCell	IPSC	2015	46,XY,i(20)(q10)	46,XY,i(20)(q10)[10]/46,XY[10]	Male	20	mTESR	Matrigel		Yes
WiCell	IPSC	2015	46,XX,t(5;12)(q13;q22),del(10)(q25.2)	46,XX,t(5;12)(q13;q22),del(10)(q25.2)[4]/47,XX,+X,t(5;12)(q13;q22),del(10)(q25.2)[14]/48,XX,+X,+X,t(5;12)(q13;q22),del(10)(q25.2)[2]	Female	20	E8	Geltrex	Yes		Yes
WiCell	IPSC	2015	47,XX,+X,t(5;12)(q13;q22),del(10)(q25.2)	46,XX,t(5;12)(q13;q22),del(10)(q25.2)[4]/47,XX,+X,t(5;12)(q13;q22),del(10)(q25.2)[14]/48,XX,+X,+X,t(5;12)(q13;q22),del(10)(q25.2)[2]	Female	20	E8	Geltrex	Yes		Yes																								x
WiCell	IPSC	2015	48,XX,+X,+X,t(5;12)(q13;q22),del(10)(q25.2)	46,XX,t(5;12)(q13;q22),del(10)(q25.2)[4]/47,XX,+X,t(5;12)(q13;q22),del(10)(q25.2)[14]/48,XX,+X,+X,t(5;12)(q13;q22),del(10)(q25.2)[2]	Female	20	E8	Geltrex	Yes		Yes																								x
WiCell	IPSC	2015	45,XY,-13	45,XY,-13[14]/44,XY,-13,-21[3]/44,XY,-13,-22[3]	Male	20	Unknown	Unknown
WiCell	IPSC	2015	44,XY,-13,-21	45,XY,-13[14]/44,XY,-13,-21[3]/44,XY,-13,-22[3]	Male	20	Unknown	Unknown
WiCell	IPSC	2015	44,XY,-13,-22	45,XY,-13[14]/44,XY,-13,-21[3]/44,XY,-13,-22[3]	Male	20	Unknown	Unknown
WiCell	IPSC	2015	46,XY,dup(20)(q11.2q11.2)	46,XY,dup(20)(q11.2q11.2)[4]/46,XY[16]	Male	20	E8	Matrigel				Yes
WiCell	IPSC	2015	47,XX,+i(12)(p10)	47,XX,+i(12)(p10)[4]/46,XX[16]	Female	20	E8	Vitronectin		Yes
WiCell	IPSC	2015	46,XY,t(2;6)(q31;p21.3)	46,XY,t(2;6)(q31;p21.3)[20]	Male	20	E8	Matrigel	Yes
WiCell	IPSC	2015	46,XY,t(3;5)(p11.1;q11.1)	46,XY,t(3;5)(p11.1;q11.1)[10]/46,XY[10]	Male	20	E8	Matrigel	Yes
WiCell	IPSC	2015	46,XY,dup(1)(q25q32)	46,XY,dup(1)(q25q32)[10]/46,XY[10]	Male	20	E8	Vitronectin				Yes																										x
WiCell	IPSC	2015	46,XY,i(20)(q10)	46,XY,i(20)(q10)[4]/47,XY,+20[2]/46,XY[32]	Male	40	E8	Matrigel		Yes
WiCell	IPSC	2015	47,XY,+20	46,XY,i(20)(q10)[4]/47,XY,+20[2]/46,XY[32]	Male	40	E8	Matrigel																								x
WiCell	IPSC	2015	46,XY,dup(9)(p21p21)	46,XY,dup(9)(p21p21)[17]/46,XY[3]	Male	20	E8	Matrigel				Yes
WiCell	IPSC	2015	46,XX,i(20)(q10)	46,XX,i(20)(q10)[15]/46,XX[5]	Female	20	mTESR	Matrigel		Yes
WiCell	IPSC	2015	46,XY,i(20)(q10)	46,XY,i(20)(q10)[4]/46,XY[16]	Male	20	mTESR	Matrigel		Yes
WiCell	IPSC	2015	46,XX,add(13)(p13)	46,XX,add(13)(p13)[20]	Female	20	mTESR	Matrigel
WiCell	IPSC	2015	47,XY,+12	47,XY,+12[19]/46,XY[1]	Male	20	E8	Matrigel																x
WiCell	IPSC	2015	47,XY,+12	47,XY,+12[8]/46,XY[12]	Male	20	E8	Matrigel																x
WiCell	IPSC	2015	46,XY,dup(1)(q25q32)	46,XY,dup(1)(q25q32)[15]/46,XY[5]	Male	20	E8	Vitronectin				Yes																										x
WiCell	IPSC	2015	46,XY,i(20)(q10)	46,XY,i(20)(q10)[19]	Male	20	E8	Matrigel		Yes
WiCell	IPSC	2015	46,XY,i(20)(q10)	46,XY,i(20)(q10)[20]	Male	20	E8	Matrigel		Yes
WiCell	IPSC	2015	46,XY,i(20)(q10)	46,XY,i(20)(q10)[2]/46,XY[18]	Male	20	E8	Matrigel		Yes
WiCell	IPSC	2015	46,XX,t(1;7)(p36.1;q32),t(6;9)(p23;q22.1),inv(10)(q11.2q26.3),add(16)(p13.1)	46,XX,t(1;7)(p36.1;q32),t(6;9)(p23;q22.1),inv(10)(q11.2q26.3),add(16)(p13.1)[20]	Female	20	E8	Matrigel	Yes
WiCell	IPSC	2015	46,XY,i(20)(q10)	46,XY,i(20)(q10)[12]/46,XY[8]	Male	20	E8	Matrigel		Yes
WiCell	IPSC	2015	46,XX,i(20)(q10)	46,XX,i(20)(q10)[16]/46,XX[4]	Female	20	E8	Matrigel		Yes
WiCell	IPSC	2015	46,XY,t(6;18)(p25;q21.1)	46,XY,t(6;18)(p25;q21.1)[20]	Male	20	E8	Matrigel	Yes
WiCell	IPSC	2015	47,XY,+Y	47,XY,+Y[2]/46,XY[18]	Male	20	E8	Matrigel																												x
WiCell	IPSC	2015	46,XY,dup(1)(q32q42)	46,XY,dup(1)(q32q42)[5]/46,XY[34]	Male	40	E8	Vitronectin				Yes																										x
WiCell	IPSC	2015	47,XY,+12	47,XY,+12[4]/46,XY[16]	Male	20	E8	Vitronectin																x
WiCell	IPSC	2015	46,XY,trp(1)(q32q42)	46,XY,?trp(1)(q32q42)[2]/46,XY[19]	Male	21	E8	Vitronectin																														x
WiCell	IPSC	2015	46,XY,add(5)(p13)	46,XY,add(5)(p13)[20]	Male	20	E8	Matrigel
WiCell	IPSC	2015	46,XX,i(20)(q10)	46,XX,i(20)(q10)[7]/46,XX[12]	Female	20	mTESR	Matrigel		Yes
WiCell	IPSC	2015	46,XX,i(20)(q10)	46,XX,i(20)(q10)[2]/46,XX[18]	Female	20	mTESR	Matrigel		Yes
WiCell	IPSC	2015	46,XY,i(20)(q10)	46,XY,i(20)(q10)[8]/46,XY[12]	Male	20	mTESR	Matrigel		Yes
WiCell	IPSC	2015	47,XY,+12	47,XY,+12[2]/46,XY[16]	Male	20	mTESR	Matrigel																x
WiCell	IPSC	2015	46,XX,der(7)t(7;7)(p22;q11.23)	46,XX,der(7)t(7;7)(p22;q11.23)[20]	Female	20	mTESR	Matrigel	Yes
WiCell	ESC	2015	46,XY,dup(20)(q11.2q11.2)	46,XY,dup(20)(q11.2q11.2)[8]/46,XY[12]	Male	20	E8	Matrigel				Yes
WiCell	IPSC	2015	47,XX,+i(12)(p10)	47,XX,+i(12)(p10)[3]/46,XX[17]	Female	20	E8	Vitronectin		Yes
WiCell	IPSC	2015	46,XX,i(20)(q10)	46,XX,i(20)(q10)[17]/46,XX[3]	Female	20	E8	Matrigel		Yes
WiCell	IPSC	2015	45,XX,-22,-22,+mar	45,XX,-22,-22,+mar[20]	Female	20	E8	Matrigel
WiCell	IPSC	2015	45,XX,psuidic(22)(p11.2)	45,XX,psu idic(22)(p11.2)[15]/45,XX,-22,-22,+mar[4]	Female	20	E8	Matrigel
WiCell	IPSC	2015	45,XX,-22,-22,+mar	45,XX,psu idic(22)(p11.2)[15]/45,XX,-22,-22,+mar[4]	Female	20	E8	Matrigel
WiCell	IPSC	2015	46,XY,der(14;14)(p10;p10),der(14;14)(q10;q10)	46,XY,der(14;14)(p10;p10),der(14;14)(q10;q10)[19]	Male	20	mTESR	Matrigel
WiCell	IPSC	2015	46,XY,i(20)(q10)	46,XY,i(20)(q10)[3]/46,XY[17]	Male	20	mTESR	Matrigel		Yes
WiCell	IPSC	2015	46,XY,i(20)(q10)	46,XY,i(20)(q10)[19]/46,XY[1]	Male	20	mTESR	Matrigel		Yes
WiCell	IPSC	2015	46,XY,dup(1)(q11q32.1)	46,XY,dup(1)(q11q32.1)[7]/46,XY,i(20)(q10)[6]/46,XY[6]	Male	20	mTESR	Matrigel				Yes																										x
WiCell	IPSC	2015	46,XY,i(20)(q10)	46,XY,dup(1)(q11q32.1)[7]/46,XY,i(20)(q10)[6]/46,XY[6]	Male	20	mTESR	Matrigel		Yes
WiCell	IPSC	2015	46,XY,i(20)(q10)	46,XY,i(20)(q10)[6]/46,XY[14]	Male	20	mTESR	Matrigel		Yes
WiCell	IPSC	2015	47,XY,+12	47,XY,+12[6]/46,XY[14]	Male	20	E8	Vitronectin																x
WiCell	IPSC	2015	45,X,-Y,der(18)t(1;18)(q25;q21.1)	45,X,-Y,der(18)t(1;18)(q25;q21.1)[10]/45,X,-Y[10]	Male	20	E8	Vitronectin	Yes																													x
WiCell	IPSC	2015	45,X,-Y	45,X,-Y,der(18)t(1;18)(q25;q21.1)[10]/45,X,-Y[10]	Male	20	E8	Vitronectin
WiCell	IPSC	2015	45,X,-Y	45,X,-Y[20]	Male	20	E8	Vitronectin
WiCell	IPSC	2015	47,XY,+12	47,XY,+12[18]	Male	20	mTESR	Matrigel																x
WiCell	IPSC	2015	45,X,-Y	45,X,-Y[29]	Male	30	E8	Vitronectin
WiCell	ESC	2015	47,XY,+21	47,XY,+21[20]	Male	20	KOSR	MEF																									x
WiCell	IPSC	2015	46,XY,dup(20)(q11.2q11.2)	46,XY,dup(20)(q11.2q11.2)[12]/46,XY[8]	Male	20	mTESR	Matrigel				Yes
WiCell	iPSC	2015	46,XX,der(10)t(10;14)(p15;q11.2)	46,XX,der(10)t(10;14)(p15;q11.2)[2]/46,XX[17]	Female	20	mTESR	Matrigel	Yes
WiCell	IPSC	2015	47,XY,+12	47,XY,+12[2]/46,XY[18]	Male	20	mTESR	Matrigel																x
WiCell	IPSC	2015	47,XY,+20	47,XY,+20[2]/46,XY[18]	Male	20	E8	Matrigel																								x
WiCell	IPSC	2015	46,XY,i(20)(q10)	46,XY,i(20)(q10)[3]/46,XY[17]	Male	20	E8	Vitronectin		Yes
WiCell	IPSC	2015	47,XY,+Y	47,XY,+Y[6]/47,XY,+12[2]/46,XY[15]	Male	23	mTESR	Matrigel																												x
WiCell	IPSC	2015	47,XY,+12	47,XY,+Y[6]/47,XY,+12[2]/46,XY[15]	Male	23	mTESR	Matrigel																x
WiCell	IPSC	2015	47,XY,+12	47,XY,+12[10]/46,XY[9]	Male	20	E8	Vitronectin																x
WiCell	IPSC	2015	46,XX,del(18)(q21.2)	46,XX,del(18)(q21.2)[20]	Female	20	Unknown	Matrigel			Yes
WiCell	IPSC	2015	46,XY,i(20)(q10)	46,XY,i(20)(q10)[2]/46,XY[36]	Male	40	E8	Vitronectin		Yes
WiCell	IPSC	2015	46,XY,i(20)(q10)	46,XY,i(20)(q10)[2]/46,XY[19]	Male	21	mTESR	Matrigel		Yes
WiCell	IPSC	2015	48,XY,+12,+21	48,XY,+12,+21[2]/47,XY,+21[18]	Male	20	mTESR	Matrigel																x									x
WiCell	IPSC	2015	47,XY,+21	48,XY,+12,+21[2]/47,XY,+21[18]	Male	20	mTESR	Matrigel																									x
WiCell	IPSC	2015	48,XY,+12,+21	48,XY,+12,+21[2]/47,XY,+21[11]/46,XY[25]	Male	38	mTESR	Matrigel																x									x
WiCell	IPSC	2015	47,XY,+21	48,XY,+12,+21[2]/47,XY,+21[11]/46,XY[25]	Male	38	mTESR	Matrigel																									x
WiCell	IPSC	2015	92,XXYY,i(20)(q10)x2	92,XXYY,i(20)(q10)x2[19]	Male	20	E8	Matrigel		Yes
WiCell	IPSC	2015	46,XY,t(2;4;9)(p25.1;q21.1;q12)	46,XY,t(2;4;9)(p25.1;q21.1;q12)[20]	Male	20	Unknown	Matrigel	Yes
WiCell	IPSC	2015	45,X,-Y,der(7)dup(7)(p13p15)inv(7)(q11.2q22)	45,X,-Y,der(7)dup(7)(p13p15)?inv(7)(q11.2q22)[10]/45,X,-Y,?der(7)dup(7)(p13p15)?inv(7)(q11.2q22)[10]	Male	20	E8	Matrigel				Yes																																					x
WiCell	IPSC	2015	45,X,-Y,der(7)dup(7)(p13p15)inv(7)(q11.2q22)	45,X,-Y,der(7)dup(7)(p13p15)?inv(7)(q11.2q22)[10]/45,X,-Y,?der(7)dup(7)(p13p15)?inv(7)(q11.2q22)[10]	Male	20	E8	Matrigel				Yes																																					x
WiCell	IPSC	2015	47,XX,+i(12)(p10)	47,XX,+i(12)(p10)[16]/46,XX[4]	Female	20	E8	Matrigel		Yes
WiCell	IPSC	2015	46,XY,t(2;22)(p21;q13.1)	46,XY,t(2;22)(p21;q13.1)[2]/46,XY[18]	Male	20	mTESR	Matrigel	Yes
WiCell	IPSC	2015	46,XX,i(20)(q10)	46,XX,i(20)(q10)[11]/46,XX[9]	Female	20	KOSR	Matrigel		Yes
WiCell	IPSC	2015	46,XX,i(20)(q10)	46,XX,i(20)(q10)[11]/46,XX[9]	Female	20	KOSR	Matrigel		Yes
WiCell	IPSC	2015	46,XY,i(20)(q10)	46,XY,i(20)(q10)[5]/46,XY[15]	Male	20	KOSR	Matrigel		Yes
WiCell	IPSC	2015	46,XY,der(14;14)(p10;p10),der(14;14)(q10;q10)	46,XY,der(14;14)(p10;p10),der(14;14)(q10;q10)[20]	Male	20	mTESR	Matrigel
WiCell	IPSC	2015	47,XX,+12	47,XX,+12[3]/46,XX[17]	Female	20	E8	Geltrex																x
WiCell	IPSC	2015	47,XY,+21	47,XY,+21[37]/46,XY[2]	Male	40	KOSR	MEF																									x
WiCell	IPSC	2015	47,XY,+8	47,XY,+8[2]/46,XY[16]	Male	20	KOSR	MEF												x
WiCell	IPSC	2015	46,XY,i(20)(q10)	46,XY,i(20)(q10)[4]/46,XY[16]	Male	20	E8	Matrigel		Yes
WiCell	IPSC	2015	46,XX,i(20)(q10)	46,XX,i(20)(q10)[5]/46,XX[15]	Female	20	E8	Matrigel		Yes
WiCell	IPSC	2015	46,XY,i(20)(q10)	46,XY,i(20)(q10)[4]/46,XY[16]	Male	20	E8	Matrigel		Yes
WiCell	IPSC	2015	46,XY,dup(1)(q32q32)	46,XY,dup(1)(q32q32)[10]/46,XY[9]	Male	20	mTESR	Matrigel				Yes																										x
WiCell	IPSC	2015	46,Y,t(X;6)(q26;q27),t(7;10)(q21;q11.2)	46,Y,t(X;6)(q26;q27),t(7;10)(q21;q11.2)[17]/46,Y,t(X;6)(q26;q27),t(7;10)(q21;q11.2),i(20)(q10)[3]	Male	20	E8	Matrigel	Yes
WiCell	IPSC	2015	46,Y,t(X;6)(q26;q27),t(7;10)(q21;q11.2),i(20)(q10)	46,Y,t(X;6)(q26;q27),t(7;10)(q21;q11.2)[17]/46,Y,t(X;6)(q26;q27),t(7;10)(q21;q11.2),i(20)(q10)[3]	Male	20	E8	Matrigel	Yes	Yes
WiCell	IPSC	2015	47,XY,+21	47,XY,+21[19]	Male	20	mTESR	Matrigel																									x
WiCell	IPSC	2015	46,XX,i(20)(q10)	46,XX,i(20)(q10)[10]/45,X,-X,i(20)(q10)[cp3]/46,XX[7]	Female	20	E8	Matrigel		Yes
WiCell	IPSC	2015	45,X,-X,i(20)(q10)	46,XX,i(20)(q10)[10]/45,X,-X,i(20)(q10)[cp3]/46,XX[7]	Female	20	E8	Matrigel		Yes
WiCell	IPSC	2015	47,XX,+21	47,XX,+21[20]	Female	20	KOSR	MEF																									x
WiCell	IPSC	2015	47,XY,+20	47,XY,+20[6]/46,XY[14]	Male	20	E8	Matrigel																								x
WiCell	IPSC	2015	46,XY,i(20)(q10)	46,XY,i(20)(q10)[5]/46,XY[15]	Male	20	E8	Matrigel		Yes
WiCell	IPSC	2015	46,XX,i(20)(q10)	46,XX,i(20)(q10)[9]/46,XX,der(15)t(2;15)(p15;p13)[2]/46,XX[9]	Female	20	E8	Matrigel		Yes
WiCell	IPSC	2015	46,XX,der(15)t(2;15)(p15;p13)	46,XX,i(20)(q10)[9]/46,XX,der(15)t(2;15)(p15;p13)[2]/46,XX[9]	Female	20	E8	Matrigel	Yes																														x
WiCell	IPSC	2015	46,XY,i(20)(q10)	46,XY,i(20)(q10)[3]/46,XY[17]	Male	20	E8	Matrigel		Yes
WiCell	IPSC	2015	46,XY,i(20)(q10)	46,XY,i(20)(q10)[2]/46,XY[18]	Male	20	E8	Vitronectin		Yes
WiCell	IPSC	2015	46,XX,i(20)(q10)	46,XX,i(20)(q10)[16]/46,XX[3]	Female	20	mTESR	Matrigel		Yes
WiCell	IPSC	2015	47,XX,+12	47,XX,+12[2]/46,XX[18]	Female	20	mTESR	Matrigel																x
WiCell	IPSC	2015	47,XX,+12	47,XX,+12[2]/46,XX[29]	Female	32	mTESR	Matrigel																x
WiCell	IPSC	2015	46,XY,dup(7)(p15.3p22)	46,XY,dup(7)(p15.3p22)[19]	Male	20	mTESR	Matrigel				Yes																																					x
WiCell	IPSC	2015	46,XY,i(20)(q10)	46,XY,i(20)(q10)[7]/46,XY[13]	Male	20	mTESR	Matrigel		Yes
WiCell	IPSC	2015	46,XY,i(20)(q10)	46,XY,i(20)(q10)[3]/46,XY[17]	Male	20	mTESR	Matrigel		Yes
WiCell	IPSC	2015	46,XX,i(20)(q10)	46,XX,i(20)(q10)[9]/46,XX[11]	Female	20	mTESR	Matrigel		Yes
WiCell	IPSC	2015	46,XX,i(20)(q10)	46,XX,i(20)(q10)[4]/46,XX[16]	Female	20	mTESR	Matrigel		Yes
WiCell	IPSC	2015	47,XX,+12	47,XX,+12[7]/46,XX[13]	Female	20	mTESR	Matrigel																x
WiCell	IPSC	2015	47,XX,+12	47,XX,+12[3]/46,XX[17]	Female	20	mTESR	Matrigel																x
WiCell	IPSC	2015	46,XY,i(20)(q10)	46,XY,i(20)(q10)[4]/47,XY,+12[2]/46,XY[32]	Male	40	mTESR	Matrigel		Yes
WiCell	IPSC	2015	47,XY,+12	46,XY,i(20)(q10)[4]/47,XY,+12[2]/46,XY[32]	Male	40	mTESR	Matrigel																x
WiCell	IPSC	2015	46,XY,i(20)(q10)	46,XY,i(20)(q10)[2]/46,XY[18]	Male	20	E8	Vitronectin		Yes
WiCell	IPSC	2015	46,XY,i(20)(q10)	46,XY,i(20)(q10)[6]/46,XY[14]	Male	20	E8	Vitronectin		Yes
WiCell	IPSC	2015	45,X,-Y	45,X,-Y[20]	Male	20	E8	Vitronectin
WiCell	IPSC	2015	47,XY,+8	47,XY,+8[3]/46,XY[17]	Male	20	mTESR	Matrigel												x
WiCell	IPSC	2015	46,XY,inv(20)(p13q11.2)	46,XY,inv(20)(p13q11.2)[20]	Male	20	mTESR	Matrigel
WiCell	IPSC	2015	47,XX,+8	47,XX,+8[2]/46,XX[18]	Female	20	mTESR	Matrigel												x
WiCell	ESC	2015	46,X,der(X)t(X;1)(q22;q21)	46,X,der(X)t(X;1)(q22;q21)[10]/46,XX[10]	Female	20	mTESR	Matrigel	Yes																													x
WiCell	ESC	2015	46,XX,der(10)t(1;10)(q21;p13)	46,XX,der(10)t(1;10)(q21;p13)[18]/46,XX[2]	Female	20	mTESR	Matrigel	Yes																													x
WiCell	iPSC	2015	46,XY,del(7)(q33)	46,XY,del(7)(q33)[2]/46,XY[19]	Male	21	mTESR	Matrigel			Yes
WiCell	iPSC	2015	46,XY,i(20)(q10)	46,XY,i(20)(q10)[2]/46,XY[19]	Male	21	mTESR	Matrigel		Yes
WiCell	IPSC	2015	46,XY,i(Y)(p10)	46,XY,i(Y)(p10)[2]/46,XY[19]	Male	21	mTESR	Matrigel		Yes
WiCell	IPSC	2015	47,XY,+20	47,XY,+20[2]/46,XY[30]	Male	33	E8	Matrigel																								x
WiCell	ESC	2015	47,XX,+mar	47,XX,+mar[14]/48,XX,+2mar[5]/46,XX[1]	Female	20	KOSR	MEF
WiCell	ESC	2015	48,XX,+2mar	47,XX,+mar[14]/48,XX,+2mar[5]/46,XX[1]	Female	20	KOSR	MEF
WiCell	IPSC	2015	47,XY,+12	47,XY,+12[6]/46,XY[14]	Male	20	mTESR	Matrigel																x
WiCell	ESC	2015	47,XY,+21	47,XY,+21[13]/46,XY[7]	Male	20	KOSR	MEF																									x
WiCell	IPSC	2015	46,XY,i(20)(q10)	46,XY,i(20)(q10)[4]/46,XY[16]	Male	20	mTESR	Matrigel		Yes
WiCell	IPSC	2015	46,XX,i(20)(q10)	46,XX,i(20)(q10)[3]/46,XX[17]	Female	20	mTESR	Matrigel		Yes
WiCell	IPSC	2015	46,XX,dup(1)(q25q32)	46,XX,dup(1)(q25q32)[20]	Female	20	Unknown	MEF				Yes																										x
WiCell	IPSC	2015	46,XX,dup(1)(q25q32)	46,XX,dup(1)(q25q32)[20]	Female	20	Unknown	MEF				Yes																										x
WiCell	IPSC	2015	46,XX,dup(1)(q12q41)	46,XX,dup(1)(q12q41)[17]	Female	17	Naïve	MEF				Yes																										x
WiCell	IPSC	2015	47,XX,+21	47,XX,+21[20]	Female	20	mTESR	Matrigel																									x
WiCell	IPSC	2015	47,XY,+21	47,XY,+21[20]	Male	20	E8	Matrigel																									x
WiCell	IPSC	2015	47,XY,+21	47,XY,+21[20]	Male	20	E8	Matrigel																									x
WiCell	IPSC	2015	47,XY,+21	47,XY,+21[19]/46,XY[1]	Male	20	E8	Matrigel																									x
WiCell	IPSC	2015	47,XY,+21	47,XY,+21[20]	Male	20	E8	Matrigel																									x
WiCell	IPSC	2015	47,XY,+21	47,XY,+21[20]	Male	20	E8	Matrigel																									x
WiCell	IPSC	2015	47,XY,+21	47,XY,+21[20]	Male	20	E8	Matrigel																									x
WiCell	IPSC	2015	47,XX,+21	47,XX,+21[20]	Female	20	mTESR	Matrigel																									x
WiCell	IPSC	2015	47,XY,i(20)(q10),+21	47,XY,i(20)(q10),+21[10]/47,XY,+21[8]	Male	20	mTESR	Matrigel		Yes																							x
WiCell	IPSC	2015	47,XY,+21	47,XY,i(20)(q10),+21[10]/47,XY,+21[8]	Male	20	mTESR	Matrigel																									x
WiCell	IPSC	2015	46,XX,i(20)(q10)	46,XX,i(20)(q10)[5]/46,XX[15]	Female	20	mTESR	Matrigel		Yes
WiCell	IPSC	2015	46,XY,i(20)(q10)	46,XY,i(20)(q10)[2]/46,XY[19]	Male	21	mTESR	Matrigel		Yes
WiCell	IPSC	2015	46,XX,i(20)(q10)	46,XX,i(20)(q10)[4]/47,XX,+X[2]/46,XX[13]	Female	20	E8	Matrigel		Yes
WiCell	IPSC	2015	47,XX,+X	46,XX,i(20)(q10)[4]/47,XX,+X[2]/46,XX[13]	Female	20	E8	Matrigel																											x
WiCell	IPSC	2015	46,XX,i(20)(q10)	46,XX,i(20)(q10)[5]/46,XX[15]	Female	20	mTESR	Matrigel		Yes
WiCell	IPSC	2015	46,XY,i(20)(q10)	46,XY,i(20)(q10)[3]/46,XY[16]	Male	20	E8	Vitronectin		Yes
WiCell	IPSC	2015	46,XX,t(2;10)(p13;p11.2)	46,XX,t(2;10)(p13;p11.2)[20]	Female	20	E8	Geltrex	Yes
WiCell	IPSC	2015	46,XY,dup(20)(q11.2q11.2)	46,XY,?dup(20)(q11.2q11.2)[4]/46,XY[16]	Male	20	mTESR	Matrigel				Yes
WiCell	IPSC	2015	46,XY,dup(20)(q11.2q11.2)	46,XY,?dup(20)(q11.2q11.2)[3]/46,XY[16]	Male	20	mTESR	Matrigel				Yes
WiCell	IPSC	2015	47,XY,+12	47,XY,+12[2]/46,XY[18]	Male	20	E8	Vitronectin																x
WiCell	IPSC	2015	47,XY,+21	47,XY,+21[19]	Male	20	E8	Matrigel																									x
WiCell	IPSC	2015	47,XY,+21	47,XY,+21[20]	Male	20	E8	Matrigel																									x
WiCell	IPSC	2015	47,XY,+21	47,XY,+21[20]	Male	20	E8	Matrigel																									x
WiCell	IPSC	2015	47,XY,+21	47,XY,+21[20]	Male	20	E8	Matrigel																									x
WiCell	IPSC	2015	47,XY,+21	47,XY,+21[20]	Male	20	E8	Matrigel																									x
WiCell	IPSC	2015	47,XY,+21	47,XY,+21[19]/46,XY[1]	Male	20	E8	Matrigel																									x
WiCell	IPSC	2015	47,XX,+12	47,XX,+12[4]/46,XX,del(18)(q21)[3]/46,XX[13]	Female	20	E8	Matrigel																x
WiCell	IPSC	2015	46,XX,del(18)(q21)	47,XX,+12[4]/46,XX,del(18)(q21)[3]/46,XX[13]	Female	20	E8	Matrigel			Yes
WiCell	IPSC	2015	46,X,t(X;4)(q22;p14)	46,X,t(X;4)(q22;p14)[2]/46,XX[19]	Female	21	Naïve	MEF	Yes
WiCell	ESC	2015	47,XY,+12	47,XY,+12[3]/46,XY[17]	Male	20	mTESR	Matrigel																x
WiCell	IPSC	2015	47,XX,+21	47,XX,+21[20]	Female	20	mTESR	Matrigel																									x
WiCell	IPSC	2015	46,XX,i(20)(q10)	46,XX,i(20)(q10)[19]/46,XX[1]	Female	20	E8	Matrigel		Yes
WiCell	IPSC	2015	46,XX,i(20)(q10)	46,XX,i(20)(q10)[20]	Female	20	E8	Matrigel		Yes
WiCell	IPSC	2015	47,XY,+21	47,XY,+21[11]/48,XY,+12,+21[8]	Male	20	mTESR	Matrigel																									x
WiCell	IPSC	2015	48,XY,+12,+21	47,XY,+21[11]/48,XY,+12,+21[8]	Male	20	mTESR	Matrigel																x									x
WiCell	IPSC	2015	45,XX,der(4)t(4;15)(p16;q15),-15	45,XX,der(4)t(4;15)(p16;q15),-15[2]/46,XX[18]	Female	20	E8	Vitronectin	Yes
WiCell	IPSC	2015	46,XY,i(20)(q10)	46,XY,i(20)(q10)[1]/46,XY[19]	Male	20	mTESR	Matrigel		Yes
WiCell	IPSC	2015	45,XX,der(4)t(4;15)(p16;q15),-15	45,XX,der(4)t(4;15)(p16;q15),-15[3]/46,XX[17]	Female	20	E8	Vitronectin	Yes
WiCell	IPSC	2015	46,XX,i(20)(q10)	46,XX,i(20)(q10)[2]/46,XX[18]	Female	20	mTESR	Matrigel		Yes
WiCell	IPSC	2015	46,XY,i(20)(q10)	46,XY,i(20)(q10)[3]/46,XY[16]	Male	20	mTESR	Matrigel		Yes
WiCell	IPSC	2015	48,XY,+14,+20	48,XY,+14,+20[20]	Male	20	Unknown	Matrigel																		x						x
WiCell	IPSC	2015	47,XX,+12	47,XX,+12[4]/46,XX,?dup(20)(q13.1q13.3)[2]/46,XX[15]	Female	21	Unknown	MEF																x
WiCell	IPSC	2015	46,XX,dup(20)(q13.1q13.3)	47,XX,+12[4]/46,XX,?dup(20)(q13.1q13.3)[2]/46,XX[15]	Female	21	Unknown	MEF				Yes
WiCell	IPSC	2015	46,XX,dup(8)(p11.2p23)	46,XX,dup(8)(p11.2p23)[4]/46,XX[15]	Female	20	E8	Vitronectin				Yes
WiCell	IPSC	2015	46,XX,add(12)(p13)	46,XX,add(12)(p13)[4]/46,XX[16]	Female	20	E8	Vitronectin
WiCell	ESC	2015	47,XX,+14	47,XX,+14[4]/46,XX[16]	Female	20	NutriStem	Matrigel																		x
WiCell	IPSC	2015	47,XY,+12	47,XY,+12[2]/46,XY[31]	Male	34	mTESR	Matrigel																x
WiCell	IPSC	2015	47,XY,+12	47,XY,+12[4]/46,XY[16]	Male	20	mTESR	Matrigel																x
WiCell	IPSC	2015	46,XY,dup(20)(q11.2q11.2)	46,XY,dup(20)(q11.2q11.2)[11]/46,XY[9]	Male	20	mTESR	Matrigel				Yes
WiCell	IPSC	2015	46,XX,i(20)(q10)	46,XX,i(20)(q10)[18]	Female	20	mTESR	Matrigel		Yes
WiCell	IPSC	2015	46,XX,i(20)(q10)	46,XX,i(20)(q10)[8]/46,XX[12]	Female	20	mTESR	Matrigel		Yes
WiCell	IPSC	2015	46,XY,del(18)(q21.1q21.3)	46,XY,del(18)(q21.1q21.3)[20]	Male	20	Unknown	Matrigel			Yes
WiCell	IPSC	2015	46,XY,t(14;18)(q32;q21.3)	46,XY,t(14;18)(q32;q21.3)[20]	Male	20	E8	Matrigel	Yes
WiCell	ESC	2015	47,XY,+2	47,XY,+2[3]/46,XY[16]	Male	20	Unknown	Unknown						x
WiCell	IPSC	2015	46,XY,del(2)(q23q31),t(3;15)(q26.2;q24),del(4)(q31.1q33),del(5)(q22q23.2),t(7;17)(p21;p11.2),der(13)t(4;13)(q28;p11.2)	46,XY,del(2)(q23q31),t(3;15)(q26.2;q24),del(4)(q31.1q33),del(5)(q22q23.2),t(7;17)(p21;p11.2),der(13)t(4;13)(q28;p11.2)[20]	Male	20	mTESR	Matrigel	Yes		Yes																																	x
WiCell	IPSC	2015	47,XY,+14	47,XY,+14[7]/46,XY[13]	Male	20	mTESR	Matrigel																		x
WiCell	IPSC	2015	47,XY,+21	47,XY,+21[2]/46,XY[18]	Male	20	E8	Vitronectin																									x
WiCell	IPSC	2015	47,XY,+12	47,XY,+12[2]/46,XY[31]	Male	33	E8	Vitronectin																x
WiCell	IPSC	2015	46,XY,r(18)(p11.3q21.3)	46,XY,r(18)(p?11.3q?21.3)[2]/46,XY[18]	Male	20	E8	Vitronectin
WiCell	IPSC	2015	47,X,add(X)(q26),+12	47,X,add(X)(q26),+12[2]/46,XX[37]	Female	40	E8	Vitronectin																x
WiCell	IPSC	2015	47,XY,+Y	47,XY,+Y[2]/46,XY[17]	Male	20	E8	Matrigel																												x
WiCell	IPSC	2015	46,XY,i(20)(q10)	46,XY,i(20)(q10)[18]/46,XY[2]	Male	20	mTESR	Matrigel		Yes
WiCell	IPSC	2015	47,XX,+8	47,XX,+8[6]/46,XX[14]	Female	20	mTESR	Matrigel												x
WiCell	IPSC	2015	47,XX,+12	47,XX,+12[6]/46,XX[13]	Female	20	E8	Matrigel																x
WiCell	IPSC	2015	47,XX,+12	47,XX,+12[2]/46,XX[18]	Female	20	E8	Vitronectin																x
WiCell	IPSC	2015	47,XY,+12	47,XY,+12[9]/46,XY[11]	Male	20	mTESR	Matrigel																x
WiCell	IPSC	2015	47,XX,+mar	47,XX,+mar[8]/46,XX[12]	Female	20	Unknown	MEF
WiCell	IPSC	2015	47,XX,+mar	47,XX,+mar[11]/46,XX[9]	Female	20	Unknown	MEF
WiCell	iPSC	2015	47,XX,+mar	47,XX,+mar[2]/46,XX[18]	Female	20	Unknown	MEF
WiCell	IPSC	2015	47,XY,+12	47,XY,+12[4]/46,XY[15]	Male	20	E8	Vitronectin																x
WiCell	IPSC	2015	47,XY,+12	47,XY,+12[20]	Male	20	E8	Vitronectin																x
WiCell	IPSC	2015	46,XY,add(11)(p11.2),add(18)(q23)	46,XY,add(11)(p11.2),add(18)(q23)[20]	Male	20	E8	Vitronectin
WiCell	IPSC	2015	46,XY,t(11;18)(p15.3;q12.2)	46,XY,t(11;18)(p15.3;q12.2)[20]	Male	20	E8	Vitronectin	Yes
WiCell	iPSC	2015	47,XY,+12	47,XY,+12[7]/46,XY[13]	Male	20	mTESR	Matrigel																x
WiCell	iPSC	2015	47,XY,+12	47,XY,+12[6]/46,XY[14]	Male	20	mTESR	Matrigel																x
WiCell	iPSC	2015	47,XY,+12	47,XY,+12[2]/46,XY[34]	Male	37	mTESR	Matrigel																x
WiCell	IPSC	2015	46,XY,add(4)(q31.3)	46,XY,add(4)(q31.3)[22]/46,XY[16]	Male	40	E8	Matrigel
WiCell	IPSC	2015	46,XX,der(2)t(2;15)(p25.1;q15)inv(2)(p21q33)inv(2)(q13q24.2)del(2)(q31q33),der(15)t(2;15)	46,XX,der(2)t(2;15)(p25.1;q15)inv(2)(p21q33)inv(2)(q13q24.2)del(2)(q31q33),der(15)t(2;15)[20]	Female	20	Unknown	Matrigel	Yes		Yes																												x
WiCell	IPSC	2015	46,XY,dup(20)(q11.2q11.2)	46,XY,dup(20)(q11.2q11.2)[10]/46,XY[9]	Male	20	E8	Matrigel				Yes
WiCell	IPSC	2015	46,XY,dup(20)(q11.2q11.2)	46,XY,dup(20)(q11.2q11.2)[6]/46,XY[14]	Male	20	mTESR	Matrigel				Yes
WiCell	IPSC	2015	46,XY,t(3;17)(p13;p11.2)	46,XY,t(3;17)(p13;p11.2)[9]/46,XY[10]	Male	20	E8	Vitronectin	Yes
WiCell	IPSC	2015	47,XY,+1	47,XY,+1[3]/46,XY[16]	Male	20	KOSR	MEF					x
WiCell	IPSC	2015	46,XY,dup(20)(q11.2q11.2)	46,XY,dup(20)(q11.2q11.2)[4]/46,XY[16]	Male	20	E8	Matrigel				Yes
WiCell	IPSC	2015	47,XX,+21	47,XX,+21[18]/46,XX[2]	Female	20	KOSR	MEF																									x
WiCell	IPSC	2015	48,XY,+Y,+21	48,XY,+Y,+21[13]/47,XY,+21[7]	Male	20	KOSR	MEF																									x			x
WiCell	IPSC	2015	47,XY,+21	48,XY,+Y,+21[13]/47,XY,+21[7]	Male	20	KOSR	MEF																									x
WiCell	IPSC	2015	46,XY,t(3;15)(q29;q22)	46,XY,t(3;15)(q29;q22)[19]	Male	20	KOSR	MEF	Yes
WiCell	IPSC	2015	47,XY,+21	47,XY,+21[20]	Male	20	mTESR	Matrigel																									x
WiCell	IPSC	2015	46,XY,inv(2)(p12q37.3)	46,XY,inv(2)(p12q37.3)[2]/46,XY[18]	Male	20	mTESR	Matrigel
WiCell	IPSC	2015	46,XX,t(3;13)(p13;q12)	46,XX,t(3;13)(p13;q12)[2]/46,XX[18]	Female	20	E8	Matrigel	Yes
WiCell	IPSC	2015	46,XX,dup(3)(p25p25)	46,XX,dup(3)(p25p25)[16]/46,XX[4]	Female	20	mTESR	Matrigel				Yes																													x
WiCell	ESC	2015	47,XX,+12	47,XX,+12[14]/46,XX[6]	Female	20	mTESR	Matrigel																x
WiCell	ESC	2015	47,XX,+12	47,XX,+12[8]/46,XX[12]	Female	20	mTESR	Matrigel																x
WiCell	IPSC	2015	46,XY,i(20)(q10)	46,XY,i(20)(q10)[2]/46,XY[18]	Male	20	E8	Matrigel		Yes
WiCell	IPSC	2015	47,XY,+Y	47,XY,+Y[20]	Male	20	KOSR	MEF																												x
WiCell	IPSC	2015	47,XX,+21	47,XX,+21[20]	Female	20	KOSR	MEF																									x
WiCell	IPSC	2015	46,XX,i(20)(q10)	46,XX,i(20)(q10)[20]	Female	20	mTESR	Matrigel		Yes
WiCell	IPSC	2015	47,XY,+21	47,XY,+21[20]	Male	20	mTESR	Matrigel																									x
WiCell	ESC	2015	46,XX,i(20)(q10)	46,XX,i(20)(q10)[3]/46,XX[17]	Female	20	mTESR	Matrigel		Yes
WiCell	IPSC	2015	47,XY,+12	47,XY,+12[4]/46,XY[15]	Male	20	mTESR	Geltrex																x
WiCell	IPSC	2015	47,XY,+20	47,XY,+20[2]/46,XY[38]	Male	40	mTESR	Geltrex																								x
WiCell	IPSC	2015	47,XX,+20	47,XX,+20[3]/46,XX[17]	Female	20	mTESR	Matrigel																								x
WiCell	IPSC	2015	47,XY,+8	47,XY,+8[5]/46,XY[15]	Male	20	mTESR	Matrigel												x
WiCell	IPSC	2015	47,XY,+i(1)(q10)	47,XY,+i(1)(q10)[6]/46,XY[14]	Male	20	Unknown	Vitronectin		Yes																												x
WiCell	IPSC	2015	46,XY,dup(17)(q21q23)	46,XY,dup(17)(q21q23)[5]/46,XY[15]	Male	20	mTESR	Matrigel				Yes
WiCell	IPSC	2015	47,XY,+12	47,XY,+12[12]/46,XY[8]	Male	20	mTESR	Geltrex																x
WiCell	IPSC	2015	47,XY,+14	47,XY,+14[2]/46,XY[18]	Male	20	mTESR	Matrigel																		x
WiCell	IPSC	2015	46,XX,i(20)(q10)	46,XX,i(20)(q10)[7]/46,XX[13]	Female	20	mTESR	Matrigel		Yes
WiCell	ESC	2015	48,XY,+X,+1,dic(10;20)(p12;p13),+20	48,XY,+X,+1,dic(10;20)(p12;p13),+20[20]	Male	20	mTESR	Unknown					x																			x			x
WiCell	ESC	2015	46,XY,add(13)(p11.2)	46,XY,add(13)(p11.2)[2]/46,XY,i(20)(q10)[2]/46,XY[16]	Male	20	KOSR	Matrigel
WiCell	ESC	2015	46,XY,i(20)(q10)	46,XY,add(13)(p11.2)[2]/46,XY,i(20)(q10)[2]/46,XY[16]	Male	20	KOSR	Matrigel		Yes
WiCell	ESC	2015	47,XY,+2	47,XY,+2[5]/46,XY[13]	Male	20	KOSR	Matrigel						x
WiCell	ESC	2015	46,XX,i(20)(q10)	46,XX,i(20)(q10)[2]/46,XX[19]	Female	20	mTESR	Matrigel		Yes
WiCell	iPSC	2015	45,XY,der(13;13)(q10;q10)	45,XY,der(13;13)(q10;q10)[20]	Male	20	KOSR	MEF
WiCell	IPSC	2015	47,XY,+Y	47,XY,+Y[3]/47,XY,+12[2]/46,XY[14]	Male	20	mTESR	Matrigel																												x
WiCell	IPSC	2015	47,XY,+12	47,XY,+Y[3]/47,XY,+12[2]/46,XY[14]	Male	20	mTESR	Matrigel																x
WiCell	IPSC	2015	47,XY,+8	47,XY,+8[2]/46,XY[25]	Male	28	mTESR	Matrigel												x
WiCell	IPSC	2015	46,XX,i(20)(q10)	46,XX,i(20)(q10)[2]/46,XX[19]	Female	21	E8	Matrigel		Yes
WiCell	iPSC	2015	47,XY,+inv(Y)(p11.2q12)	47,XY,+inv(Y)(p11.2q12)[23]	Male	23	mTESR	Matrigel																												x
WiCell	iPSC	2015	45,X,-Y	45,X,-Y[20]	Male	20	mTESR	Matrigel
WiCell	iPSC	2015	45,X,-Y	45,X,-Y[20]	Male	20	mTESR	Matrigel
WiCell	IPSC	2015	46,XX,der(14)t(1;14)(q11;p11.1)	46,XX,der(14)t(1;14)(q11;p11.1)[20]	Female	20	E8	Matrigel	Yes																													x
WiCell	iPSC	2015	47,XX,+20	47,XX,+20[2]/46,XX[22]	Female	24	mTESR	Matrigel																								x
WiCell	IPSC	2015	88,XXYY,-7,-11,-13,-18	88,XXYY,-7,-11,-13,-18[3]/87,XXYY,-7,-9,-11,-13,-18[5]/88,XXYY,-7,del(9)(q11),-11,-13,-18[12]	Male	20	E8	Matrigel
WiCell	IPSC	2015	87,XXYY,-7,-9,-11,-13,-18	88,XXYY,-7,-11,-13,-18[3]/87,XXYY,-7,-9,-11,-13,-18[5]/88,XXYY,-7,del(9)(q11),-11,-13,-18[12]	Male	20	E8	Matrigel
WiCell	IPSC	2015	88,XXYY,-7,del(9)(q11),-11,-13,-18	88,XXYY,-7,-11,-13,-18[3]/87,XXYY,-7,-9,-11,-13,-18[5]/88,XXYY,-7,del(9)(q11),-11,-13,-18[12]	Male	20	E8	Matrigel			Yes
WiCell	ESC	2015	46,XX,i(20)(q10)	46,XX,i(20)(q10)[2]/46,XX[18]	Female	20	mTESR	Matrigel		Yes
WiCell	ESC	2015	46,XX,i(20)(q10)	46,XX,i(20)(q10)[17]/46,XX[3]	Female	20	mTESR	Matrigel		Yes
WiCell	ESC	2015	46,XX,i(20)(q10)	46,XX,i(20)(q10)[4]/46,XX[15]	Female	20	mTESR	Matrigel		Yes
WiCell	IPSC	2015	46,XX,der(20)t(1;20)(q12;p13)	46,XX,der(20)t(1;20)(q12;p13)[19]/46,XX[1]	Female	20	E8	Vitronectin	Yes																													x
WiCell	IPSC	2015	46,XX,i(20)(q10)	46,XX,i(20)(q10)[12]/46,XX[7]	Female	20	E8	Matrigel		Yes
WiCell	iPSC	2015	46,XX,t(10;15)(p11.2;q24)	46,XX,t(10;15)(p11.2;q24)[20]	Female	20	mTESR	Matrigel	Yes
WiCell	iPSC	2015	46,XX,dup(20)(q11.2q11.2)	46,XX,dup(20)(q11.2q11.2)[9]/46,XX[11]	Female	20	mTESR	Matrigel				Yes
WiCell	iPSC	2015	47,XX,+8	47,XX,+8[2]/46,XX[25]	Female	27	mTESR	Matrigel												x
WiCell	iPSC	2015	46,XX,t(10;15)(p11.2;q24)	46,XX,t(10;15)(p11.2;q24)[20]	Female	20	mTESR	Matrigel	Yes
WiCell	iPSC	2015	46,XY,i(20)(q10)	46,XY,i(20)(q10)[7]/46,XY[13]	Male	20	mTESR	Matrigel		Yes
WiCell	iPSC	2015	46,XX,t(10;15)(p11.2;q24)	46,XX,t(10;15)(p11.2;q24)[20]	Female	20	mTESR	Matrigel	Yes
WiCell	IPSC	2015	46,XX,inv(4)(p15.2p16.3)	46,XX,inv(4)(p15.2p16.3)[20]	Female	20	E8	Matrigel
WiCell	IPSC	2015	46,XX,i(20)(q10)	46,XX,i(20)(q10)[4]/46,XX[16]	Female	20	E8	Matrigel		Yes
WiCell	IPSC	2015	46,XY,add(4)(q31.3)	46,XY,add(4)(q31.3)[18]/46,XY[2]	Male	20	E8	Matrigel
WiCell	IPSC	2015	46,XX,add(1)(p36.1)	46,XX,add(1)(p36.1)[6]/46,XX[14]	Female	20	E8	Vitronectin
WiCell	IPSC	2015	46,XX,add(21)(q22)	46,XX,add(21)(q22)[7]/46,XX[13]	Female	20	E8	Vitronectin
WiCell	IPSC	2015	47,XX,+8	47,XX,+8[20]	Female	20	E8	Vitronectin												x
WiCell	IPSC	2015	47,XX,+X	47,XX,+X[3]/46,XX[17]	Female	20	E8	Vitronectin																											x
WiCell	ESC	2015	47,XY,+12	47,XY,+12[15]/46,XY[5]	Male	20	mTESR	Matrigel																x
WiCell	ESC	2015	47,XY,+8	47,XY,+8[2]/46,XY[37]	Male	40	mTESR	Matrigel												x
WiCell	iPSC	2015	47,XX,+8	47,XX,+8[2]/46,XX[18]	Female	20	mTESR	Matrigel												x
WiCell	iPSC	2015	46,XX,inv(15)(q15q26.3)	46,XX,inv(15)(q15q26.3)[20]	Female	20	E8	Matrigel
WiCell	iPSC	2015	46,XX,i(20)(q10)	46,XX,i(20)(q10)[12]/46,XX[8]	Female	20	mTESR	Matrigel		Yes
WiCell	iPSC	2015	46,XX,i(20)(q10)	46,XX,i(20)(q10)[19]/46,XX[1]	Female	20	mTESR	Matrigel		Yes
WiCell	IPSC	2015	46,XY,der(9)t(9;9)(p24;p24),del(9)(q13q22)	46,XY,der(9;9)(p24;p24)del(9)(q13q22)[2]/46,XY[17]	Male	20	E8	Vitronectin	Yes		Yes
WiCell	IPSC	2015	46,Y,t(X;11)(q13;q13)	46,Y,t(X;11)(q13;q13)[cp2]/46,XY[17]	Male	20	E8	Vitronectin	Yes
WiCell	IPSC	2015	46,XY,del(18)(q21.3)	46,XY,del(18)(q21.3)[14]/46,XY[6]	Male	20	E8	Vitronectin			Yes
WiCell	IPSC	2015	46,XY,del(18)(q21.3)	46,XY,del(18)(q21.3)[2]/46,XY[18]	Male	20	E8	Vitronectin			Yes
WiCell	ESC	2015	47,XY,+8	47,XY,+8[2]/46,XY[18]	Male	20	mTESR	Matrigel												x
WiCell	ESC	2015	47,XY,+8	47,XY,+8[3]/46,XY[15]	Male	20	mTESR	Matrigel												x
WiCell	IPSC	2015	46,XY,t(4;16)(p14;q12.1)	46,XY,t(4;16)(p14;q12.1)[4]/46,XY[16]	Male	20	E8	Vitronectin	Yes
WiCell	IPSC	2015	46,XX,t(1;2)(p32;p13)	46,XX,t(1;2)(p32;p13)[20]	Female	20	E8	Matrigel	Yes
WiCell	iPSC	2015	47,XX,+20	47,XX,+20[2]/46,XX[33]	Female	36	mTESR	Matrigel																								x
WiCell	IPSC	2015	47,XX,+12	47,XX,+12[2]/46,XX[34]	Female	36	mTESR	Matrigel																x
WiCell	ESC	2015	46,XX,del(18)(q21.3)	46,XX,del(18)(q21.3)[7]/48,XX,+8,+12[6]/47,XX,+8[3]/46,XX[2]	Female	20	mTESR	Matrigel			Yes
WiCell	ESC	2015	48,XX,+8,+12	46,XX,del(18)(q21.3)[7]/48,XX,+8,+12[6]/47,XX,+8[3]/46,XX[2]	Female	20	mTESR	Matrigel												x				x
WiCell	ESC	2015	47,XX,+8	46,XX,del(18)(q21.3)[7]/48,XX,+8,+12[6]/47,XX,+8[3]/46,XX[2]	Female	20	mTESR	Matrigel												x
WiCell	IPSC	2015	47,XY,+12	47,XY,+12[6]/46,XY[14]	Male	20	mTESR	Matrigel																x
WiCell	IPSC	2015	47,XY,+12	47,XY,+12[7]/47,XY,+8[3]/46,XY[9]	Male	20	mTESR	Matrigel																x
WiCell	IPSC	2015	47,XY,+8	47,XY,+12[7]/47,XY,+8[3]/46,XY[9]	Male	20	mTESR	Matrigel												x
WiCell	ESC	2015	46,XX,der(15)t(1;15)(q12;p11.2)	46,XX,der(15)t(1;15)(q12;p11.2)[20]	Female	20	mTESR	Matrigel	Yes																													x
WiCell	IPSC	2015	46,XX,der(1)ins(1;1)(q21;q32q11)	46,XX,der(1)ins(1;1)(q21;q32q11)[20]	Female	20	E8	Vitronectin																														x
WiCell	IPSC	2015	46,XX,add(4)(q21.3),der(16)t(4;16)(q25;q23)	46,XX,add(4)(q21.3),der(16)t(4;16)(q25;q23)[2]/46,XX,del(4)(q25q28)[2]/46,XX[16]	Female	20	Unknown	Vitronectin	Yes																																			x
WiCell	IPSC	2015	46,XX,del(4)(q25q28)	46,XX,add(4)(q21.3),der(16)t(4;16)(q25;q23)[2]/46,XX,del(4)(q25q28)[2]/46,XX[16]	Female	20	Unknown	Vitronectin			Yes
WiCell	IPSC	2015	47,XY,der(1)ins(1;?)(q21;?),+idic(12)(p10)	47,XY,der(1)ins(1;?)(q21;?),+idic(12)(?p10)[4]/46,XY[16]	Male	20	E8	Vitronectin
WiCell	IPSC	2015	46,XY,der(15)t(1;15)(q12;p11.2)	46,XY,der(15)t(1;15)(q12;p11.2)[9]/46,XY[11]	Male	20	mTESR	Matrigel	Yes																													x
WiCell	ESC	2015	46,XY,der(15)t(1;15)(q12;p13)	46,XY,der(15)t(1;15)(q12;p13)[5]/46,XY[14]	Male	20	E8	Vitronectin	Yes																													x
WiCell	IPSC	2015	47,X,idic(Y)(q12),+idic(Y)(q12)	47,X,idic(Y)(q12),+idic(Y)(q12)[19]	Male	20	Unknown	Matrigel																												x
WiCell	ESC	2015	47,XY,+8	47,XY,+8[2]/46,XY[18]	Male	20	mTESR	Matrigel												x
WiCell	IPSC	2015	46,XY,dup(1)(q23.1q44)	46,XY,dup(1)(q23.1q44)[12]/46,XY[8]	Male	20	E8	Matrigel				Yes																										x
WiCell	IPSC	2015	46,XX,add(22)(p11.2)	46,XX,add(22)(p11.2)[4]/46,XX[16]	Female	20	E8	Matrigel
WiCell	IPSC	2015	46,XX,der(11)t(1;11)(q12;q25)	46,XX,der(11)t(1;11)(q12;q25)[11]/46,XX[9]	Female	20	E8	Matrigel	Yes																													x
WiCell	IPSC	2015	46,XX,der(21)t(1;21)(q11;p13)	46,XX,der(21)t(1;21)(q11;p13)[5]/46,XX[15]	Female	20	mTESR	Matrigel	Yes																													x
WiCell	IPSC	2015	46,XY,inv(3)(q13.2q25)	46,XY,inv(3)(q13.2q25)[20]	Male	20	E8	Unknown
WiCell	IPSC	2015	46,XY,dup(1)(q21q42.1)	46,XY,dup(1)(q21q42.1)[5]/46,XY[15]	Male	20	mTESR	Matrigel				Yes																										x
WiCell	iPSC	2015	46,X,inv(Y)(p11.2q11.23)	46,X,inv(Y)(p11.2q11.23)[20]	Male	20	E8	Vitronectin
WiCell	ESC	2015	46,XX,i(20)(q10)	46,XX,i(20)(q10)[9]/46,XX[11]	Female	20	mTESR	Matrigel		Yes
WiCell	IPSC	2015	47,XY,+8	47,XY,+8[2]/46,XY[29]	Male	31	mTESR	Matrigel												x
WiCell	IPSC	2015	47,XX,+12	47,XX,+12[2]/46,XX[31]	Female	33	Unknown	Matrigel																x
WiCell	ESC	2015	46,XX,dup(1)(q32q12)	46,XX,dup(1)(q32q12)[13]/46,XX,i(20)(q10)[4]/46,XX[3]	Female	20	mTESR	Matrigel				Yes																										x
WiCell	ESC	2015	46,XX,i(20)(q10)	46,XX,dup(1)(q32q12)[13]/46,XX,i(20)(q10)[4]/46,XX[3]	Female	20	mTESR	Matrigel		Yes
WiCell	ESC	2015	46,XX,dup(1)(q32q12)	46,XX,dup(1)(q32q12)[11]/46,XX,i(20)(q10)[9]	Female	20	mTESR	Matrigel				Yes																										x
WiCell	ESC	2015	46,XX,i(20)(q10)	46,XX,dup(1)(q32q12)[11]/46,XX,i(20)(q10)[9]	Female	20	mTESR	Matrigel		Yes
WiCell	ESC	2015	46,XX,dup(1)(q32q12)	46,XX,dup(1)(q32q12)[15]/46,XX,i(20)(q10)[5]	Female	20	mTESR	Matrigel				Yes																										x
WiCell	ESC	2015	46,XX,i(20)(q10)	46,XX,dup(1)(q32q12)[15]/46,XX,i(20)(q10)[5]	Female	20	mTESR	Matrigel		Yes
WiCell	ESC	2015	46,XY,t(6;13)(q27;q14)	46,XY,t(6;13)(q27;q14)[19]	Male	20	E8	Matrigel	Yes
WiCell	IPSC	2015	46,XX,i(20)(q10)	46,XX,i(20)(q10)[9]/46,XX[10]	Female	20	E8	Matrigel		Yes
WiCell	IPSC	2015	46,XX,dup(1)(q21q32.3)	46,XX,dup(1)(q21q32.3)[4]/46,XX[16]	Female	20	E8	Vitronectin				Yes																										x
WiCell	IPSC	2015	46,XX,der(21)t(1;21)(q25;p11.2)	46,XX,der(21)t(1;21)(q25;p11.2)[3]/46,XX[17]	Female	20	E8	Vitronectin	Yes																													x
WiCell	IPSC	2015	46,XX,der(16)t(1;16)(q12;q24)	46,XX,der(16)t(1;16)(q12;q24)[6]/46,XX[14]	Female	20	E8	Vitronectin	Yes																													x
WiCell	IPSC	2015	46,XY,t(11;22)(q13;q13)	46,XY,t(11;22)(q13;q13)[2]/47,XY,+12[2]/46,XY[25]	Male	29	mTESR	Matrigel	Yes
WiCell	IPSC	2015	47,XY,+12	46,XY,t(11;22)(q13;q13)[2]/47,XY,+12[2]/46,XY[25]	Male	29	mTESR	Matrigel																x
WiCell	IPSC	2015	46,XY,t(11;22)(q13;q13)	46,XY,t(11;22)(q13;q13)[4]/46,XY[16]	Male	20	mTESR	Matrigel	Yes
WiCell	IPSC	2015	46,XX,t(13;17)(q14.1;p12)	46,XX,t(13;17)(q14.1;p12)[20]	Female	20	mTESR	Matrigel	Yes
WiCell	IPSC	2015	46,XY,t(1;7)(q42;q36)	46,XY,t(1;7)(q42;q36)[2]/46,XY[18]	Male	20	KOSR	MEF	Yes
WiCell	iPSC	2015	46,XY,t(1;20)(q21;q13.3)	46,XY,t(1;20)(q21;q13.3)[2]/46,XY[18]	Male	20	mTESR	Matrigel	Yes
WiCell	IPSC	2015	46,XX,i(20)(q10)	46,XX,i(20)(q10)[4]/47,XX,+8[3]/46,XX[13]	Female	20	mTESR	Matrigel		Yes
WiCell	IPSC	2015	47,XX,+8	46,XX,i(20)(q10)[4]/47,XX,+8[3]/46,XX[13]	Female	20	mTESR	Matrigel												x
WiCell	IPSC	2015	46,XX,i(20)(q10)	46,XX,i(20)(q10)[2]/46,XX[18]	Female	20	mTESR	Matrigel		Yes
WiCell	IPSC	2015	46,XX,i(20)(q10)	46,XX,i(20)(q10)[2]/46,XX[18]	Female	20	mTESR	Matrigel		Yes
WiCell	iPSC	2015	48,XX,+X,+X	48,XX,+X,+X[2]/46,XX[18]	Female	20	E8	Vitronectin																											x
WiCell	IPSC	2015	46,XY,add(4)(q31.3)	46,XY,add(4)(q31.3)[11]/46,XY[9]	Male	20	E8	Matrigel
WiCell	ESC	2015	46,XX,dup(1)(q32q32)	46,XX,dup(1)(q32q32)[3]/46,X,der(X)t(X;1)(p22.3;q25),dup(1)(q32q32)[10]/46,XX[7]	Female	20	mTESR	Matrigel				Yes																										x
WiCell	ESC	2015	46,X,der(X)t(X;1)(p22.3;q25),dup(1)(q32q32)	46,XX,dup(1)(q32q32)[3]/46,X,der(X)t(X;1)(p22.3;q25),dup(1)(q32q32)[10]/46,XX[7]	Female	20	mTESR	Matrigel	Yes			Yes																										x
WiCell	ESC	2015	46,XX,dup(1)(q32q32),i(20)(q10)	46,XX,dup(1)(q32q32),i(20)(q10)[cp7]/46,XX[14]	Female	20	mTESR	Matrigel		Yes		Yes																										x
WiCell	ESC	2015	47,XY,+12	47,XY,+12[4]/46,XY[15]	Male	20	mTESR	Matrigel																x
WiCell	ESC	2015	46,XX,dup(1)(q32q12)	46,XX,dup(1)(q32q12)[18]/46,XX[2]	Female	20	mTESR	Matrigel				Yes																										x
WiCell	ESC	2015	46,XX,dup(1)(q32q32)	46,XX,dup(1)(q32q32)[7]/46,XX[13]	Female	20	mTESR	Matrigel				Yes																										x
WiCell	IPSC	2015	47,XY,+Y	47,XY,+Y[2]/46,XY[18]	Male	20	mTESR	Matrigel																												x
WiCell	IPSC	2015	46,XX,i(20)(q10)	46,XX,i(20)(q10)[9]/46,XX[11]	Female	20	mTESR	Matrigel		Yes
WiCell	IPSC	2015	46,XY,dup(1)(q23.1q44)	46,XY,dup(1)(q23.1q44)[20]	Male	20	E8	Matrigel				Yes																										x
WiCell	IPSC	2015	47,XY,+12	47,XY,+12[2]/46,XY[18]	Male	20	E8	Matrigel																x
WiCell	ESC	2015	46,XY,dup(1)(q41q12)	46,XY,dup(1)(q41q12)[5]/46,XY[15]	Male	20	E8	Unknown				Yes																										x
WiCell	ESC	2015	46,XY,dup(1)(q41q12)	46,XY,dup(1)(q41q12)[6]/47,XY,+12[3]/46,XY[11]	Male	20	E8	Unknown				Yes																										x
WiCell	ESC	2015	47,XY,+12	46,XY,dup(1)(q41q12)[6]/47,XY,+12[3]/46,XY[11]	Male	20	E8	Unknown																x
WiCell	ESC	2015	47,XY,+8	47,XY,+8[2]/46,XY[18]	Male	20	mTESR	Matrigel												x
WiCell	ESC	2015	47,XY,+8	47,XY,+8[3]/46,XY[16]	Male	20	mTESR	Matrigel												x
WiCell	IPSC	2015	46,XY,t(14;18)(q32;q21.3)	46,XY,t(14;18)(q32;q21.3)[20]	Male	20	mTESR Plus	Matrigel	Yes
WiCell	ESC	2015	47,XY,+12	47,XY,+12[9]/46,XY,der(15)t(1;15)(q12;p11.2)[2]/46,XY[9]	Male	20	mTESR	Matrigel																x
WiCell	ESC	2015	46,XY,der(15)t(1;15)(q12;p11.2)	47,XY,+12[9]/46,XY,der(15)t(1;15)(q12;p11.2)[2]/46,XY[9]	Male	20	mTESR	Matrigel	Yes																													x
WiCell	ESC	2015	48,XY,+8,+12	48,XY,+8,+12[2]/46,XY[18]	Male	20	mTESR	Matrigel												x				x
WiCell	IPSC	2015	47,XX,+12	47,XX,+12[16]/46,XX[4]	Female	20	E8	Matrigel																x
WiCell	IPSC	2015	46,XX,i(20)(q10)	46,XX,i(20)(q10)[12]/46,XX[8]	Female	20	E8	Matrigel		Yes
WiCell	IPSC	2015	46,XY,add(4)(q31.3)	46,XY,add(4)(q31.3)[8]/46,XY[12]	Male	20	mTESR	Matrigel
WiCell	iPSC	2015	46,XY,add(4)(q31.3)	46,XY,add(4)(q31.3)[5]/46,XY[15]	Male	20	E8	Matrigel
WiCell	IPSC	2015	45,XY,der(20)t(20;21)(p11.2;q11.2),-21	45,XY,der(20)t(20;21)(p11.2;q11.2),-21[20]	Male	20	Unknown	Vitronectin	Yes
WiCell	ESC	2015	46,XX,i(20)(q10)	46,XX,i(20)(q10)[4]/46,XX[16]	Female	20	mTESR	Matrigel		Yes
WiCell	ESC	2015	46,XX,i(20)(q10)	46,XX,i(20)(q10)[3]/46,XX[18]	Female	21	mTESR	Matrigel		Yes
WiCell	IPSC	2015	46,X,inv(Y)(p11.2q11.23)	46,X,inv(Y)(p11.2q11.23)[20]	Male	20	E8	Vitronectin
WiCell	iPSC	2015	46,XX,del(18)(q21.3)	46,XX,del(18)(q21.3)[20]	Female	20	E8	Matrigel			Yes
WiCell	IPSC	2015	46,XX,t(1;4)(q42;q12)	46,XX,t(1;4)(q42;q12)[2]/46,XX,t(7;18)(q36;q21)[2]/46,XX[16]	Female	20	Unknown	Matrigel	Yes
WiCell	IPSC	2015	46,XX,t(7;18)(q36;q21)	46,XX,t(1;4)(q42;q12)[2]/46,XX,t(7;18)(q36;q21)[2]/46,XX[16]	Female	20	Unknown	Matrigel	Yes
WiCell	ESC	2015	45,X	45,X[20]	Unknown	20	E8	Vitronectin
WiCell	IPSC	2015	46,XX,i(20)(q10)	46,XX,i(20)(q10)[17]/46,XX[3]	Female	20	E8	Matrigel		Yes
WiCell	IPSC	2015	47,XY,+mar	47,XY,+mar[2]/46,XY[18]	Male	20	Unknown	MEF
WiCell	IPSC	2015	47,XY,+mar1	47,XY,+mar1[6]/46,XY[13]	Male	20	Unknown	MEF
WiCell	IPSC	2015	47,XY,+mar	47,XY,+mar[4]/46,XY[16]	Male	20	Unknown	MEF
WiCell	IPSC	2015	47,XX,+mar	47,XX,+mar[4]/46,XX[16]	Female	20	Unknown	MEF
WiCell	IPSC	2015	47,XX,+mar	47,XX,+mar[10]/46,XX,t(1;3)(q21;q21)[2]/46,XX[8]	Female	20	Unknown	MEF
WiCell	IPSC	2015	46,XX,t(1;3)(q21;q21)	47,XX,+mar[10]/46,XX,t(1;3)(q21;q21)[2]/46,XX[8]	Female	20	Unknown	MEF	Yes
WiCell	IPSC	2015	47,XX,+mar	47,XX,+mar[12]/46,XX[8]	Female	20	Unknown	MEF
WiCell	IPSC	2015	46,X,t(X;5)(q26;q22)	46,X,t(X;5)(q26;q22)[16]/46,XX[4]	Female	20	E8	Vitronectin	Yes
WiCell	IPSC	2015	48,XX,+8,+12	48,XX,+8,+12[3]/46,XX[35]	Female	40	E8	Vitronectin												x				x
WiCell	IPSC	2015	46,t(X;Y)(p22.1;q12)	46,t(X;Y)(p22.1;q12)[5]/46,XY,der(21)t(1;21)(q12;p11.2)[3]/46,XY[11]	Male	20	E8	Vitronectin	Yes
WiCell	IPSC	2015	46,XY,der(21)t(1;21)(q12;p11.2)	46,t(X;Y)(p22.1;q12)[5]/46,XY,der(21)t(1;21)(q12;p11.2)[3]/46,XY[11]	Male	20	E8	Vitronectin	Yes																													x
WiCell	ESC	2015	47,XY,+Y	47,XY,+Y[3]/46,XY[17]	Male	20	E8	Vitronectin																												x
WiCell	IPSC	2015	47,XY,+12	47,XY,+12[3]/46,XY[18]	Male	22	mTESR	Matrigel																x
WiCell	IPSC	2015	46,XY,der(15)t(1;15)(q12;p11.2)	46,XY,der(15)t(1;15)(q12;p11.2)[7]/46,XY[13]	Male	20	E8	Matrigel	Yes																													x
WiCell	iPSC	2015	46,XY,i(20)(q10)	46,XY,i(20)(q10)[3]/46,XY[17]	Male	20	NutriStem	Laminin 521		Yes
WiCell	IPSC	2015	46,XX,t(5;12)(q35;q24.1)	46,XX,t(5;12)(q35;q24.1)[3]/46,XX[17]	Female	20	E8	Vitronectin	Yes
WiCell	IPSC	2015	46,XY,der(22)t(1;22)(q12;p11.2)	46,XY,der(22)t(1;22)(q12;p11.2)[19]/46,XY[1]	Male	20	E8	Vitronectin	Yes																													x
WiCell	IPSC	2015	46,XX,der(8)t(1;8)(q12;q24.3)	46,XX,der(8)t(1;8)(q12;q24.3)[10]/46,XX,der(10)t(1;10)(q12;q26.3)[2]/46,XX[8]	Female	20	E8	Vitronectin	Yes																													x
WiCell	IPSC	2015	46,XX,der(10)t(1;10)(q12;q26.3)	46,XX,der(8)t(1;8)(q12;q24.3)[10]/46,XX,der(10)t(1;10)(q12;q26.3)[2]/46,XX[8]	Female	20	E8	Vitronectin	Yes																													x
WiCell	IPSC	2015	46,XX,der(10)t(1;10)(q12;q26.3)	46,XX,der(10)t(1;10)(q12;q26.3)[18]/46,XX[2]	Female	20	E8	Vitronectin	Yes																													x
WiCell	IPSC	2015	47,XY,+i(1)(q10),t(5;14)(q33;q32)	47,XY,+i(1)(q10),t(5;14)(q33;q32)[2]/46,XY[17]	Male	20	E8	Vitronectin	Yes	Yes																												x
WiCell	IPSC	2015	46,XY,add(11)(q23)	46,XY,add(11)(q23)[5]/47,XY,+der(1)t(1;1)(p13.3;q12),add(11)(q25)[3]/46,XY[11]	Male	20	E8	Vitronectin
WiCell	IPSC	2015	47,XY,+der(1)t(1;1)(p13.3;q12),add(11)(q25)	46,XY,add(11)(q23)[5]/47,XY,+der(1)t(1;1)(p13.3;q12),add(11)(q25)[3]/46,XY[11]	Male	20	E8	Vitronectin	Yes																												x	x
WiCell	IPSC	2015	46,XX,add(12)(p11.2)	46,XX,add(12)(p11.2)[7]/46,XX[12]	Female	20	E8	Vitronectin
WiCell	ESC	2015	45,X	45,X[20]	Unknown	20	E8	Vitronectin
WiCell	IPSC	2015	47,XY,+12	47,XY,+12[6]/46,XY[14]	Male	20	mTESR	Matrigel																x
WiCell	IPSC	2015	47,XY,+12	47,XY,+12[5]/46,XY[15]	Male	20	mTESR	Matrigel																x
WiCell	IPSC	2015	46,XY,der(4)t(1;4)(q25;p15.2),der(15)t(1;15)(q12;p11.2)	46,XY,der(4)t(1;4)(q25;p15.2),der(15)t(1;15)(q12;p11.2)[10]/46,XY[10]	Male	20	E8	Vitronectin	Yes																													x
WiCell	IPSC	2015	46,XY,der(9)t(4;9)(q27;p24)	46,XY,der(9)t(4;9)(q27;p24)[6]/46,XY[14]	Male	20	E8	Vitronectin	Yes																																			x
WiCell	IPSC	2015	46,XX,add(9)(q34)	46,XX,add(9)(q34)[4]/46,XX[16]	Female	20	E8	Vitronectin
WiCell	IPSC	2015	47,XY,+i(12)(p10)	47,XY,+i(12)(p10)[5]/46,XY[14]	Male	20	mTESR	Matrigel		Yes
WiCell	IPSC	2015	46,XY,der(13)t(13;13)(p11.2;q22)	46,XY,der(13)t(13;13)(p11.2;q22)[9]/46,XY[11]	Male	20	E8	Matrigel	Yes
WiCell	IPSC	2015	45,X,-Y	45,X,-Y[3]/45,X,-Y,add(22)(p11.2)[4]/46,X,-Y,+mar[2]/46,XY[10]	Male	20	E8	Matrigel
WiCell	IPSC	2015	45,X,-Y,add(22)(p11.2)	45,X,-Y[3]/45,X,-Y,add(22)(p11.2)[4]/46,X,-Y,+mar[2]/46,XY[10]	Male	20	E8	Matrigel
WiCell	IPSC	2015	46,X,-Y,+mar	45,X,-Y[3]/45,X,-Y,add(22)(p11.2)[4]/46,X,-Y,+mar[2]/46,XY[10]	Male	20	E8	Matrigel
WiCell	iPSC	2015	45,X,-X	45,X,-X[13]/46,XX[7]	Female	20	mTESR	Cultrex
WiCell	IPSC	2015	47,XY,+12	47,XY,+12[2]/47,XY,t(9;20)(p12;p11.2),+12[2]/46,XY[16]	Male	20	mTESR	Matrigel																x
WiCell	IPSC	2015	47,XY,t(9;20)(p12;p11.2),+12	47,XY,+12[2]/47,XY,t(9;20)(p12;p11.2),+12[2]/46,XY[16]	Male	20	mTESR	Matrigel	Yes															x
WiCell	IPSC	2015	46,XX,i(20)(q10)	46,XX,i(20)(q10)[2]/46,XX[37]	Female	40	E8	Vitronectin		Yes
WiCell	ESC	2015	47,XX,+8	47,XX,+8[3]/46,XX[17]	Female	20	mTESR	Unknown												x
WiCell	IPSC	2015	46,XY,dup(1)(q32q32)	46,XY,dup(1)(q32q32)[17]/46,XY[3]	Male	20	mTESR	Matrigel				Yes																										x
WiCell	IPSC	2015	47,XY,+12	47,XY,+12[20]	Male	20	E8	Matrigel																x
WiCell	ESC	2015	46,XY,del(6)(p23)	46,XY,del(6)(p23)[10]/46,XY,del(6)(p23),dup(20)(q11.2q11.2)[5]/46,XY[2]	Male	20	mTESR	Matrigel			Yes
WiCell	ESC	2015	46,XY,del(6)(p23),dup(20)(q11.2q11.2)	46,XY,del(6)(p23)[10]/46,XY,del(6)(p23),dup(20)(q11.2q11.2)[5]/46,XY[2]	Male	20	mTESR	Matrigel			Yes	Yes
WiCell	IPSC	2015	47,XY,+12	47,XY,+12[2]/46,XY[18]	Male	20	mTESR	Matrigel																x
WiCell	ESC	2015	45,X,-X	45,X,-X[3]/46,XX[17]	Female	20	E8	Matrigel
WiCell	IPSC	2015	47,XX,+1	47,XX,+1[2]/46,XX[18]	Female	20	mTESR	Cultrex					x
WiCell	IPSC	2015	47,XX,add(1)(q42),+5,add(8)(q22),add(13)(q34)	47,XX,add(1)(q42),+5,add(8)(q22),add(13)(q34)[2]/48,XX,add(1)(q42),+5,add(8)(q22),+12,add(13)(q34)[1]	Female	3	KOSR	Matrigel									x
WiCell	IPSC	2015	48,XX,add(1)(q42),+5,add(8)(q22),+12,add(13)(q34)	47,XX,add(1)(q42),+5,add(8)(q22),add(13)(q34)[2]/48,XX,add(1)(q42),+5,add(8)(q22),+12,add(13)(q34)[1]	Female	3	KOSR	Matrigel									x							x
WiCell	IPSC	2015	46,XX,der(11)t(1;11)(q12;q25),add(15)(p11.2),add(21)(p11.2)	46,XX,der(11)t(1;11)(q12;q25),add(15)(p11.2),add(21)(p11.2)[14]/46,XX,der(20)t(1;20)(q12;p13)[4]/46,XX[2]	Female	20	E8	Vitronectin	Yes																													x
WiCell	IPSC	2015	46,XX,der(20)t(1;20)(q12;p13)	46,XX,der(11)t(1;11)(q12;q25),add(15)(p11.2),add(21)(p11.2)[14]/46,XX,der(20)t(1;20)(q12;p13)[4]/46,XX[2]	Female	20	E8	Vitronectin	Yes																													x
WiCell	IPSC	2015	46,XY,der(21)t(1;21)(q12;p11.2)	46,XY,der(21)t(1;21)(q12;p11.2)[3]/47,XY,+22[2]/46,XY[15]	Male	20	E8	Vitronectin	Yes																													x
WiCell	IPSC	2015	47,XY,+22	46,XY,der(21)t(1;21)(q12;p11.2)[3]/47,XY,+22[2]/46,XY[15]	Male	20	E8	Vitronectin																										x
WiCell	IPSC	2015	47,XX,der(12)t(1;12)(q12;p11.2),+i(12)(p10)	47,XX,der(12)t(1;12)(q12;p11.2),+i(12)(p10)[3]/46,XX[19]	Female	22	E8	Vitronectin	Yes	Yes																												x
WiCell	IPSC	2015	46,XX,i(20)(q10)	46,XX,i(20)(q10)[2]/46,XX[18]	Female	20	mTESR	Matrigel		Yes
WiCell	IPSC	2015	46,XX,i(20)(q10)	46,XX,i(20)(q10)[4]/46,XX[16]	Female	20	mTESR	Matrigel		Yes
WiCell	IPSC	2015	47,XX,+X	47,XX,+X[2]/46,XX[18]	Female	20	mTESR	Matrigel																											x
WiCell	IPSC	2015	46,XX,del(9)(p23)	46,XX,del(9)(p23)[7]/46,XX[13]	Female	20	E8	Vitronectin			Yes
WiCell	IPSC	2015	46,X,del(X)(q22.3)	46,X,del(X)(q22.3)[12]/46,XX[8]	Female	20	E8	Vitronectin			Yes
WiCell	ESC	2015	46,XX,i(20)(q10)	46,XX,i(20)(q10)[6]/46,XX[14]	Female	20	mTESR	Matrigel		Yes
WiCell	ESC	2015	46,XX,i(20)(q10)	46,XX,i(20)(q10)[5]/46,XX[15]	Female	20	mTESR	Matrigel		Yes
WiCell	ESC	2015	46,XX,i(20)(q10)	46,XX,i(20)(q10)[6]/46,XX[14]	Female	20	mTESR	Matrigel		Yes
WiCell	iPSC	2015	46,XX,del(18)(q21)	46,XX,del(18)(q21)[3]/46,XX[17]	Female	20	E8	Matrigel			Yes
WiCell	iPSC	2015	46,XY,i(20)(q10)	46,XY,i(20)(q10)[2]/46,XY[18]	Male	20	mTESR	Matrigel		Yes
WiCell	iPSC	2015	46,XY,i(20)(q10)	46,XY,i(20)(q10)[20]	Male	20	mTESR	Matrigel		Yes
WiCell	IPSC	2015	46,XX,inv(6)(q21q25.1)	46,XX,inv(6)(q21q25.1)[20]	Female	20	E8	Vitronectin
WiCell	IPSC	2015	46,XY,dup(1)(q21q42)	46,XY,dup(1)(q21q42)[3]/46,XY[17]	Male	20	E8	Vitronectin				Yes																										x
WiCell	IPSC	2015	46,XX,der(3)t(1;3)(q12;p25)	46,XX,der(3)t(1;3)(q12;p25)[19]	Female	20	E8	Vitronectin	Yes																													x
WiCell	IPSC	2015	46,XX,t(8;18)(q11.23;p11.2)	46,XX,t(8;18)(q11.23;p11.2)[5]/46,XX,dup(1)(q21q42.1)[2]/46,XX[13]	Female	20	E8	Vitronectin	Yes
WiCell	IPSC	2015	46,XX,dup(1)(q21q42.1)	46,XX,t(8;18)(q11.23;p11.2)[5]/46,XX,dup(1)(q21q42.1)[2]/46,XX[13]	Female	20	E8	Vitronectin				Yes																										x
WiCell	IPSC	2015	46,XY,der(7)t(3;7)(p21;q36)	46,XY,der(7)t(3;7)(p21;q36)[19]/46,XY[1]	Male	20	E8	Matrigel	Yes																																x
WiCell	IPSC	2015	47,XX,+X	47,XX,+X[2]/46,XX[38]	Female	40	E8	Matrigel																											x
WiCell	IPSC	2015	46,XY,der(14)t(1;14)(q12;p11.2)	46,XY,der(14)t(1;14)(q12;p11.2)[20]	Male	20	E8	Vitronectin	Yes																													x
WiCell	IPSC	2015	46,XX,i(20)(q10)	46,XX,i(20)(q10)[3]/46,XX[17]	Female	20	E8	Vitronectin		Yes
WiCell	IPSC	2015	46,XX,i(20)(q10)	46,XX,i(20)(q10)[5]/46,XX[15]	Female	20	E8	Vitronectin		Yes
WiCell	IPSC	2015	46,XY,t(2;3)(q31;p25)	46,XY,t(2;3)(q31;p25)[9]/46,XY,der(14)t(1;14)(q12;p11.2)[9]/47,XY,+Y,der(14)t(1;14)(q12;p11.2)[2]	Male	20	E8	Vitronectin	Yes
WiCell	IPSC	2015	46,XY,der(14)t(1;14)(q12;p11.2)	46,XY,t(2;3)(q31;p25)[9]/46,XY,der(14)t(1;14)(q12;p11.2)[9]/47,XY,+Y,der(14)t(1;14)(q12;p11.2)[2]	Male	20	E8	Vitronectin	Yes																													x
WiCell	IPSC	2015	47,XY,+Y,der(14)t(1;14)(q12;p11.2)	46,XY,t(2;3)(q31;p25)[9]/46,XY,der(14)t(1;14)(q12;p11.2)[9]/47,XY,+Y,der(14)t(1;14)(q12;p11.2)[2]	Male	20	E8	Vitronectin	Yes																											x		x
WiCell	IPSC	2016	46,XX,del(18)(q21.3)	46,XX,del(18)(q21.3)[11]/46,XX[9]	Female	20	Unknown	Matrigel			Yes
WiCell	ESC	2016	46,XY,t(6;13)(q27;q14)	46,XY,t(6;13)(q27;q14)[20]	Male	20	E8	Matrigel	Yes
WiCell	IPSC	2016	46,XX,del(18)(q21.1)	46,XX,del(18)(q21.1)[8]/46,XX[12]	Female	20	E8	Vitronectin			Yes
WiCell	iPSC	2016	47,XY,+Y	47,XY,+Y[8]/48,XY,+Y,+14[12]	Male	20	Unknown	Matrigel																												x
WiCell	iPSC	2016	48,XY,+Y,+14	47,XY,+Y[8]/48,XY,+Y,+14[12]	Male	20	Unknown	Matrigel																		x										x
WiCell	IPSC	2016	46,XX,dup(1)(q12q44)	46,XX,dup(1)(q12q44)[5]/46,XX[15]	Female	20	E8	Vitronectin				Yes																										x
WiCell	IPSC	2016	46,XX,add(9)(q34)	46,XX,add(9)(q34)[16]	Female	20	KOSR	MEF
WiCell	IPSC	2016	47,X,idic(Y)(q12),+idic(Y)(q12)	47,X,idic(Y)(q12),+idic(Y)(q12)[20]	Male	20	Unknown	Matrigel																												x
WiCell	IPSC	2016	47,X,idic(Y)(q12),+idic(Y)(q12),der(7)dup(7)(q11.23q21.2),add(7)(q36)	47,X,idic(Y)(q12),+idic(Y)(q12),der(7)?dup(7)(q11.23q21.2)add(7)(q36)[20]	Male	20	Unknown	Matrigel				Yes																								x
WiCell	IPSC	2016	47,X,idic(Y)(q12),+idic(Y)(q12),der(7)dup(7)(q11.23q21.2),add(7)(q36)	47,X,idic(Y)(q12),+idic(Y)(q12),der(7)?dup(7)(q11.23q21.2)add(7)(q36)[19]	Male	20	Unknown	Matrigel				Yes																								x
WiCell	IPSC	2016	47,X,idic(Y)(q12),+idic(Y)(q12)	47,X,idic(Y)(q12),+idic(Y)(q12)[18]	Male	20	Unknown	Matrigel																												x
WiCell	IPSC	2016	47,X,idic(Y)(q12),+idic(Y)(q12),der(7)dup(7)(q11.23q21.2),add(7)(q36)	47,X,idic(Y)(q12),+idic(Y)(q12),der(7)?dup(7)(q11.23q21.2)add(7)(q36)[19]	Male	20	Unknown	Matrigel				Yes																								x
WiCell	IPSC	2016	47,X,idic(Y)(q12),+idic(Y)(q12),der(7)dup(7)(q11.23q21.2),add(7)(q36)	47,X,idic(Y)(q12),+idic(Y)(q12),der(7)?dup(7)(q11.23q21.2)add(7)(q36)[20]	Male	20	Unknown	Matrigel				Yes																								x
WiCell	IPSC	2016	47,XX,+der(21)t(1;21)(q21;p11.2)	47,XX,+der(21)t(1;21)(q21;p11.2)[7]/46,XX[13]	Female	20	mTESR	Matrigel	Yes																								x					x
WiCell	IPSC	2016	46,XX,der(15)t(1;15)(q25;p11.2)	46,XX,der(15)t(1;15)(q25;p11.2)[4]/46,XX[15]	Female	20	mTESR	Matrigel	Yes																													x
WiCell	IPSC	2016	46,XY,t(5;19)(q22;q13.1)	46,XY,t(5;19)(q22;q13.1)[20]	Male	20	KOSR	MEF	Yes
WiCell	IPSC	2016	46,XY,del(10)(q26.1)	46,XY,del(10)(q26.1)[2]/46,XY[18]	Male	20	Unknown	Matrigel			Yes
WiCell	IPSC	2016	46,XY,i(20)(q10)	46,XY,i(20)(q10)[1]/46,XY[19]	Male	20	mTESR	Matrigel		Yes
WiCell	IPSC	2016	47,XX,+3	47,XX,+3[16]/48,XX,+1,+3[3]	Female	20	KOSR	MEF							x
WiCell	IPSC	2016	48,XX,+1,+3	47,XX,+3[16]/48,XX,+1,+3[3]	Female	20	KOSR	MEF					x		x
WiCell	IPSC	2016	47,XX,+8	47,XX,+8[3]/46,XX[17]	Female	20	E8	Vitronectin												x
WiCell	IPSC	2016	46,XX,t(13;20)(q12;p11.2)	46,XX,t(13;20)(q12;p11.2)[20]	Female	20	E8	Matrigel	Yes
WiCell	ESC	2016	46,XY,add(10)(p11.2)	46,XY,add(10)(p11.2)[5]/46,XY[15]	Male	20	KOSR	MEF
WiCell	IPSC	2016	47,XY,+12	47,XY,+12[5]/46,XY[15]	Male	20	mTESR	Matrigel																x
WiCell	IPSC	2016	47,XY,+12	47,XY,+12[20]	Male	20	Unknown	Matrigel																x
WiCell	IPSC	2016	46,XX,add(20)(p11.2)	46,XX,add(20)(p11.2)[15]/46,XX[5]	Female	20	E8	Matrigel
WiCell	IPSC	2016	47,XX,+12	47,XX,+12[20]	Female	20	mTESR	Matrigel																x
WiCell	iPSC	2016	46,XX,i(20)(q10)	46,XX,i(20)(q10)[20]	Female	20	E8	Matrigel		Yes
WiCell	iPSC	2016	46,XX,i(20)(q10)	46,XX,i(20)(q10)[20]	Female	20	E8	Matrigel		Yes
WiCell	IPSC	2016	46,XY,add(8)(p23.3),der(13)t(1;13)(q32.1;q14.3)	46,XY,add(8)(p23.3),der(13)t(1;13)(q32.1;q14.3)[10]/46,XY,add(8)(p23.3),der(13)t(13;17)(q14.3;q21.3)[9]	Male	20	E8	Vitronectin	Yes																													x
WiCell	IPSC	2016	46,XY,add(8)(p23.3),der(13)t(13;17)(q14.3;q21.3)	46,XY,add(8)(p23.3),der(13)t(1;13)(q32.1;q14.3)[10]/46,XY,add(8)(p23.3),der(13)t(13;17)(q14.3;q21.3)[9]	Male	20	E8	Vitronectin	Yes
WiCell	iPSC	2016	47,XY,+8	47,XY,+8[2]/46,XY[38]	Male	40	E8	Matrigel												x
WiCell	IPSC	2016	47,XX,+8	47,XX,+8[2]/46,XX[18]	Female	20	mTESR	Matrigel												x
WiCell	IPSC	2016	46,XY,i(20)(q10)	46,XY,i(20)(q10)[2]/46,XY[18]	Male	20	mTESR	Matrigel		Yes
WiCell	IPSC	2016	47,XX,+8	47,XX,+8[2]/46,XX[18]	Female	20	mTESR	Matrigel												x
WiCell	iPSC	2016	47,XX,+8	47,XX,+8[3]/46,XX[16]	Female	20	mTESR	Matrigel												x
WiCell	IPSC	2016	47,XY,+Y	47,XY,+Y[20]	Male	20	Unknown	Matrigel																												x
WiCell	IPSC	2016	47,XY,+Y	47,XY,+Y[39]/46,XX[1]	Male	40	Unknown	Matrigel																												x
WiCell	IPSC	2016	46,XX,dup(1)(q25q42)	46,XX,dup(1)(q25q42)[11]/47,XX,+12[2]/46,XX[7]	Female	20	Unknown	Matrigel				Yes																										x
WiCell	IPSC	2016	47,XX,+12	46,XX,dup(1)(q25q42)[11]/47,XX,+12[2]/46,XX[7]	Female	20	Unknown	Matrigel																x
WiCell	IPSC	2016	46,XY,del(3)(q25),add(7)(p22),der(11)t(11;17)(p15;q21),add(20)(p13)	46,XY,del(3)(q25),add(7)(p22),der(11)t(11;17)(p15;q21),add(20)(p13)[20]	Male	20	E8	Matrigel	Yes		Yes
WiCell	IPSC	2016	46,XY,t(11;15)(q13.3;q26.3)	46,XY,t(11;15)(q13.3;q26.3)[20]	Male	20	mTESR	Matrigel	Yes
WiCell	IPSC	2016	46,XX,del(20)(q13.1)	46,XX,del(20)(q13.1)[2]/46,XX[17]	Female	20	E8	Matrigel			Yes
WiCell	IPSC	2016	46,XX,t(13;20)(q12;p11.2)	46,XX,t(13;20)(q12;p11.2)[19]	Female	20	E8	Matrigel	Yes
WiCell	IPSC	2016	46,XY,i(20)(q10)	46,XY,i(20)(q10)[18]/46,XY[2]	Male	20	mTESR	Matrigel		Yes
WiCell	IPSC	2016	47,XY,+12	47,XY,+12[2]/46,XY[18]	Male	20	mTESR	Geltrex																x
WiCell	iPSC	2016	46,XX,i(20)(q10)	46,XX,i(20)(q10)[5]/46,XX[15]	Female	20	mTESR	Matrigel		Yes
WiCell	IPSC	2016	47,XY,+mar	47,XY,+mar[20]	Male	20	mTESR	Geltrex
WiCell	IPSC	2016	47,XY,+12	47,XY,+12[20]	Male	20	mTESR	Matrigel																x
WiCell	IPSC	2016	47,XY,+12	47,XY,+12[18]/46,XY[1]	Male	20	mTESR	Matrigel																x
WiCell	IPSC	2016	46,XX,del(18)(p11.1)	46,XX,del(18)(p11.1)[9]/46,XX,der(18)t(1;18)(q12;p11.1)[4]/46,XX[7]	Female	20	E8	Vitronectin			Yes
WiCell	IPSC	2016	46,XX,der(18)t(1;18)(q12;p11.1)	46,XX,del(18)(p11.1)[9]/46,XX,der(18)t(1;18)(q12;p11.1)[4]/46,XX[7]	Female	20	E8	Vitronectin	Yes																													x
WiCell	IPSC	2016	46,XY,t(2;13)(p15;q14.3)	46,XY,t(2;13)(p15;q14.3)[7]/46,XY,add(18)(q21.1)[4]/46,XY[9]	Male	20	E8	Vitronectin	Yes
WiCell	IPSC	2016	46,XY,add(18)(q21.1)	46,XY,t(2;13)(p15;q14.3)[7]/46,XY,add(18)(q21.1)[4]/46,XY[9]	Male	20	E8	Vitronectin
WiCell	IPSC	2016	46,XY,del(4)(q27q31.3)	46,XY,del(4)(q27q31.3)[14]/46,XY,?dup(11)(q23.1q23.3)[3]/46,XY,t(11;22)(q23.3;p11.2)[2]/46,XY[1]	Male	20	E8	Matrigel			Yes
WiCell	IPSC	2016	46,XY,dup(11)(q23.1q23.3)	46,XY,del(4)(q27q31.3)[14]/46,XY,?dup(11)(q23.1q23.3)[3]/46,XY,t(11;22)(q23.3;p11.2)[2]/46,XY[1]	Male	20	E8	Matrigel				Yes
WiCell	IPSC	2016	46,XY,t(11;22)(q23.3;p11.2)	46,XY,del(4)(q27q31.3)[14]/46,XY,?dup(11)(q23.1q23.3)[3]/46,XY,t(11;22)(q23.3;p11.2)[2]/46,XY[1]	Male	20	E8	Matrigel	Yes
WiCell	IPSC	2016	47,XY,+12	47,XY,+12[20]	Male	20	mTESR	Matrigel																x
WiCell	IPSC	2016	47,XX,+11	47,XX,+11[2]/46,XX[18]	Female	20	mTESR	Matrigel															x
WiCell	IPSC	2016	47,XX,+8	47,XX,+8[2]/46,XX[17]	Female	20	mTESR	Matrigel												x
WiCell	ESC	2016	46,XY,der(18)t(4;18)(q24;q21.1)	46,XY,der(18)t(4;18)(q?24;q21.1)[3]/46,XY[17]	Male	20	NutriStem	Human Feeder	Yes																																			x
WiCell	iPSC	2016	47,XX,+12	47,XX,+12[11]/46,XX[8]	Female	20	mTESR	Matrigel																x
WiCell	IPSC	2016	47,XY,+r	47,XY,+r[3]/46,XY[17]	Male	20	mTESR	Vitronectin
WiCell	IPSC	2016	47,XX,+8	47,XX,+8[2]/46,XX[18]	Female	20	mTESR	Matrigel												x
WiCell	IPSC	2016	46,XX,i(20)(q10)	46,XX,i(20)(q10)[2]/46,XX[18]	Female	20	mTESR	Matrigel		Yes
WiCell	IPSC	2016	46,XX,i(20)(q10)	46,XX,i(20)(q10)[4]/46,XX[16]	Female	20	E8	Matrigel		Yes
WiCell	IPSC	2016	47,XY,+mar	47,XY,+mar[2]/46,XY[18]	Male	20	mTESR	Geltrex
WiCell	ESC	2016	47,XX,+8	47,XX,+8[4]/46,XX[16]	Female	20	mTESR	Matrigel												x
WiCell	ESC	2016	46,XX,i(20)(q10)	46,XX,i(20)(q10)[6]/47,XX,+8[2]/46,XX[11]	Female	20	mTESR	Matrigel		Yes
WiCell	ESC	2016	47,XX,+8	46,XX,i(20)(q10)[6]/47,XX,+8[2]/46,XX[11]	Female	20	mTESR	Matrigel												x
WiCell	ESC	2016	47,XX,+8	47,XX,+8[4]/46,XX[15]	Female	20	mTESR	Matrigel												x
WiCell	ESC	2016	47,XX,+X	47,XX,+X[2]/46,XX[17]	Female	20	NutriStem	Matrigel																											x
WiCell	ESC	2016	46,XY,del(18)(q21.1q21.3)	46,XY,del(18)(q21.1q21.3)[2]/46,XY,der(21)t(1;21)(q12;p11.2)[2]/46,XY,der(22)t(1;22)(q12;p11.2)[2]/46,XY[14]	Male	20	NutriStem	Matrigel			Yes
WiCell	ESC	2016	46,XY,der(21)t(1;21)(q12;p11.2)	46,XY,del(18)(q21.1q21.3)[2]/46,XY,der(21)t(1;21)(q12;p11.2)[2]/46,XY,der(22)t(1;22)(q12;p11.2)[2]/46,XY[14]	Male	20	NutriStem	Matrigel	Yes																													x
WiCell	ESC	2016	46,XY,der(22)t(1;22)(q12;p11.2)	46,XY,del(18)(q21.1q21.3)[2]/46,XY,der(21)t(1;21)(q12;p11.2)[2]/46,XY,der(22)t(1;22)(q12;p11.2)[2]/46,XY[14]	Male	20	NutriStem	Matrigel	Yes																													x
WiCell	ESC	2016	47,XX,+1	47,XX,+1[15]	Female	16	mTESR	Matrigel					x
WiCell	IPSC	2016	46,XX,add(16)(q24)	46,XX,add(16)(q24)[14]/46,X,del(X)(q13)[3]/46,XX[3]	Female	20	mTESR	Matrigel
WiCell	IPSC	2016	46,X,del(X)(q13)	46,XX,add(16)(q24)[14]/46,X,del(X)(q13)[3]/46,XX[3]	Female	20	mTESR	Matrigel			Yes
WiCell	IPSC	2016	47,XY,+12	47,XY,+12[2]/46,XY[18]	Male	20	E8	Vitronectin																x
WiCell	IPSC	2016	46,XX,del(18)(q21.1)	46,XX,del(18)(q21.1)[3]/46,XX[17]	Female	20	E8	Vitronectin			Yes
WiCell	IPSC	2016	46,XX,der(1)t(1;1)(p36.3;q11)	46,XX,der(1)t(1;1)(p36.3;q11)[20]	Female	20	E8	Vitronectin	Yes																													x
WiCell	IPSC	2016	46,XY,i(20)(q10)	46,XY,i(20)(q10)[2]/46,XY[19]	Male	21	E8	Vitronectin		Yes
WiCell	ESC	2016	46,XY,dup(1)(q21q42)	46,XY,dup(1)(q21q42)[2]/46,XY[16]	Male	20	NutriStem	Human Feeder				Yes																										x
WiCell	iPSC	2016	47,XY,+12	47,XY,+12[17]/46,XY[3]	Male	20	Unknown	Matrigel																x
WiCell	IPSC	2016	46,XY,der(22)t(1;22)(q12;p11.2)	46,XY,der(22)t(1;22)(q12;p11.2)[2]/47,XY,+8[2]/46,XY[15]	Male	20	NutriStem	Matrigel	Yes																													x
WiCell	IPSC	2016	47,XY,+8	46,XY,der(22)t(1;22)(q12;p11.2)[2]/47,XY,+8[2]/46,XY[15]	Male	20	NutriStem	Matrigel												x
WiCell	IPSC	2016	47,XY,+12	47,XY,+12[18]/46,XY[2]	Male	20	E8	Matrigel																x
WiCell	IPSC	2016	47,XY,+12	47,XY+12[17]/46,XY[3]	Male	20	E8	Matrigel																x
WiCell	IPSC	2016	47,XY,+12	47,XY,+12[15]/46,XY[5]	Male	20	E8	Matrigel																x
WiCell	IPSC	2016	47,XY,+12	47,XY,+12[6]/46,XY[14]	Male	20	E8	Matrigel																x
WiCell	IPSC	2016	46,XX,t(5;12)(p11;p11.2)	46,XX,t(5;12)(p11;p11.2)[15]/46,XX[5]	Female	20	mTESR	Matrigel	Yes
WiCell	ESC	2016	46,XX,dup(1)(q21q44)	46,XX,dup(1)(q21q44)[12]/46,XX[7]	Female	20	E8	Vitronectin				Yes																										x
WiCell	IPSC	2016	46,XY,t(1;3)(p32;p21)	46,XY, t(1;3)(p?32;p21)[14]/46,XY[6]	Male	20	E8	Matrigel	Yes
WiCell	IPSC	2016	47,XY,+12	47,XY,+12[17]/46,XY[3]	Male	20	E8	Matrigel																x
WiCell	IPSC	2016	47,XY,+12	47,XY,+12[2]/46,XY[31]	Male	33	E8	Matrigel																x
WiCell	ESC	2016	47,XY,+X	47,XY,+X[7]/46,XY[13]	Male	20	E8	Vitronectin																											x
WiCell	IPSC	2016	47,XY,+12	47,XY,+12[3]/46,XY[16]	Male	20	mTESR	Matrigel																x
WiCell	ESC	2016	47,XY,+12	47,XY,+12[2]/46,XY,der(21)t(1;21)(q12,p11.2)[2]/46,XY,der(22)t(1;22)(q12;p11.2)[2]/46,XY[13]	Male	20	NutriStem	Matrigel																x
WiCell	ESC	2016	46,XY,der(21)t(1;21)(q12;p11.2)	47,XY,+12[2]/46,XY,der(21)t(1;21)(q12,p11.2)[2]/46,XY,der(22)t(1;22)(q12;p11.2)[2]/46,XY[13]	Male	20	NutriStem	Matrigel	Yes																													x
WiCell	ESC	2016	46,XY,der(22)t(1;22)(q12;p11.2)	47,XY,+12[2]/46,XY,der(21)t(1;21)(q12,p11.2)[2]/46,XY,der(22)t(1;22)(q12;p11.2)[2]/46,XY[13]	Male	20	NutriStem	Matrigel	Yes																													x
WiCell	IPSC	2016	46,XX,t(1;4)(p32;p16)	46,XX,t(1;4)(p32;p16)[4]/46,XX[16]	Female	20	mTESR	Matrigel	Yes
WiCell	ESC	2016	46,X,der(X)t(X;1)(p22.3;q12)	46,X,der(X)t(X;1)(p22.3;q12)[20]	Female	20	Unknown	Unknown	Yes																													x
WiCell	IPSC	2016	47,XY,+12	47,XY,+12[2]/46,XY[17]	Male	20	mTESR	Matrigel																x
WiCell	iPSC	2016	48,XY,+idic(12)(q14),+mar	48,XY,+idic(12)(q14),+mar[13]/47,XY,+idic(12)(q14)[6]	Male	20	KOSR	Matrigel
WiCell	iPSC	2016	47,XY,+idic(12)(q14)	48,XY,+idic(12)(q14),+mar[13]/47,XY,+idic(12)(q14)[6]	Male	20	KOSR	Matrigel
WiCell	IPSC	2016	47,XY,+i(12)(p10)	47,XY,+i(12)(p10)[19]	Male	20	KOSR	Matrigel		Yes
WiCell	IPSC	2016	46,XY,dup(20)(q11.2q11.2)	46,XY,dup(20)(q11.2q11.2)[10]/46,XY[9]	Male	20	mTESR	Matrigel				Yes
WiCell	ESC	2016	46,XY,del(6)(p23)	46,XY,del(6)(p23)[5]/46,XY[15]	Male	20	mTESR	Matrigel			Yes
WiCell	ESC	2016	46,XX,i(20)(q10)	46,XX,i(20)(q10)[5]/46,XX[15]	Female	20	Unknown	Matrigel		Yes
WiCell	iPSC	2016	47,XY,+12	47,XY,+12[4]/46,XY[16]	Male	20	mTESR	Matrigel																x
WiCell	IPSC	2016	46,XY,der(13)t(1;13)(q23;p11.1)	46,XY,der(13)t(1;13)(q23;p11.1)[20]	Male	20	E8	Matrigel	Yes																													x
WiCell	IPSC	2016	47,XY,+20	47,XY,+20[2]/46,XY[18]	Male	20	E8	Matrigel																								x
WiCell	IPSC	2016	46,XY,i(20)(q10)	46,XY,i(20)(q10)[20]	Male	20	mTESR	Matrigel		Yes
WiCell	IPSC	2016	47,XY,+12	47,XY,+12[4]/46,XY[14]	Male	20	mTESR	Matrigel																x
WiCell	IPSC	2016	46,XY,dup(20)(q11.2q11.2)	46,XY,dup(20)(q11.2q11.2)[15]/46,XY,add(20)(q11.2)[2]/46,XY[5]	Male	20	mTESR	Matrigel				Yes
WiCell	IPSC	2016	46,XY,add(20)(q11.2)	46,XY,dup(20)(q11.2q11.2)[15]/46,XY,add(20)(q11.2)[2]/46,XY[5]	Male	20	mTESR	Matrigel
WiCell	IPSC	2016	46,XY,dup(20)(q11.2q11.2)	46,XY,dup(20)(q11.2q11.2)[11]/46,XY,t(4;7)(q12;q32),del(13)(q22.1q22.3),dup(20)(q11.2q11.2)[2]/46,XY[5]	Male	20	mTESR	Matrigel				Yes
WiCell	IPSC	2016	46,XY,t(4;7)(q12;q32),del(13)(q22.1q22.3),dup(20)(q11.2q11.2)	46,XY,dup(20)(q11.2q11.2)[11]/46,XY,t(4;7)(q12;q32),del(13)(q22.1q22.3),dup(20)(q11.2q11.2)[2]/46,XY[5]	Male	20	mTESR	Matrigel	Yes		Yes	Yes
WiCell	IPSC	2016	46,XY,dup(20)(q11.2q11.2)	46,XY,dup(20)(q11.2q11.2)[15]/46,XY[4]	Male	20	mTESR	Matrigel				Yes
WiCell	IPSC	2016	46,XY,dup(20)(q11.2q11.2)	46,XY,dup(20)(q11.2q11.2)[10]/46,XY[10]	Male	20	mTESR	Matrigel				Yes
WiCell	IPSC	2016	46,XY,dup(20)(q11.2q11.2)	46,XY,dup(20)(q11.2q11.2)[6]/46,XY[14]	Male	20	mTESR	Matrigel				Yes
WiCell	IPSC	2016	46,XY,dup(20)(q11.2q11.2)	46,XY,dup(20)(q11.2q11.2)[7]/46,XY[13]	Male	20	mTESR	Matrigel				Yes
WiCell	IPSC	2016	47,XX,+12	47,XX,+12[2]/46,XX[17]	Female	20	Unknown	Matrigel																x
WiCell	IPSC	2016	47,XX,+12	47,XX,+12[2]/46,XX[19]	Female	21	Unknown	Matrigel																x
WiCell	ESC	2016	47,XY,+18	47,XY,+18[20]	Male	20	E8	Vitronectin																						x
WiCell	ESC	2016	47,XY,+14	47,XY,+14[14]/46,XY[6]	Male	20	E8	Vitronectin																		x
WiCell	IPSC	2016	46,XY,dup(20)(q11.2q11.2)	46,XY,dup(20)(q11.2q11.2)[12]/46,XY[8]	Male	20	mTESR	Matrigel				Yes
WiCell	IPSC	2016	48,XY,+Y,+8	48,XY,+Y,+8[8]/46,XY[12]	Male	20	KOSR	Matrigel												x																x
WiCell	IPSC	2016	46,XX,dup(14)(q22q32)	46,XX,dup(14)(q22q32)[5]/46,XX[15]	Female	20	E8	Matrigel				Yes
WiCell	IPSC	2016	46,XY,inv(2)(p11.2q13)	46,XY,inv(2)(p11.2q13)[2]/46,XY,inv(2)(p11.2q13),dup(12)(p13p13)[16]/46,XX[2]	Male	20	E8	Matrigel
WiCell	IPSC	2016	46,XY,inv(2)(p11.2q13),dup(12)(p13p13)	46,XY,inv(2)(p11.2q13)[2]/46,XY,inv(2)(p11.2q13),dup(12)(p13p13)[16]/46,XX[2]	Male	20	E8	Matrigel				Yes
WiCell	ESC	2016	47,XY,+X	47,XY,+X[4]/46,XY[16]	Male	20	E8	Vitronectin																											x
WiCell	ESC	2016	46,XY,der(14)t(1;14)(q12;p11.2)	46,XY,der(14)t(1;14)(q12;p11.2)[12]/46,XY[8]	Male	20	NutriStem	Human Feeder	Yes																													x
WiCell	IPSC	2016	47,XY,+12	47,XY,+12[12]/46,XY[8]	Male	20	mTESR	Matrigel																x
WiCell	IPSC	2016	46,XY,t(1;5)(p13;q31)	46,XY,t(1;5)(p13;q31)[3]/46,XY[16]	Male	20	E8	Vitronectin	Yes
[truncated: 3,652 more rows]
[truncated: 112 more columns]

## Sheet: WiCell Normal Karyotypes
Dataset	ES/iPSC	Year	Karyotype	Curated media	Curated Matrix
WiCell	ESC	2009	46,XX	mTESR	Matrigel
WiCell	iPSC	2009	46,XY	KOSR	Matrigel
WiCell	iPSC	2009	46,XY	KOSR	Matrigel
WiCell	iPSC	2009	46,XY	KOSR	Matrigel
WiCell	iPSC	2009	46,XY	KOSR	Matrigel
WiCell	ESC	2009	46,XY	mTESR	Matrigel
WiCell	iPSC	2009	46,XX	mTESR	Matrigel
WiCell	iPSC	2009	46,XX	mTESR	Matrigel
WiCell	iPSC	2009	46,XX	mTESR	Matrigel
WiCell	iPSC	2009	46,XX	mTESR	Matrigel
WiCell	iPSC	2009	46,XX	mTESR	Matrigel
WiCell	ESC	2009	46,XX	mTESR	Matrigel
WiCell	ESC	2009	46,XX	Unknown	MEF
WiCell	ESC	2009	46,XX	mTESR	Matrigel
WiCell	ESC	2009	46,XX	mTESR	Matrigel
WiCell	ESC	2009	46,XX	mTESR	Matrigel
WiCell	ESC	2009	46,XY	Unknown	MEF
WiCell	ESC	2009	46,XY	mTESR	Matrigel
WiCell	ESC	2009	46,XX	mTESR	Matrigel
WiCell	ESC	2009	46,XX	mTESR	Matrigel
WiCell	ESC	2009	46,XX	mTESR	Matrigel
WiCell	ESC	2009	46,XX	mTESR	Matrigel
WiCell	ESC	2009	46,XX	mTESR	Matrigel
WiCell	ESC	2009	46,XY	KOSR	MEF
WiCell	ESC	2009	46,XX	Unknown	Unknown
WiCell	iPSC	2009	46,XX	Unknown	MEF
WiCell	iPSC	2009	46,XX	Unknown	MEF
WiCell	iPSC	2009	46,XX	mTESR	Matrigel
WiCell	iPSC	2009	46,XX	mTESR	Matrigel
WiCell	ESC	2009	46,XX	mTESR	Matrigel
WiCell	ESC	2009	46,XX	mTESR	Matrigel
WiCell	iPSC	2009	46,XX	mTESR	Matrigel
WiCell	iPSC	2009	46,XX	mTESR	Matrigel
WiCell	ESC	2009	46,XX	mTESR	Matrigel
WiCell	ESC	2009	46,XX	Unknown	MEF
WiCell	iPSC	2009	46,XX	mTESR	Matrigel
WiCell	ESC	2009	46,XX	KOSR	MEF
WiCell	ESC	2009	46,XX	mTESR	Matrigel
WiCell	ESC	2009	46,XY	Unknown	Matrigel
WiCell	ESC	2009	46,XX	mTESR	Matrigel
WiCell	ESC	2009	46,XX	mTESR	Matrigel
WiCell	ESC	2009	46,XX	mTESR	Matrigel
WiCell	ESC	2009	46,XY	mTESR	Matrigel
WiCell	ESC	2009	46,XX	Unknown	MEF
WiCell	iPSC	2009	46,XY	mTESR	Matrigel
WiCell	iPSC	2009	46,XX	mTESR	Matrigel
WiCell	ESC	2009	46,XY	mTESR	Matrigel
WiCell	ESC	2009	46,XX	Unknown	MEF
WiCell	ESC	2009	46,XY	Unknown	MEF
WiCell	iPSC	2009	46,XX	mTESR	Matrigel
WiCell	iPSC	2009	46,XX	mTESR	Matrigel
WiCell	iPSC	2009	46,XX	mTESR	Matrigel
WiCell	iPSC	2009	46,XX	mTESR	Matrigel
WiCell	iPSC	2009	46,XX	mTESR	Matrigel
WiCell	ESC	2009	46,XX	mTESR	Matrigel
WiCell	ESC	2009	46,XY	Unknown	MEF
WiCell	ESC	2009	46,XX	mTESR	Matrigel
WiCell	ESC	2009	46,XY	mTESR	Matrigel
WiCell	ESC	2009	46,XX	mTESR	Matrigel
WiCell	iPSC	2009	46,XX	mTESR	Matrigel
WiCell	iPSC	2009	46,XX	mTESR	Matrigel
WiCell	ESC	2009	46,XX	mTESR	Matrigel
WiCell	iPSC	2009	46,XX	mTESR	Matrigel
WiCell	iPSC	2009	46,XX	mTESR	Matrigel
WiCell	ESC	2009	46,XX	Unknown	MEF
WiCell	ESC	2009	46,XY	mTESR	Matrigel
WiCell	iPSC	2009	46,XX	mTESR	Matrigel
WiCell	iPSC	2009	46,XY	mTESR	Matrigel
WiCell	iPSC	2009	46,XY	mTESR	Matrigel
WiCell	iPSC	2009	46,XX	mTESR	Matrigel
WiCell	iPSC	2009	46,XY	mTESR	Matrigel
WiCell	ESC	2009	46,XX	mTESR	Matrigel
WiCell	ESC	2009	46,XY	mTESR	Matrigel
WiCell	ESC	2009	46,XY	Unknown	MEF
WiCell	ESC	2009	46,XX	mTESR	Matrigel
WiCell	iPSC	2009	46,XX	mTESR	Matrigel
WiCell	ESC	2009	46,XY	mTESR	Matrigel
WiCell	ESC	2009	46,XX	mTESR	Matrigel
WiCell	ESC	2009	46,XY	mTESR	Matrigel
WiCell	ESC	2009	46,XY	Unknown	MEF
WiCell	ESC	2009	46,XX	mTESR	Matrigel
WiCell	ESC	2009	46,XY	mTESR	Matrigel
WiCell	ESC	2009	46,XX	mTESR	Matrigel
WiCell	ESC	2009	46,XX	mTESR	Matrigel
WiCell	ESC	2009	46,XY	mTESR	Matrigel
WiCell	ESC	2009	46,XY	mTESR	Matrigel
WiCell	ESC	2009	46,XX	Unknown	MEF
WiCell	ESC	2009	46,XX	KOSR	MEF
WiCell	ESC	2009	46,XX	KOSR	MEF
WiCell	ESC	2009	46,XX	KOSR	MEF
WiCell	ESC	2009	46,XY	KOSR	MEF
WiCell	ESC	2009	46,XY	KOSR	MEF
WiCell	ESC	2009	46,XX	Unknown	Unknown
WiCell	iPSC	2009	46,XX	mTESR	Matrigel
WiCell	ESC	2009	46,XY	mTESR	Matrigel
WiCell	ESC	2009	46,XY	mTESR	Matrigel
WiCell	ESC	2009	46,XX	KOSR	MEF
WiCell	ESC	2009	46,XX	KOSR	MEF
WiCell	ESC	2009	46,XX	mTESR	Matrigel
WiCell	ESC	2009	46,XX	mTESR	Matrigel
WiCell	ESC	2009	46,XX	Unknown	MEF
WiCell	ESC	2009	46,XX	mTESR	Matrigel
WiCell	ESC	2009	46,XY	mTESR	Matrigel
WiCell	ESC	2009	46,XY	KOSR	MEF
WiCell	ESC	2009	46,XX	KOSR	MEF
WiCell	iPSC	2009	46,XX	mTESR	Matrigel
WiCell	ESC	2009	46,XY	KOSR	Matrigel
WiCell	iPSC	2009	46,XY	mTESR	Matrigel
WiCell	ESC	2009	46,XX	Unknown	MEF
WiCell	ESC	2009	46,XX	KOSR	MEF
WiCell	ESC	2009	46,XY	KOSR	MEF
WiCell	ESC	2009	46,XX	KOSR	MEF
WiCell	ESC	2009	46,XX	mTESR	Matrigel
WiCell	iPSC	2009	46,XX	mTESR	Matrigel
WiCell	ESC	2009	46,XX	mTESR	Matrigel
WiCell	ESC	2009	46,XY	Unknown	MEF
WiCell	ESC	2009	46,XX	Unknown	MEF
WiCell	iPSC	2009	46,XX	mTESR	Matrigel
WiCell	ESC	2009	46,XX	KOSR	MEF
WiCell	ESC	2009	46,XX	KOSR	MEF
WiCell	ESC	2009	46,XX	KOSR	MEF
WiCell	iPSC	2009	46,XX	KOSR	MEF
WiCell	ESC	2009	46,XY	KOSR	MEF
WiCell	ESC	2009	46,XX	KOSR	MEF
WiCell	ESC	2009	46,XX	KOSR	MEF
WiCell	ESC	2009	46,XX	KOSR	MEF
WiCell	ESC	2009	46,XY	KOSR	MEF
WiCell	iPSC	2009	46,XX	mTESR	Matrigel
WiCell	ESC	2009	46,XX	KOSR	MEF
WiCell	ESC	2009	46,XX	KOSR	Matrigel
WiCell	ESC	2009	46,XX	KOSR	Matrigel
WiCell	ESC	2009	46,XX	Unknown	MEF
WiCell	ESC	2009	46,XY	KOSR	MEF
WiCell	ESC	2009	46,XX	mTESR	Matrigel
WiCell	iPSC	2009	46,XX	mTESR	Matrigel
WiCell	iPSC	2009	46,XX	mTESR	Matrigel
WiCell	ESC	2009	46,XX	mTESR	Matrigel
WiCell	iPSC	2009	46,XX	mTESR	Matrigel
WiCell	ESC	2009	46,XY	KOSR	MEF
WiCell	ESC	2009	46,XX	Unknown	MEF
WiCell	ESC	2009	46,XX	KOSR	MEF
WiCell	ESC	2009	46,XX	KOSR	MEF
WiCell	ESC	2009	46,XX	KOSR	MEF
WiCell	iPSC	2009	46,XX	mTESR	Matrigel
WiCell	ESC	2009	46,XX	Unknown	Matrigel
WiCell	ESC	2009	46,XX	KOSR	Matrigel
WiCell	iPSC	2009	46,XX	mTESR	Matrigel
WiCell	iPSC	2009	46,XX	mTESR	Matrigel
WiCell	iPSC	2009	46,XX	KOSR	MEF
WiCell	iPSC	2009	46,XX	KOSR	MEF
WiCell	ESC	2009	46,XX	mTESR	Matrigel
WiCell	ESC	2009	46,XY	mTESR	Matrigel
WiCell	ESC	2009	46,XY	mTESR	Matrigel
WiCell	ESC	2009	46,XY	mTESR	Matrigel
WiCell	iPSC	2009	46,XX	KOSR	MEF
WiCell	iPSC	2009	46,XX	mTESR	Matrigel
WiCell	ESC	2009	46,XX	mTESR	Matrigel
WiCell	iPSC	2009	46,XX	mTESR	Matrigel
WiCell	ESC	2009	46,XX	mTESR	Matrigel
WiCell	iPSC	2009	46,XX	mTESR	Matrigel
WiCell	ESC	2009	46,XY	KOSR	MEF
WiCell	iPSC	2009	46,XX	mTESR	Matrigel
WiCell	iPSC	2009	46,XY	mTESR	Matrigel
WiCell	iPSC	2009	46,XY	mTESR	Matrigel
WiCell	iPSC	2009	46,XY	mTESR	Matrigel
WiCell	iPSC	2009	46,XY	mTESR	Matrigel
WiCell	iPSC	2009	46,XY	Unknown	MEF
WiCell	ESC	2009	46,XX	mTESR	Matrigel
WiCell	ESC	2009	46,XX	KOSR	MEF
WiCell	ESC	2009	46,XX	KOSR	Matrigel
WiCell	ESC	2009	46,XY	mTESR	Matrigel
WiCell	ESC	2009	46,XY	mTESR	Matrigel
WiCell	iPSC	2009	46,XX	mTESR	Matrigel
WiCell	ESC	2009	46,XY	mTESR	Matrigel
WiCell	iPSC	2009	46,XX	mTESR	Matrigel
WiCell	ESC	2009	46,XX	mTESR	Matrigel
WiCell	ESC	2009	46,XX	mTESR	Matrigel
WiCell	ESC	2009	46,XX	KOSR	MEF
WiCell	ESC	2009	46,XX	mTESR	Matrigel
WiCell	ESC	2009	46,XX	mTESR	Matrigel
WiCell	ESC	2009	46,XY	mTESR	Matrigel
WiCell	iPSC	2009	46,XX	mTESR	Matrigel
WiCell	ESC	2009	46,XX	KOSR	MEF
WiCell	ESC	2009	46,XY	KOSR	MEF
WiCell	ESC	2009	46,XX	mTESR	Matrigel
WiCell	ESC	2009	46,XY	mTESR	Matrigel
WiCell	iPSC	2009	46,XX	mTESR	Matrigel
WiCell	ESC	2009	46,XX	mTESR	Matrigel
WiCell	iPSC	2009	46,XX	mTESR	Matrigel
WiCell	ESC	2009	46,XX	mTESR	Matrigel
WiCell	ESC	2009	46,XX	KOSR	MEF
WiCell	ESC	2009	46,XX	KOSR	MEF
WiCell	ESC	2009	46,XY	mTESR	Matrigel
WiCell	ESC	2009	46,XX	KOSR	MEF
WiCell	ESC	2009	46,XX	KOSR	MEF
WiCell	ESC	2009	46,XY	mTESR	Matrigel
WiCell	ESC	2009	46,XX	KOSR	MEF
WiCell	ESC	2009	46,XX	KOSR	MEF
WiCell	iPSC	2009	46,XY	KOSR	MEF
WiCell	iPSC	2009	46,XY	KOSR	MEF
WiCell	iPSC	2009	46,XY	KOSR	MEF
WiCell	ESC	2009	46,XY	KOSR	MEF
WiCell	ESC	2009	46,XY	KOSR	MEF
WiCell	ESC	2009	46,XY	KOSR	MEF
WiCell	ESC	2009	46,XX	KOSR	MEF
WiCell	ESC	2009	46,XY	KOSR	MEF
WiCell	ESC	2009	46,XX	KOSR	MEF
WiCell	iPSC	2009	46,XX	mTESR	Matrigel
WiCell	iPSC	2009	46,XX	mTESR	Matrigel
WiCell	ESC	2009	46,XX	KOSR	MEF
WiCell	ESC	2009	46,XX	KOSR	MEF
WiCell	iPSC	2009	46,XY	mTESR	Matrigel
WiCell	iPSC	2009	46,XX	mTESR	Matrigel
WiCell	ESC	2009	46,XX	mTESR	Matrigel
WiCell	ESC	2009	46,XX	KOSR	MEF
WiCell	ESC	2009	46,XY	KOSR	MEF
WiCell	iPSC	2009	46,XY	mTESR	Matrigel
WiCell	iPSC	2009	46,XY	mTESR	Matrigel
WiCell	iPSC	2009	46,XY	mTESR	Matrigel
WiCell	iPSC	2009	46,XY	mTESR	Matrigel
WiCell	iPSC	2009	46,XX	mTESR	Matrigel
WiCell	ESC	2009	46,XX	mTESR	Matrigel
WiCell	ESC	2009	46,XY	mTESR	Matrigel
WiCell	ESC	2009	46,XX	KOSR	MEF
WiCell	iPSC	2009	46,XY	mTESR	Matrigel
WiCell	iPSC	2009	46,XY	mTESR	MEF
WiCell	ESC	2009	46,XY	mTESR	Matrigel
WiCell	ESC	2009	46,XY	mTESR	Matrigel
WiCell	ESC	2009	46,XX	KOSR	MEF
WiCell	ESC	2009	46,XY	mTESR	Matrigel
WiCell	ESC	2009	46,XX	KOSR	MEF
WiCell	ESC	2009	46,XX	KOSR	MEF
WiCell	ESC	2009	46,XY	KOSR	MEF
WiCell	ESC	2009	46,XY	KOSR	MEF
WiCell	ESC	2009	46,XX	KOSR	MEF
WiCell	iPSC	2009	46,XY	Unknown	Matrigel
WiCell	iPSC	2009	46,XY	Unknown	Matrigel
WiCell	iPSC	2009	46,XY	Unknown	Matrigel
WiCell	ESC	2009	46,XY	mTESR	Matrigel
WiCell	ESC	2009	46,XX	mTESR	Matrigel
WiCell	ESC	2009	46,XY	KOSR	MEF
WiCell	ESC	2009	46,XX	KOSR	MEF
WiCell	ESC	2009	46,XX	KOSR	MEF
WiCell	ESC	2009	46,XX	mTESR	Matrigel
WiCell	ESC	2009	46,XY	mTESR	Matrigel
WiCell	iPSC	2009	46,XX	mTESR	Matrigel
WiCell	iPSC	2009	46,XX	mTESR	Matrigel
WiCell	iPSC	2009	46,XX	mTESR	Matrigel
WiCell	iPSC	2009	46,XX	mTESR	Matrigel
WiCell	ESC	2009	46,XY	mTESR	Matrigel
WiCell	iPSC	2009	46,XX	mTESR	Matrigel
WiCell	ESC	2009	46,XY	mTESR	Matrigel
WiCell	iPSC	2009	46,XY	Unknown	MEF
WiCell	iPSC	2009	46,XX	mTESR	Matrigel
WiCell	ESC	2009	46,XX	mTESR	Matrigel
WiCell	ESC	2009	46,XX	KOSR	MEF
WiCell	ESC	2009	46,XY	KOSR	MEF
WiCell	iPSC	2009	46,XX	mTESR	Matrigel
WiCell	iPSC	2009	46,XX	mTESR	Matrigel
WiCell	iPSC	2009	46,XX	mTESR	Matrigel
WiCell	ESC	2009	46,XX	KOSR	MEF
WiCell	ESC	2009	46,XX	KOSR	MEF
WiCell	iPSC	2009	46,XX	mTESR	Matrigel
WiCell	iPSC	2009	46,XY	KOSR	MEF
WiCell	iPSC	2009	46,XY	Unknown	MEF
WiCell	iPSC	2009	46,XY	Unknown	Matrigel
WiCell	iPSC	2009	46,XY	Unknown	Matrigel
WiCell	ESC	2009	46,XY	mTESR	Matrigel
WiCell	ESC	2009	46,XX	mTESR	Matrigel
WiCell	iPSC	2009	46,XX	mTESR	Matrigel
WiCell	ESC	2009	46,XX	mTESR	Matrigel
WiCell	ESC	2009	46,XX	mTESR	Matrigel
WiCell	ESC	2009	46,XY	mTESR	Matrigel
WiCell	ESC	2009	46,XX	KOSR	MEF
WiCell	ESC	2009	46,XY	mTESR	Matrigel
WiCell	ESC	2009	46,XY	KOSR	MEF
WiCell	ESC	2009	46,XX	KOSR	MEF
WiCell	ESC	2009	46,XX	mTESR	Matrigel
WiCell	ESC	2009	46,XX	KOSR	MEF
WiCell	ESC	2009	46,XY	mTESR	Matrigel
WiCell	iPSC	2009	46,XY	mTESR	Matrigel
WiCell	iPSC	2009	46,XY	mTESR	Matrigel
WiCell	iPSC	2009	46,XY	mTESR	Matrigel
WiCell	ESC	2009	46,XX	mTESR	Matrigel
WiCell	ESC	2009	46,XX	mTESR	Matrigel
WiCell	ESC	2009	46,XX	KOSR	MEF
WiCell	ESC	2009	46,XX	KOSR	MEF
WiCell	iPSC	2009	46,XX	mTESR	Matrigel
WiCell	iPSC	2009	46,XX	mTESR	Matrigel
WiCell	ESC	2009	46,XX	mTESR	Matrigel
WiCell	ESC	2009	46,XY	mTESR	Matrigel
WiCell	iPSC	2009	46,XX	mTESR	Matrigel
WiCell	iPSC	2009	46,XX	mTESR	Matrigel
WiCell	iPSC	2009	46,XX	mTESR	Matrigel
WiCell	iPSC	2009	46,XX	mTESR	Matrigel
WiCell	ESC	2009	46,XX	mTESR	Matrigel
WiCell	iPSC	2009	46,XX	mTESR	Matrigel
WiCell	ESC	2009	46,XX	Unknown	Matrigel
WiCell	ESC	2009	46,XX	Unknown	Matrigel
WiCell	ESC	2009	46,XX	mTESR	Matrigel
WiCell	iPSC	2009	46,XX	mTESR	Matrigel
WiCell	iPSC	2009	46,XX	mTESR	Matrigel
WiCell	ESC	2009	46,XY	KOSR	MEF
WiCell	ESC	2009	46,XY	mTESR	Matrigel
WiCell	ESC	2009	46,XX	KOSR	MEF
WiCell	iPSC	2009	46,XX	mTESR	Matrigel
WiCell	iPSC	2009	46,XX	mTESR	Matrigel
WiCell	ESC	2009	46,XX	KOSR	MEF
WiCell	ESC	2009	46,XX	mTESR	Matrigel
WiCell	ESC	2009	46,XX	Unknown	Matrigel
WiCell	ESC	2009	46,XX	mTESR	Matrigel
WiCell	iPSC	2009	46,XX	mTESR	Matrigel
WiCell	iPSC	2009	46,XX	mTESR	Matrigel
WiCell	iPSC	2009	46,XX	mTESR	Matrigel
WiCell	iPSC	2009	46,XX	mTESR	Matrigel
WiCell	ESC	2009	46,XX	KOSR	MEF
WiCell	ESC	2009	46,XX	KOSR	MEF
WiCell	ESC	2009	46,XX	KOSR	MEF
WiCell	iPSC	2009	46,XX	mTESR	Matrigel
WiCell	iPSC	2009	46,XY	mTESR	Matrigel
WiCell	ESC	2009	46,XX	mTESR	Matrigel
WiCell	ESC	2009	46,XY	mTESR	Matrigel
WiCell	ESC	2009	46,XX	KOSR	MEF
WiCell	ESC	2009	46,XX	KOSR	MEF
WiCell	ESC	2009	46,XX	KOSR	MEF
WiCell	ESC	2009	46,XX	KOSR	MEF
WiCell	ESC	2009	46,XX	KOSR	MEF
WiCell	iPSC	2009	46,XX	mTESR	Matrigel
WiCell	ESC	2009	46,XX	KOSR	MEF
WiCell	ESC	2009	46,XX	KOSR	MEF
WiCell	iPSC	2009	46,XX	Unknown	MEF
WiCell	iPSC	2009	46,XX	Unknown	MEF
WiCell	ESC	2009	46,XX	KOSR	MEF
WiCell	ESC	2009	46,XY	mTESR	Matrigel
WiCell	iPSC	2009	46,XX	mTESR	Matrigel
WiCell	ESC	2009	46,XY	mTESR	Matrigel
WiCell	ESC	2009	46,XX	KOSR	MEF
WiCell	ESC	2009	46,XX	KOSR	MEF
WiCell	ESC	2009	46,XX	KOSR	MEF
WiCell	ESC	2009	46,XY	KOSR	MEF
WiCell	ESC	2009	46,XY	KOSR	MEF
WiCell	ESC	2009	46,XY	mTESR	Matrigel
WiCell	iPSC	2009	46,XX	mTESR	Matrigel
WiCell	iPSC	2009	46,XX	KOSR	MEF
WiCell	ESC	2009	46,XY	KOSR	MEF
WiCell	iPSC	2009	46,XX	mTESR	Matrigel
WiCell	ESC	2009	46,XX	KOSR	MEF
WiCell	iPSC	2009	46,XX	mTESR	Matrigel
WiCell	iPSC	2009	46,XX	mTESR	Matrigel
WiCell	ESC	2009	46,XX	KOSR	MEF
WiCell	iPSC	2009	46,XX	mTESR	Matrigel
WiCell	iPSC	2009	46,XX	mTESR	Matrigel
WiCell	ESC	2009	46,XX	KOSR	MEF
WiCell	ESC	2009	46,XX	KOSR	MEF
WiCell	iPSC	2009	46,XX	mTESR	Matrigel
WiCell	ESC	2009	46,XX	KOSR	MEF
WiCell	ESC	2009	46,XX	mTESR	Matrigel
WiCell	ESC	2009	46,XY	KOSR	MEF
WiCell	iPSC	2009	46,XX	mTESR	Matrigel
WiCell	iPSC	2009	46,XX	mTESR	Matrigel
WiCell	iPSC	2009	46,XX	mTESR	Matrigel
WiCell	ESC	2009	46,XY	mTESR	Matrigel
WiCell	ESC	2009	46,XX	mTESR	Matrigel
WiCell	ESC	2009	46,XY	KOSR	MEF
WiCell	ESC	2009	46,XY	mTESR	Matrigel
WiCell	ESC	2009	46,XX	KOSR	MEF
WiCell	ESC	2009	46,XY	mTESR	Geltrex
WiCell	ESC	2009	46,XX	KOSR	MEF
WiCell	iPSC	2009	46,XX	mTESR	Matrigel
WiCell	iPSC	2009	46,XX	Unknown	MEF
WiCell	iPSC	2009	46,XX	Unknown	MEF
WiCell	ESC	2009	46,XX	mTESR	Matrigel
WiCell	ESC	2009	46,XX	mTESR	Matrigel
WiCell	ESC	2009	46,XY	KOSR	MEF
WiCell	ESC	2009	46,XY	Unknown	Matrigel
WiCell	ESC	2009	46,XX	Unknown	Matrigel
WiCell	ESC	2009	46,XY	mTESR	Matrigel
WiCell	ESC	2009	46,XX	mTESR	Matrigel
WiCell	ESC	2009	46,XY	mTESR	Matrigel
WiCell	ESC	2009	46,XY	KOSR	MEF
WiCell	iPSC	2009	46,XX	mTESR	Matrigel
WiCell	iPSC	2009	46,XX	mTESR	Matrigel
WiCell	ESC	2009	46,XX	Unknown	MEF
WiCell	iPSC	2009	46,XX	mTESR	Matrigel
WiCell	ESC	2009	46,XX	KOSR	MEF
WiCell	ESC	2009	46,XY	KOSR	MEF
WiCell	ESC	2009	46,XX	KOSR	MEF
WiCell	iPSC	2009	46,XX	mTESR	Matrigel
WiCell	ESC	2009	46,XX	mTESR	Matrigel
WiCell	ESC	2009	46,XX	mTESR	Matrigel
WiCell	iPSC	2009	46,XX	mTESR	Matrigel
WiCell	ESC	2009	46,XX	mTESR	Matrigel
WiCell	ESC	2009	46,XY	mTESR	Matrigel
WiCell	iPSC	2009	46,XY	mTESR	Matrigel
WiCell	ESC	2009	46,XX	KOSR	MEF
WiCell	iPSC	2009	46,XX	mTESR	Matrigel
WiCell	iPSC	2009	46,XX	mTESR	Matrigel
WiCell	iPSC	2009	46,XY	mTESR	Matrigel
WiCell	iPSC	2009	46,XX	mTESR	Matrigel
WiCell	ESC	2009	46,XX	KOSR	Matrigel
WiCell	ESC	2009	46,XY	mTESR	Matrigel
WiCell	ESC	2009	46,XX	mTESR	Matrigel
WiCell	iPSC	2009	46,XX	mTESR	Matrigel
WiCell	ESC	2009	46,XX	KOSR	MEF
WiCell	iPSC	2009	46,XY	mTESR	Matrigel
WiCell	iPSC	2009	46,XY	mTESR	Matrigel
WiCell	iPSC	2009	46,XX	KOSR	MEF
WiCell	ESC	2009	46,XY	mTESR	Matrigel
WiCell	ESC	2009	46,XX	mTESR	Matrigel
WiCell	ESC	2009	46,XX	mTESR	Matrigel
WiCell	ESC	2009	46,XY	mTESR	Matrigel
WiCell	iPSC	2009	46,XX	mTESR	Matrigel
WiCell	iPSC	2009	46,XX	mTESR	Matrigel
WiCell	ESC	2009	46,XY	mTESR	Matrigel
WiCell	ESC	2009	46,XX	mTESR	Matrigel
WiCell	ESC	2009	46,XX	KOSR	MEF
WiCell	iPSC	2009	46,XY	KOSR	MEF
WiCell	iPSC	2009	46,XX	KOSR	MEF
WiCell	ESC	2009	46,XY	mTESR	Matrigel
WiCell	ESC	2009	46,XX	mTESR	Matrigel
WiCell	ESC	2009	46,XX	KOSR	MEF
WiCell	ESC	2009	46,XX	KOSR	MEF
WiCell	ESC	2009	46,XX	KOSR	MEF
WiCell	iPSC	2009	46,XY	KOSR	MEF
WiCell	ESC	2009	46,XY	mTESR	Matrigel
WiCell	iPSC	2009	46,XY	KOSR	MEF
WiCell	iPSC	2009	46,XY	KOSR	MEF
WiCell	iPSC	2009	46,XY	KOSR	MEF
WiCell	ESC	2009	46,XY	mTESR	Matrigel
WiCell	ESC	2009	46,XY	KOSR	MEF
WiCell	ESC	2009	46,XY	mTESR	Matrigel
WiCell	ESC	2009	46,XX	mTESR	Matrigel
WiCell	ESC	2009	46,XX	KOSR	MEF
WiCell	ESC	2009	46,XX	KOSR	MEF
WiCell	ESC	2009	46,XX	KOSR	MEF
WiCell	ESC	2009	46,XX	KOSR	MEF
WiCell	ESC	2009	46,XX	KOSR	MEF
WiCell	iPSC	2009	46,XY	mTESR	Matrigel
WiCell	ESC	2009	46,XY	KOSR	Matrigel
WiCell	iPSC	2009	46,XX	KOSR	Matrigel
WiCell	iPSC	2009	46,XX	mTESR	Matrigel
WiCell	iPSC	2009	46,XY	KOSR	MEF
WiCell	iPSC	2009	46,XX	KOSR	MEF
WiCell	ESC	2009	46,XX	mTESR	Matrigel
WiCell	ESC	2009	46,XX	mTESR	Matrigel
WiCell	ESC	2009	46,XX	mTESR	Matrigel
WiCell	iPSC	2009	46,XY	mTESR	Matrigel
WiCell	iPSC	2009	46,XY	mTESR	Matrigel
WiCell	ESC	2009	46,XY	mTESR	Matrigel
WiCell	iPSC	2009	46,XX	mTESR	Matrigel
WiCell	iPSC	2009	46,XX	mTESR	Matrigel
WiCell	ESC	2009	46,XY	mTESR	Matrigel
WiCell	ESC	2009	46,XY	KOSR	MEF
WiCell	ESC	2009	46,XY	KOSR	MEF
WiCell	ESC	2009	46,XX	KOSR	MEF
WiCell	iPSC	2009	46,XX	mTESR	Matrigel
WiCell	iPSC	2009	46,XX	mTESR	Matrigel
WiCell	ESC	2009	46,XX	KOSR	MEF
WiCell	ESC	2009	46,XX	mTESR	Matrigel
WiCell	ESC	2009	46,XY	mTESR	Matrigel
WiCell	iPSC	2009	46,XY	mTESR	Matrigel
WiCell	ESC	2009	46,XX	KOSR	MEF
WiCell	ESC	2009	46,XX	mTESR	Matrigel
WiCell	iPSC	2009	46,XY	mTESR	Matrigel
WiCell	iPSC	2009	46,XY	KOSR	MEF
WiCell	ESC	2009	46,XX	KOSR	MEF
WiCell	iPSC	2009	46,XX	KOSR	MEF
WiCell	ESC	2009	46,XY	mTESR	Matrigel
WiCell	iPSC	2009	46,XY	KOSR	MEF
WiCell	ESC	2009	46,XY	mTESR	Matrigel
WiCell	ESC	2009	46,XY	mTESR	Matrigel
WiCell	ESC	2009	46,XX	mTESR	Matrigel
WiCell	ESC	2009	46,XX	KOSR	MEF
WiCell	ESC	2009	46,XY	mTESR	Matrigel
WiCell	ESC	2009	46,XY	mTESR	Matrigel
WiCell	ESC	2009	46,XX	mTESR	Matrigel
WiCell	ESC	2009	46,XX	mTESR	Matrigel
WiCell	ESC	2009	46,XX	mTESR	Matrigel
WiCell	iPSC	2009	46,XX	mTESR	Matrigel
WiCell	ESC	2009	46,XY	KOSR	MEF
WiCell	ESC	2009	46,XY	mTESR	Matrigel
WiCell	iPSC	2009	46,XX	mTESR	Matrigel
WiCell	ESC	2009	46,XX	mTESR	Matrigel
WiCell	ESC	2009	46,XY	KOSR	MEF
WiCell	ESC	2009	46,XX	mTESR	Matrigel
WiCell	ESC	2009	46,XY	KOSR	MEF
WiCell	ESC	2009	46,XY	mTESR	Matrigel
WiCell	iPSC	2009	46,XX	mTESR	Matrigel
WiCell	ESC	2009	46,XX	KOSR	Matrigel
WiCell	iPSC	2009	46,XX	mTESR	Matrigel
WiCell	iPSC	2009	46,XX	mTESR	Matrigel
WiCell	ESC	2009	46,XX	mTESR	Matrigel
WiCell	iPSC	2009	46,XX	mTESR	Matrigel
WiCell	ESC	2009	46,XY	KOSR	MEF
WiCell	ESC	2009	46,XX	KOSR	MEF
WiCell	ESC	2009	46,XX	KOSR	MEF
WiCell	iPSC	2009	46,XX	mTESR	Matrigel
WiCell	iPSC	2009	46,XY	mTESR	Matrigel
WiCell	ESC	2009	46,XY	mTESR	Matrigel
WiCell	ESC	2009	46,XX	mTESR	Matrigel
WiCell	ESC	2009	46,XX	KOSR	Matrigel
WiCell	iPSC	2009	46,XY	KOSR	MEF
WiCell	iPSC	2009	46,XX	KOSR	MEF
WiCell	iPSC	2009	46,XX	KOSR	MEF
WiCell	ESC	2009	46,XX	mTESR	Matrigel
WiCell	ESC	2009	46,XY	KOSR	MEF
WiCell	ESC	2009	46,XY	KOSR	MEF
WiCell	iPSC	2009	46,XY	mTESR	Matrigel
WiCell	iPSC	2009	46,XY	mTESR	Matrigel
WiCell	iPSC	2009	46,XY	KOSR	MEF
WiCell	iPSC	2009	46,XX	mTESR	Matrigel
WiCell	ESC	2009	46,XX	KOSR	MEF
WiCell	ESC	2009	46,XX	mTESR	Matrigel
WiCell	iPSC	2010	46,XX	mTESR	Matrigel
WiCell	iPSC	2010	46,XX	mTESR	Matrigel
WiCell	iPSC	2010	46,XX	mTESR	Matrigel
WiCell	ESC	2010	46,XY	KOSR	MEF
WiCell	ESC	2010	46,XY	mTESR	Matrigel
WiCell	ESC	2010	46,XX	mTESR	Matrigel
WiCell	ESC	2010	46,XX	KOSR	MEF
WiCell	ESC	2010	46,XY	mTESR	Matrigel
WiCell	ESC	2010	46,XY	mTESR	Matrigel
WiCell	ESC	2010	46,XX	KOSR	MEF
WiCell	ESC	2010	46,XX	KOSR	MEF
WiCell	ESC	2010	46,XX	mTESR	Matrigel
WiCell	ESC	2010	46,XX	mTESR	Matrigel
WiCell	ESC	2010	46,XY	mTESR	Matrigel
WiCell	ESC	2010	46,XY	KOSR	MEF
WiCell	iPSC	2010	46,XX	mTESR	Matrigel
WiCell	iPSC	2010	46,XX	KOSR	MEF
WiCell	iPSC	2010	46,XY	KOSR	MEF
WiCell	ESC	2010	46,XY	mTESR	Matrigel
WiCell	ESC	2010	46,XX	KOSR	MEF
WiCell	ESC	2010	46,XX	mTESR	Matrigel
WiCell	ESC	2010	46,XY	KOSR	MEF
WiCell	iPSC	2010	46,XY	KOSR	MEF
WiCell	iPSC	2010	46,XX	KOSR	MEF
WiCell	iPSC	2010	46,XY	mTESR	Matrigel
WiCell	iPSC	2010	46,XY	KOSR	MEF
WiCell	iPSC	2010	46,XX	KOSR	MEF
WiCell	iPSC	2010	46,XY	mTESR	Matrigel
WiCell	iPSC	2010	46,XX[40]	mTESR	Matrigel
WiCell	iPSC	2010	46,XX	mTESR	Matrigel
WiCell	iPSC	2010	46,XY	KOSR	MEF
WiCell	ESC	2010	46,XY	mTESR	Matrigel
WiCell	ESC	2010	46,XX	KOSR	MEF
WiCell	ESC	2010	46,XX	KOSR	MEF
WiCell	ESC	2010	46,XX	mTESR	Matrigel
WiCell	ESC	2010	46,XY	Unknown	Matrigel
WiCell	ESC	2010	46,XY	Unknown	Matrigel
WiCell	ESC	2010	46,XY	Unknown	Matrigel
WiCell	ESC	2010	46,XX	Unknown	Matrigel
WiCell	iPSC	2010	46,XX	KOSR	MEF
WiCell	iPSC	2010	46,XX	KOSR	MEF
WiCell	ESC	2010	46,XX[18]	mTESR	Matrigel
WiCell	ESC	2010	46,XY	KOSR	MEF
WiCell	ESC	2010	46,XX	mTESR	Matrigel
WiCell	ESC	2010	46,XX	mTESR	Matrigel
WiCell	iPSC	2010	46,XX	mTESR	Matrigel
WiCell	ESC	2010	46,XX	Unknown	Unknown
WiCell	ESC	2010	46,XX	Unknown	Unknown
WiCell	ESC	2010	46,XX	KOSR	MEF
WiCell	iPSC	2010	46,XX	mTESR	Matrigel
WiCell	iPSC	2010	46,XX	KOSR	MEF
WiCell	iPSC	2010	46,XY	KOSR	MEF
WiCell	ESC	2010	46,XX	KOSR	MEF
WiCell	ESC	2010	46,XX	Unknown	Unknown
WiCell	ESC	2010	46,XX	Unknown	Unknown
WiCell	ESC	2010	46,XX	KOSR	Matrigel
WiCell	ESC	2010	46,XX	KOSR	MEF
WiCell	iPSC	2010	46,XX	Unknown	MEF
WiCell	ESC	2010	46,XX	mTESR	Matrigel
WiCell	ESC	2010	46,XY	KOSR	MEF
WiCell	ESC	2010	46,XY	KOSR	MEF
WiCell	ESC	2010	46,XX	mTESR	Matrigel
WiCell	ESC	2010	46,XX	mTESR	Matrigel
WiCell	ESC	2010	46,XY	mTESR	Matrigel
WiCell	ESC	2010	46,XX	KOSR	MEF
WiCell	ESC	2010	46,XX	KOSR	MEF
WiCell	iPSC	2010	46,XX	mTESR	Matrigel
WiCell	ESC	2010	46,XY	mTESR	Matrigel
WiCell	iPSC	2010	46,XX	KOSR	MEF
WiCell	iPSC	2010	46,XY	KOSR	MEF
WiCell	iPSC	2010	46,XY	Unknown	MEF
WiCell	iPSC	2010	46,XX	mTESR	Matrigel
WiCell	ESC	2010	46,XX	mTESR	Matrigel
WiCell	ESC	2010	46,XY	mTESR	Matrigel
WiCell	iPSC	2010	46,XX	mTESR	Matrigel
WiCell	ESC	2010	46,XY	mTESR	Matrigel
WiCell	iPSC	2010	46,XY	KOSR	MEF
WiCell	ESC	2010	46,XY	mTESR	Matrigel
WiCell	ESC	2010	46,XY	mTESR	Matrigel
WiCell	ESC	2010	46,XY	mTESR	Matrigel
WiCell	ESC	2010	46,XY	mTESR	Matrigel
WiCell	iPSC	2010	46,XY	mTESR	Matrigel
WiCell	iPSC	2010	46,XY	mTESR	Matrigel
WiCell	ESC	2010	46,XY	KOSR	Matrigel
WiCell	ESC	2010	46,XY	mTESR	Matrigel
WiCell	ESC	2010	46,XX	mTESR	Matrigel
WiCell	iPSC	2010	46,XY	KOSR	MEF
WiCell	ESC	2010	46,XX	mTESR	Matrigel
WiCell	ESC	2010	46,XX	KOSR	MEF
WiCell	iPSC	2010	46,XY	mTESR	Matrigel
WiCell	iPSC	2010	46,XX	mTESR	Matrigel
WiCell	iPSC	2010	46,XX	mTESR	Matrigel
WiCell	ESC	2010	46,XX	mTESR	Matrigel
WiCell	iPSC	2010	46,XX	mTESR	Matrigel
WiCell	iPSC	2010	46,XY	mTESR	Matrigel
WiCell	iPSC	2010	46,XY	Unknown	Matrigel
WiCell	iPSC	2010	46,XY	mTESR	Matrigel
WiCell	ESC	2010	46,XY	mTESR	Matrigel
WiCell	iPSC	2010	46,XY	mTESR	Matrigel
WiCell	iPSC	2010	46,XY	mTESR	Matrigel
WiCell	ESC	2010	46,XY	KOSR	Matrigel
WiCell	ESC	2010	46,XX	mTESR	Matrigel
WiCell	ESC	2010	46,XX	mTESR	Matrigel
WiCell	ESC	2010	46,XY	mTESR	Matrigel
WiCell	iPSC	2010	46,XX	KOSR	MEF
WiCell	iPSC	2010	46,XX	mTESR	Matrigel
WiCell	iPSC	2010	46,XX	mTESR	Matrigel
WiCell	ESC	2010	46,XX	mTESR	Matrigel
WiCell	ESC	2010	46,XX	mTESR	Matrigel
WiCell	ESC	2010	46,XX	mTESR	Matrigel
WiCell	ESC	2010	46,XY	mTESR	Matrigel
WiCell	ESC	2010	46,XY	KOSR	Matrigel
WiCell	ESC	2010	46,XY	mTESR	Matrigel
WiCell	iPSC	2010	46,XX	mTESR	Matrigel
WiCell	iPSC	2010	46,XY	mTESR	Matrigel
WiCell	ESC	2010	46,XY	mTESR	Matrigel
WiCell	iPSC	2010	46,XY	mTESR	Matrigel
WiCell	iPSC	2010	46,XY	mTESR	Matrigel
WiCell	iPSC	2010	46,XY	mTESR	Matrigel
WiCell	ESC	2010	46,XY	mTESR	Matrigel
WiCell	ESC	2010	46,XX	KOSR	MEF
WiCell	ESC	2010	46,XX	KOSR	MEF
WiCell	ESC	2010	46,XX	mTESR	Matrigel
WiCell	iPSC	2010	46,XX	mTESR	Matrigel
WiCell	iPSC	2010	46,XX	mTESR	Matrigel
WiCell	ESC	2010	46,XY	mTESR	Matrigel
WiCell	iPSC	2010	46,XY	mTESR	Matrigel
WiCell	ESC	2010	46,XY	mTESR	Matrigel
WiCell	ESC	2010	46,XY	mTESR	Matrigel
WiCell	ESC	2010	46,XY	mTESR	Matrigel
WiCell	ESC	2010	46,XY	mTESR	Matrigel
WiCell	iPSC	2010	46,XY	mTESR	Matrigel
WiCell	iPSC	2010	46,XY	mTESR	Matrigel
WiCell	ESC	2010	46,XX	mTESR	Matrigel
WiCell	ESC	2010	46,XY	mTESR	Matrigel
WiCell	iPSC	2010	46,XX	mTESR	Matrigel
WiCell	iPSC	2010	46,XX	mTESR	Matrigel
WiCell	iPSC	2010	46,XX	mTESR	Matrigel
WiCell	iPSC	2010	46,XX	KOSR	MEF
WiCell	iPSC	2010	46,XX	mTESR	Matrigel
WiCell	iPSC	2010	46,XX	KOSR	MEF
WiCell	iPSC	2010	46,XX	KOSR	MEF
WiCell	ESC	2010	46,XY	mTESR	Matrigel
WiCell	iPSC	2010	46,XX	mTESR	Matrigel
WiCell	ESC	2010	46,XY	mTESR	Matrigel
WiCell	ESC	2010	46,XY	KOSR	Matrigel
WiCell	iPSC	2010	46,XY	mTESR	Matrigel
WiCell	ESC	2010	46,XY	NutriStem	Matrigel
WiCell	iPSC	2010	46,XX	mTESR	Matrigel
WiCell	iPSC	2010	46,XX	mTESR	Matrigel
WiCell	iPSC	2010	46,XX	mTESR	Matrigel
WiCell	ESC	2010	46,XY	KOSR	Matrigel
WiCell	ESC	2010	46,XX	mTESR	Matrigel
WiCell	iPSC	2010	46,XX	mTESR	Matrigel
WiCell	ESC	2010	46,XX	mTESR	Matrigel
WiCell	iPSC	2010	46,XX	mTESR	Matrigel
WiCell	iPSC	2010	46,XY	KOSR	MEF
WiCell	iPSC	2010	46,XY	KOSR	MEF
WiCell	iPSC	2010	46,XY	KOSR	MEF
WiCell	iPSC	2010	46,XX	mTESR	Matrigel
WiCell	ESC	2010	46,XY	KOSR	Matrigel
WiCell	ESC	2010	46,XY	mTESR	Matrigel
WiCell	iPSC	2010	46,XX	mTESR	Matrigel
WiCell	ESC	2010	46,XX	mTESR	Matrigel
WiCell	ESC	2010	46,XY	mTESR	Matrigel
WiCell	ESC	2010	46,XY	mTESR	Matrigel
WiCell	iPSC	2010	46,XX	mTESR	Matrigel
WiCell	iPSC	2010	46,XY	KOSR	MEF
WiCell	iPSC	2010	46,XY	KOSR	MEF
WiCell	ESC	2010	46,XY	mTESR	Matrigel
WiCell	ESC	2010	46,XY	KOSR	Matrigel
WiCell	iPSC	2010	46,XY	KOSR	MEF
WiCell	iPSC	2010	46,XX	mTESR	Matrigel
WiCell	iPSC	2010	46,XX	Unknown	MEF
WiCell	iPSC	2010	46,XX	mTESR	Matrigel
WiCell	ESC	2010	46,XX	KOSR	Matrigel
WiCell	iPSC	2010	46,XX	mTESR	Matrigel
WiCell	iPSC	2010	46,XX	mTESR	Matrigel
WiCell	iPSC	2010	46,XY	mTESR	Matrigel
WiCell	iPSC	2010	46,XX	Unknown	MEF
WiCell	ESC	2010	46,XX	KOSR	MEF
WiCell	ESC	2010	46,XY	mTESR	Matrigel
WiCell	ESC	2010	46,XY	mTESR	Matrigel
WiCell	iPSC	2010	46,XX	mTESR	Matrigel
WiCell	ESC	2010	46,XX	mTESR	Matrigel
WiCell	iPSC	2010	46,XX	KOSR	MEF
WiCell	ESC	2010	46,XX	KOSR	MEF
WiCell	ESC	2010	46,XX	KOSR	MEF
WiCell	iPSC	2010	46,XX	mTESR	Matrigel
WiCell	iPSC	2010	46,XX	Unknown	MEF
WiCell	ESC	2010	46,XY	Unknown	MEF
WiCell	ESC	2010	46,XX	mTESR	Matrigel
WiCell	ESC	2010	46,XX	KOSR	Matrigel
WiCell	iPSC	2010	46,XX	mTESR	Matrigel
WiCell	ESC	2010	46,XY	mTESR	Matrigel
WiCell	iPSC	2010	46,XX	KOSR	MEF
WiCell	ESC	2010	46,XY	mTESR	Matrigel
WiCell	iPSC	2010	46,XY	KOSR	Matrigel
WiCell	iPSC	2010	46,XY	KOSR	Matrigel
WiCell	iPSC	2010	46,XY	KOSR	Matrigel
WiCell	iPSC	2010	46,XY	KOSR	Matrigel
WiCell	ESC	2010	46,XY	mTESR	Matrigel
WiCell	iPSC	2010	46,XX	mTESR	Matrigel
WiCell	ESC	2010	46,XX	Unknown	MEF
WiCell	iPSC	2010	46,XX	Unknown	Unknown
WiCell	ESC	2010	46,XX	mTESR	Matrigel
WiCell	iPSC	2010	46,XX	mTESR	Matrigel
WiCell	iPSC	2010	46,XX	mTESR	Matrigel
WiCell	iPSC	2010	46,XX	Unknown	MEF
WiCell	iPSC	2010	46,XX	Unknown	MEF
WiCell	iPSC	2010	46,XX	mTESR	Matrigel
WiCell	ESC	2010	46,XX	KOSR	MEF
WiCell	ESC	2010	46,XX	KOSR	MEF
WiCell	iPSC	2010	46,XX	mTESR	Matrigel
WiCell	iPSC	2010	46,XX	mTESR	Matrigel
WiCell	ESC	2010	46,XX	mTESR	Matrigel
WiCell	iPSC	2010	46,XX	mTESR	Matrigel
WiCell	iPSC	2010	46,XX	Unknown	MEF
WiCell	iPSC	2010	46,XX	mTESR	Matrigel
WiCell	iPSC	2010	46,XX	mTESR	Matrigel
WiCell	iPSC	2010	46,XX	mTESR	Matrigel
WiCell	iPSC	2010	46,XY	KOSR	MEF
WiCell	iPSC	2010	46,XY	mTESR	Matrigel
WiCell	iPSC	2010	46,XY	mTESR	Matrigel
WiCell	iPSC	2010	46,XY	mTESR	Matrigel
WiCell	iPSC	2010	46,XY	mTESR	Matrigel
WiCell	ESC	2010	46,XY	mTESR	Matrigel
WiCell	ESC	2010	46,XY	mTESR	Matrigel
WiCell	ESC	2010	46,XY	mTESR	Matrigel
WiCell	ESC	2010	46,XY	mTESR	Matrigel
WiCell	iPSC	2010	46,XX	KOSR	MEF
WiCell	iPSC	2010	46,XX	mTESR	Matrigel
WiCell	iPSC	2010	46,XX	mTESR	Matrigel
WiCell	ESC	2010	46,XY	mTESR	Matrigel
WiCell	iPSC	2010	46,XX	mTESR	Matrigel
WiCell	iPSC	2010	46,XX	mTESR	Matrigel
WiCell	iPSC	2010	46,XX	mTESR	Matrigel
WiCell	iPSC	2010	46,XX	mTESR	Matrigel
WiCell	iPSC	2010	46,XX	mTESR	Matrigel
WiCell	iPSC	2010	46,XX	mTESR	Unknown
WiCell	iPSC	2010	46,XX	mTESR	Matrigel
WiCell	iPSC	2010	46,XX	mTESR	Matrigel
WiCell	iPSC	2010	46,XY	mTESR	Matrigel
WiCell	iPSC	2010	46,XX	KOSR	MEF
WiCell	ESC	2010	46,XY	mTESR	Matrigel
WiCell	iPSC	2010	46,XX	mTESR	Matrigel
WiCell	iPSC	2010	46,XX	mTESR	Matrigel
WiCell	iPSC	2010	46,XX	mTESR	Matrigel
WiCell	ESC	2010	46,XX	mTESR	Matrigel
WiCell	iPSC	2010	46,XX	mTESR	Matrigel
WiCell	ESC	2010	46,XX	mTESR	Matrigel
WiCell	iPSC	2010	46,XX	mTESR	Matrigel
WiCell	ESC	2010	46,XX	mTESR	Matrigel
WiCell	iPSC	2010	46,XX	KOSR	MEF
WiCell	iPSC	2010	46,XX	mTESR	Matrigel
WiCell	iPSC	2010	46,XX	mTESR	Matrigel
WiCell	ESC	2010	46,XX	KOSR	MEF
WiCell	iPSC	2010	46,XX	mTESR	Matrigel
WiCell	iPSC	2010	46,XX	mTESR	Matrigel
WiCell	iPSC	2010	46,XX	mTESR	Matrigel
WiCell	iPSC	2010	46,XX	mTESR	Matrigel
WiCell	iPSC	2010	46,XX	mTESR	Matrigel
WiCell	ESC	2010	46,XY	KOSR	Matrigel
WiCell	iPSC	2010	46,XY	mTESR	Matrigel
WiCell	iPSC	2010	46,XX	mTESR	Matrigel
WiCell	iPSC	2010	46,XX	mTESR	Matrigel
WiCell	iPSC	2010	46,XX	mTESR	Matrigel
WiCell	iPSC	2010	46,XX	mTESR	Matrigel
WiCell	ESC	2010	46,XX	mTESR	QC matrix
WiCell	iPSC	2010	46,XY	mTESR	Matrigel
WiCell	iPSC	2010	46,XY	mTESR	Matrigel
WiCell	iPSC	2010	46,XY	mTESR	Matrigel
WiCell	ESC	2010	46,XX	KOSR	MEF
WiCell	iPSC	2010	46,XX	Unknown	Matrigel
WiCell	iPSC	2010	46,XX	mTESR	Matrigel
WiCell	ESC	2010	46,XY	mTESR	Matrigel
WiCell	ESC	2010	46,XY	mTESR	Matrigel
WiCell	ESC	2010	46,XY	mTESR	Matrigel
WiCell	ESC	2010	46,XY	mTESR	Matrigel
WiCell	iPSC	2010	46,XY	Unknown	Matrigel
WiCell	iPSC	2010	46,XX	mTESR	Matrigel
WiCell	iPSC	2010	46,XX	mTESR	Matrigel
WiCell	iPSC	2010	46,XX	mTESR	Stem Adhere
WiCell	iPSC	2010	46,XX	mTESR	Matrigel
WiCell	iPSC	2010	46,XY	mTESR	Matrigel
WiCell	iPSC	2010	46,XY	mTESR	Matrigel
WiCell	iPSC	2010	46,XX	mTESR	Matrigel
WiCell	iPSC	2010	46,XX	mTESR	Matrigel
WiCell	ESC	2010	46,XX	mTESR	Matrigel
WiCell	ESC	2010	46,XX	mTESR	Matrigel
WiCell	ESC	2010	46,XX	mTESR	Matrigel
WiCell	ESC	2010	46,XX	mTESR	Matrigel
WiCell	iPSC	2010	46,XX	mTESR	Matrigel
WiCell	iPSC	2010	46,XX	mTESR	Matrigel
WiCell	iPSC	2010	46,XX	mTESR	Matrigel
WiCell	iPSC	2010	46,XY	mTESR	Matrigel
WiCell	iPSC	2010	46,XX	mTESR	Matrigel
WiCell	iPSC	2010	46,XX	mTESR	Matrigel
WiCell	iPSC	2010	46,XX	mTESR	Matrigel
WiCell	iPSC	2010	46,XX	mTESR	Matrigel
WiCell	ESC	2010	46,XX	mTESR	Matrigel
WiCell	ESC	2010	46,XY	mTESR	Matrigel
WiCell	iPSC	2010	46,XX	mTESR	Matrigel
WiCell	ESC	2010	46,XX	mTESR	Matrigel
WiCell	ESC	2010	46,XX	mTESR	Matrigel
WiCell	ESC	2010	46,XY	KOSR	MEF
WiCell	ESC	2010	46,XX	KOSR	MEF
WiCell	iPSC	2010	46,XY	mTESR	Matrigel
WiCell	iPSC	2010	46,XY	mTESR	Matrigel
WiCell	iPSC	2010	46,XY	mTESR	Matrigel
WiCell	iPSC	2010	46,XX	mTESR	Matrigel
WiCell	iPSC	2010	46,XX	mTESR	Matrigel
WiCell	iPSC	2010	46,XX	mTESR	Matrigel
WiCell	ESC	2010	46,XX	mTESR	Matrigel
WiCell	ESC	2010	46,XY	KOSR	MEF
WiCell	iPSC	2010	46,XX	mTESR	Matrigel
WiCell	iPSC	2010	46,XX	mTESR	Matrigel
WiCell	iPSC	2010	46,XX	mTESR	Matrigel
WiCell	iPSC	2010	46,XX	mTESR	Matrigel
WiCell	iPSC	2010	46,XX	mTESR	Matrigel
WiCell	iPSC	2010	46,XX	mTESR	Matrigel
WiCell	ESC	2010	46,XX	mTESR	Matrigel
WiCell	iPSC	2010	46,XX	mTESR	Matrigel
WiCell	iPSC	2010	46,XX	mTESR	Matrigel
WiCell	iPSC	2010	46,XX	mTESR	Matrigel
WiCell	iPSC	2010	46,XY	mTESR	Matrigel
WiCell	ESC	2010	46,XX	StemPro	Cell Start
WiCell	ESC	2010	46,XY	KOSR	Matrigel
WiCell	iPSC	2010	46,XX	mTESR	Matrigel
WiCell	iPSC	2010	46,XX	mTESR	Matrigel
WiCell	iPSC	2010	46,XX	mTESR	Matrigel
WiCell	iPSC	2010	46,XX	mTESR	Matrigel
WiCell	ESC	2010	46,XX	KOSR	MEF
WiCell	ESC	2010	46,XX	KOSR	MEF
WiCell	ESC	2010	46,XX	KOSR	Matrigel
WiCell	iPSC	2010	46,XX	mTESR	Matrigel
WiCell	ESC	2010	46,XX	mTESR	Matrigel
WiCell	iPSC	2010	46,XY	mTESR	Matrigel
WiCell	iPSC	2010	46,XY	mTESR	Matrigel
WiCell	iPSC	2010	46,XX	mTESR	Matrigel
WiCell	iPSC	2010	46,XX	mTESR	Matrigel
WiCell	iPSC	2010	46,XY	mTESR	Matrigel
WiCell	ESC	2010	46,XX	mTESR	Matrigel
WiCell	ESC	2010	46,XX	mTESR	Matrigel
WiCell	ESC	2010	46,XX	mTESR	Matrigel
WiCell	iPSC	2010	46,XX	mTESR	Matrigel
WiCell	iPSC	2010	46,XX	mTESR	Matrigel
WiCell	iPSC	2010	46,XX	mTESR	Matrigel
WiCell	iPSC	2010	46,XX	mTESR	Matrigel
WiCell	iPSC	2010	46,XX	mTESR	Matrigel
WiCell	iPSC	2010	46,XX	mTESR	Matrigel
WiCell	ESC	2010	46,XY	mTESR	Matrigel
WiCell	iPSC	2010	46,XX	mTESR	Matrigel
WiCell	ESC	2010	46,XY	mTESR	Matrigel
WiCell	iPSC	2010	46,XX	mTESR	Matrigel
WiCell	iPSC	2010	46,XX	mTESR	Matrigel
WiCell	iPSC	2010	46,XX	Unknown	Matrigel
WiCell	iPSC	2010	46,XX	mTESR	Matrigel
WiCell	ESC	2010	46,XX	KOSR	Matrigel
WiCell	iPSC	2010	46,XX	mTESR	Matrigel
WiCell	ESC	2010	46,XX	mTESR	Matrigel
WiCell	ESC	2010	46,XX	KOSR	Matrigel
WiCell	ESC	2010	46,XY	mTESR	Matrigel
WiCell	ESC	2010	46,XX	Unknown	Matrigel
WiCell	ESC	2010	46,XX	mTESR	Matrigel
WiCell	ESC	2010	46,XX	mTESR	Matrigel
WiCell	ESC	2010	46,XX	KOSR	Matrigel
WiCell	ESC	2010	46,XX	Unknown	Cell Start
WiCell	ESC	2010	46,XX	Unknown	Cell Start
WiCell	ESC	2010	46,XX	KOSR	MEF
WiCell	iPSC	2010	46,XX	mTESR	Matrigel
WiCell	iPSC	2010	46,XX	mTESR	Matrigel
WiCell	iPSC	2010	46,XX	mTESR	Matrigel
WiCell	iPSC	2010	46,XX	mTESR	Stem Adhere
WiCell	iPSC	2010	46,XX	Unknown	Matrigel
WiCell	iPSC	2010	46,XX	Unknown	Matrigel
WiCell	iPSC	2010	46,XX	Unknown	Matrigel
WiCell	iPSC	2010	46,XX	Unknown	Matrigel
WiCell	iPSC	2010	46,XX	Unknown	Unknown
WiCell	iPSC	2010	46,XX	Unknown	Matrigel
WiCell	iPSC	2010	46,XX	mTESR	Matrigel
WiCell	iPSC	2010	46,XX	mTESR	Matrigel
WiCell	iPSC	2010	46,XX	mTESR	Matrigel
WiCell	iPSC	2010	46,XX	Unknown	Matrigel
WiCell	ESC	2010	46,XY	KOSR	Matrigel
WiCell	iPSC	2010	46,XX	mTESR	Matrigel
WiCell	iPSC	2010	46,XY	Unknown	Matrigel
WiCell	iPSC	2010	46,XY	mTESR	Matrigel
WiCell	iPSC	2010	46,XY	mTESR	Matrigel
WiCell	ESC	2010	46,XY	mTESR	Matrigel
WiCell	ESC	2010	46,XX	mTESR	Matrigel
WiCell	iPSC	2010	46,XX	mTESR	Matrigel
WiCell	iPSC	2010	46,XX	mTESR	Matrigel
WiCell	ESC	2010	46,XY	mTESR	Matrigel
WiCell	ESC	2010	46,XY	mTESR	Matrigel
WiCell	ESC	2010	46,XX	KOSR	Matrigel
WiCell	ESC	2010	46,XX	KOSR	Matrigel
WiCell	ESC	2010	46,XX	mTESR	Matrigel
WiCell	iPSC	2010	46,XX	mTESR	Matrigel
WiCell	ESC	2010	46,XX	KOSR	Matrigel
WiCell	iPSC	2010	46,XX	mTESR	Matrigel
WiCell	iPSC	2010	46,XX	mTESR	Matrigel
WiCell	iPSC	2010	46,XX	mTESR	Matrigel
WiCell	ESC	2010	46,XY	mTESR	Matrigel
WiCell	ESC	2010	46,XX	mTESR	Matrigel
WiCell	iPSC	2010	46,XX	mTESR	Matrigel
WiCell	iPSC	2010	46,XX	Unknown	Matrigel
WiCell	ESC	2010	46,XX	Unknown	Unknown
WiCell	iPSC	2010	46,XX	mTESR	Matrigel
WiCell	iPSC	2010	46,XX	mTESR	Matrigel
WiCell	ESC	2010	46,XX	mTESR	Matrigel
WiCell	iPSC	2010	46,XX	mTESR	Matrigel
WiCell	iPSC	2010	46,XX	mTESR	Matrigel
WiCell	iPSC	2010	46,XY	mTESR	Matrigel
WiCell	iPSC	2010	46,XY	mTESR	Matrigel
WiCell	iPSC	2010	46,XY	mTESR	Matrigel
WiCell	iPSC	2010	46,XX	mTESR	Matrigel
WiCell	ESC	2010	46,XX	mTESR	Matrigel
WiCell	iPSC	2010	46,XX	mTESR	Matrigel
WiCell	iPSC	2010	46,XX	Unknown	Matrigel
WiCell	iPSC	2010	46,XX	Unknown	Matrigel
WiCell	ESC	2010	46,XY	mTESR	Matrigel
WiCell	iPSC	2010	46,XX	mTESR	Matrigel
WiCell	iPSC	2010	46,XY	mTESR	Matrigel
WiCell	iPSC	2010	46,XX	mTESR	Matrigel
WiCell	iPSC	2010	46,XX	mTESR	Matrigel
WiCell	iPSC	2010	46,XX	Unknown	Matrigel
WiCell	ESC	2010	46,XX	mTESR	Matrigel
WiCell	ESC	2010	46,XX	mTESR	Matrigel
WiCell	iPSC	2010	46,XX	Unknown	Matrigel
WiCell	ESC	2010	46,XX	mTESR	Stem Adhere
WiCell	ESC	2010	46,XY	mTESR	Matrigel
WiCell	iPSC	2010	46,XX	mTESR	Matrigel
WiCell	ESC	2010	46,XY	KOSR	Matrigel
WiCell	iPSC	2010	46,XX	mTESR	Matrigel
WiCell	ESC	2010	46,XX	mTESR	Matrigel
WiCell	iPSC	2010	46,XX	mTESR	Matrigel
WiCell	iPSC	2010	46,XX	mTESR	Matrigel
WiCell	ESC	2010	46,XX	mTESR	Matrigel
WiCell	iPSC	2010	46,XX	mTESR	Matrigel
WiCell	iPSC	2010	46,XX	mTESR	Matrigel
WiCell	iPSC	2010	46,XX	mTESR	Matrigel
WiCell	iPSC	2010	46,XX	mTESR	Matrigel
WiCell	iPSC	2010	46,XX	Unknown	Matrigel
WiCell	ESC	2010	46,XX	mTESR	Matrigel
WiCell	ESC	2010	46,XX	KOSR	Matrigel
WiCell	iPSC	2010	46,XX	mTESR	Matrigel
WiCell	iPSC	2010	46,XX	Unknown	Matrigel
WiCell	iPSC	2010	46,XX	mTESR	Unknown
WiCell	iPSC	2010	46,XX	Unknown	Matrigel
WiCell	iPSC	2010	46,XX	Unknown	Matrigel
WiCell	iPSC	2010	46,XX	Unknown	Matrigel
WiCell	iPSC	2010	46,XX	Unknown	Unknown
WiCell	iPSC	2010	46,XY	Unknown	MEF
WiCell	iPSC	2010	46,XY	Unknown	MEF
WiCell	iPSC	2010	46,XY	Unknown	MEF
WiCell	iPSC	2010	46,XY	Unknown	MEF
WiCell	ESC	2010	46,XY	Unknown	MEF
WiCell	ESC	2010	46,XY	Unknown	MEF
WiCell	ESC	2010	46,XX	Unknown	Matrigel
WiCell	ESC	2010	46,XX	Unknown	Matrigel
WiCell	ESC	2010	46,XX	Unknown	Matrigel
WiCell	ESC	2010	46,XX	Unknown	Matrigel
WiCell	ESC	2010	46,XX	mTESR	Matrigel
WiCell	ESC	2010	46,XX	mTESR	Matrigel
WiCell	ESC	2010	46,XX	mTESR	Matrigel
WiCell	ESC	2010	46,XY	KOSR	Matrigel
WiCell	ESC	2010	46,XY	mTESR	Matrigel
WiCell	ESC	2010	46,XX	mTESR	Matrigel
WiCell	ESC	2010	46,XY	mTESR	Matrigel
WiCell	ESC	2010	46,XY	Unknown	Matrigel
WiCell	iPSC	2010	46,XY	mTESR	Matrigel
WiCell	iPSC	2010	46,XY	mTESR	Matrigel
WiCell	iPSC	2010	46,XY	mTESR	Matrigel
WiCell	iPSC	2010	46,XY	mTESR	Matrigel
WiCell	ESC	2010	46,XY	mTESR	Matrigel
WiCell	ESC	2010	46,XX	mTESR	Matrigel
WiCell	iPSC	2010	46,XX	mTESR	Matrigel
WiCell	ESC	2010	46,XY	mTESR	Matrigel
WiCell	iPSC	2010	46,XX	Unknown	MEF
WiCell	ESC	2010	46,XX	mTESR	Stem Adhere
WiCell	iPSC	2010	46,XX	mTESR	Matrigel
WiCell	ESC	2010	46,XY	KOSR	Matrigel
WiCell	ESC	2010	46,XY	mTESR	Matrigel
WiCell	ESC	2010	46,XY	mTESR	Matrigel
WiCell	iPSC	2010	46,XX	mTESR	Matrigel
WiCell	iPSC	2010	46,XX	KOSR	MEF
WiCell	ESC	2010	46,XY	mTESR	Matrigel
WiCell	iPSC	2010	46,XY	KOSR	MEF
WiCell	iPSC	2010	46,XX	KOSR	MEF
WiCell	iPSC	2010	46,XX	KOSR	MEF
WiCell	ESC	2010	46,XY	Unknown	Matrigel
WiCell	iPSC	2010	46,XX	KOSR	MEF
WiCell	iPSC	2010	46,XX	KOSR	MEF
WiCell	ESC	2010	46,XX	KOSR	MEF
WiCell	ESC	2010	46,XX	KOSR	MEF
WiCell	iPSC	2010	46,XX	KOSR	Matrigel
WiCell	ESC	2010	46,XY	Unknown	Matrigel
WiCell	iPSC	2010	46,XX	Unknown	Matrigel
WiCell	ESC	2010	46,XX	KOSR	MEF
WiCell	iPSC	2010	46,XX	mTESR	Matrigel
WiCell	ESC	2010	46,XX	mTESR	Stem Adhere
WiCell	ESC	2010	46,XX	KOSR	MEF
WiCell	iPSC	2010	46,XX	mTESR	Matrigel
WiCell	iPSC	2010	46,XX	mTESR	Matrigel
WiCell	ESC	2010	46,XY	Unknown	Matrigel
WiCell	ESC	2010	46,XY	Unknown	Matrigel
WiCell	ESC	2010	46,XY	KOSR	Matrigel
WiCell	ESC	2010	46,XX	mTESR	Unknown
WiCell	ESC	2010	46,XX	KOSR	MEF
WiCell	ESC	2010	46,XX	KOSR	MEF
WiCell	ESC	2010	46,XX	mTESR	Matrigel
WiCell	iPSC	2010	46,XY	mTESR	Matrigel
WiCell	ESC	2010	46,XX	mTESR	StemX Vivo
WiCell	ESC	2010	46,XY	KOSR	Matrigel
WiCell	ESC	2010	46,XY	KOSR	Matrigel
WiCell	iPSC	2010	46,XX	mTESR	Matrigel
WiCell	ESC	2010	46,XY	Unknown	Matrigel
WiCell	ESC	2010	46,XY	mTESR	Matrigel
WiCell	ESC	2010	46,XX	mTESR	Matrigel
WiCell	ESC	2010	46,XX	mTESR	Stem Adhere
WiCell	ESC	2010	46,XY	mTESR	Matrigel
WiCell	ESC	2010	46,XX	mTESR	Matrigel
WiCell	ESC	2010	46,XX	mTESR	Matrigel
WiCell	iPSC	2010	46,XY	mTESR	Matrigel
WiCell	iPSC	2010	46,XY	mTESR	Matrigel
WiCell	ESC	2010	46,XX	mTESR	Unknown
WiCell	iPSC	2010	46,XX	mTESR	Matrigel
WiCell	ESC	2011	46,XX	mTESR	Matrigel
WiCell	iPSC	2011	46,XX	mTESR	Matrigel
WiCell	iPSC	2011	46,XX	mTESR	Matrigel
WiCell	iPSC	2011	46,XX	mTESR	Matrigel
WiCell	iPSC	2011	46,XX	mTESR	Matrigel
WiCell	iPSC	2011	46,XX	mTESR	Matrigel
WiCell	iPSC	2011	46,XX	mTESR	Matrigel
WiCell	iPSC	2011	46,XY	KOSR	MEF
WiCell	iPSC	2011	46,XX	KOSR	MEF
WiCell	ESC	2011	46,XX	KOSR	MEF
WiCell	ESC	2011	46,XY	Unknown	Vitronectin
WiCell	ESC	2011	46,XY	Unknown	Matrigel
WiCell	ESC	2011	46,XX	mTESR	Matrigel
WiCell	iPSC	2011	46,XX	mTESR	Matrigel
WiCell	ESC	2011	46,XY	mTESR	Matrigel
WiCell	ESC	2011	46,XY	mTESR	Matrigel
WiCell	ESC	2011	46,XY	mTESR	Matrigel
WiCell	iPSC	2011	46,XX	KOSR	MEF
WiCell	ESC	2011	46,XX	mTESR	Unknown
WiCell	ESC	2011	46,XX	mTESR	Unknown
WiCell	iPSC	2011	46,XY	Unknown	Matrigel
WiCell	iPSC	2011	46,XY	Unknown	Matrigel
WiCell	ESC	2011	46,XX	mTESR	Matrigel
WiCell	ESC	2011	46,XY	mTESR	Matrigel
WiCell	iPSC	2011	46,XX	mTESR	Matrigel
WiCell	iPSC	2011	46,XX	mTESR	Matrigel
WiCell	ESC	2011	46,XY	mTESR	Matrigel
WiCell	iPSC	2011	46,XY	Unknown	Matrigel
WiCell	iPSC	2011	46,XY	Unknown	Matrigel
WiCell	iPSC	2011	46,XX	KOSR	Matrigel
WiCell	iPSC	2011	46,XX	mTESR	Synthemax
WiCell	ESC	2011	46,XY	Unknown	Vitronectin
WiCell	ESC	2011	46,XX	mTESR	Matrigel
WiCell	iPSC	2011	46,XX	mTESR	Synthemax
WiCell	ESC	2011	46,XX	mTESR	QC matrix
WiCell	ESC	2011	46,XY	mTESR	Matrigel
WiCell	ESC	2011	46,XX	mTESR	QC matrix
WiCell	ESC	2011	46,XY	Unknown	Vitronectin
WiCell	iPSC	2011	46,XX	mTESR	Matrigel
WiCell	ESC	2011	46,XY	mTESR	Matrigel
WiCell	iPSC	2011	46,XX	KOSR	MEF
WiCell	iPSC	2011	46,XX	KOSR	MEF
WiCell	iPSC	2011	46,XX	mTESR	Matrigel
WiCell	ESC	2011	46,XY	Unknown	Matrigel
WiCell	ESC	2011	46,XY	Unknown	Vitronectin
WiCell	ESC	2011	46,XX	mTESR	Matrigel
WiCell	ESC	2011	46,XX	mTESR	Matrigel
WiCell	ESC	2011	46,XX	mTESR	QC matrix
WiCell	iPSC	2011	46,XX	KOSR	MEF
WiCell	iPSC	2011	46,XY	Unknown	Matrigel
WiCell	iPSC	2011	46,XY	Unknown	Matrigel
WiCell	ESC	2011	46,XX	mTESR	QC matrix
WiCell	iPSC	2011	46,XY	KOSR	MEF
WiCell	iPSC	2011	46,XY	mTESR	Matrigel
WiCell	iPSC	2011	46,XY	mTESR	Matrigel
WiCell	ESC	2011	46,XX	mTESR	Matrigel
WiCell	ESC	2011	46,XX	mTESR	Matrigel
WiCell	ESC	2011	46,XX	mTESR	Matrigel
WiCell	ESC	2011	46,XX	mTESR	Matrigel
WiCell	ESC	2011	46,XX	mTESR	Matrigel
WiCell	ESC	2011	46,XX	mTESR	Matrigel
WiCell	ESC	2011	46,XY	mTESR	Matrigel
WiCell	ESC	2011	46,XX	mTESR	Matrigel
WiCell	ESC	2011	46,XX	StemPro	MEF
WiCell	ESC	2011	46,XY	Unknown	Vitronectin
WiCell	ESC	2011	46,XX	KOSR	MEF
WiCell	ESC	2011	46,XX	KOSR	MEF
WiCell	ESC	2011	46,XY	Unknown	Matrigel
WiCell	ESC	2011	46,XX	Unknown	Matrigel
WiCell	ESC	2011	46,XX	mTESR	Matrigel
WiCell	ESC	2011	46,XY	mTESR	Matrigel
WiCell	ESC	2011	46,XY	Unknown	Vitronectin
WiCell	ESC	2011	46,XX	KOSR	MEF
WiCell	ESC	2011	46,XX	mTESR	Matrigel
WiCell	ESC	2011	46,XX	mTESR	Matrigel
WiCell	ESC	2011	46,XX	Unknown	Unknown
WiCell	ESC	2011	46,XX	mTESR	Matrigel
WiCell	ESC	2011	46,XX	mTESR	Matrigel
WiCell	ESC	2011	46,XX	mTESR	Matrigel
WiCell	iPSC	2011	46,XX	mTESR	Matrigel
WiCell	ESC	2011	46,XX	KOSR	MEF
WiCell	ESC	2011	46,XX	KOSR	MEF
WiCell	ESC	2011	46,XX	KOSR	MEF
WiCell	ESC	2011	46,XX	KOSR	MEF
WiCell	ESC	2011	46,XY	mTESR	Matrigel
WiCell	ESC	2011	46,XX	mTESR	Matrigel
WiCell	ESC	2011	46,XY	Unknown	Vitronectin
WiCell	iPSC	2011	46,XY	KOSR	MEF
WiCell	ESC	2011	46,XX	Unknown	Matrigel
WiCell	ESC	2011	46,XY	Unknown	Matrigel
WiCell	iPSC	2011	46,XY	mTESR	Matrigel
WiCell	ESC	2011	46,XX	mTESR	Matrigel
WiCell	ESC	2011	46,XX	KOSR	MEF
WiCell	ESC	2011	46,XX	KOSR	MEF
WiCell	ESC	2011	46,XX	KOSR	MEF
WiCell	ESC	2011	46,XX	mTESR	Matrigel
WiCell	ESC	2011	46,XY	mTESR	Matrigel
WiCell	ESC	2011	46,XX	Unknown	Vitronectin
WiCell	ESC	2011	46,XY	Unknown	Matrigel
WiCell	ESC	2011	46,XX	mTESR	Matrigel
WiCell	iPSC	2011	46,XX	mTESR	Matrigel
WiCell	ESC	2011	46,XX	KOSR	Cell Start
WiCell	ESC	2011	46,XX	KOSR	Cell Start
WiCell	iPSC	2011	46,XX	KOSR	MEF
WiCell	ESC	2011	46,XY	Unknown	Vitronectin
WiCell	ESC	2011	46,XX	Unknown	Matrigel
WiCell	ESC	2011	46,XX	mTESR	Matrigel
WiCell	iPSC	2011	46,XX	mTESR	Matrigel
WiCell	ESC	2011	46,XX	mTESR	Matrigel
WiCell	ESC	2011	46,XY	Unknown	Matrigel
WiCell	ESC	2011	46,XY	Unknown	Vitronectin
WiCell	iPSC	2011	46,XY	KOSR	MEF
WiCell	iPSC	2011	46,XY	KOSR	Matrigel
WiCell	iPSC	2011	46,XY	Unknown	Matrigel
WiCell	ESC	2011	46,XX	Unknown	MEF
WiCell	ESC	2011	46,XX	Unknown	MEF
WiCell	iPSC	2011	46,XX	E8	Matrigel
WiCell	ESC	2011	46,XX	mTESR	Matrigel
WiCell	iPSC	2011	46,XX	KOSR	MEF
WiCell	iPSC	2011	46,XY	KOSR	MEF
WiCell	iPSC	2011	46,XY	KOSR	MEF
WiCell	iPSC	2011	46,XX	KOSR	MEF
WiCell	iPSC	2011	46,XX	KOSR	MEF
WiCell	iPSC	2011	46,XY	mTESR	MEF
WiCell	iPSC	2011	46,XY	mTESR	MEF
WiCell	iPSC	2011	46,XY	mTESR	MEF
WiCell	iPSC	2011	46,XY	mTESR	MEF
WiCell	iPSC	2011	46,XY	mTESR	MEF
WiCell	iPSC	2011	46,XY	mTESR	MEF
WiCell	ESC	2011	46,XX	mTESR	Matrigel
WiCell	ESC	2011	46,XX	mTESR	Matrigel
WiCell	iPSC	2011	46,XX	KOSR	MEF
WiCell	iPSC	2011	46,XY	KOSR	MEF
WiCell	ESC	2011	46,XX	KOSR	MEF
WiCell	iPSC	2011	46,XY	KOSR	MEF
WiCell	iPSC	2011	46,XY	KOSR	MEF
WiCell	iPSC	2011	46,XY	KOSR	MEF
WiCell	iPSC	2011	46,XY	KOSR	MEF
WiCell	ESC	2011	46,XX	mTESR	Matrigel
WiCell	iPSC	2011	46,XY	mTESR	Matrigel
WiCell	iPSC	2011	46,XY	mTESR	Matrigel
WiCell	iPSC	2011	46,XY	mTESR	Matrigel
WiCell	ESC	2011	46,XX	KOSR	MEF
WiCell	ESC	2011	46,XY	mTESR	Matrigel
WiCell	ESC	2011	46,XX	KOSR	Cell Start
WiCell	ESC	2011	46,XX	KOSR	Cell Start
WiCell	ESC	2011	46,XX	KOSR	Cell Start
WiCell	iPSC	2011	46,XX	KOSR	MEF
WiCell	iPSC	2011	46,XX	KOSR	MEF
WiCell	ESC	2011	46,XY	mTESR	Matrigel
WiCell	ESC	2011	46,XY	mTESR	Cell Start
WiCell	ESC	2011	46,XY	KOSR	other
WiCell	ESC	2011	46,XY	E9	Matrigel
WiCell	ESC	2011	46,XY	E9	Vitronectin
WiCell	ESC	2011	46,XY	E9	Vitronectin
WiCell	ESC	2011	46,XY	mTESR	Matrigel
WiCell	ESC	2011	46,XY	mTESR	Matrigel
WiCell	ESC	2011	46,XX	mTESR	Matrigel
WiCell	ESC	2011	46,XX	E9	Matrigel
WiCell	ESC	2011	46,XX	mTESR	Matrigel
WiCell	ESC	2011	46,XY	E9	Matrigel
WiCell	ESC	2011	46,XX	mTESR	Matrigel
WiCell	ESC	2011	46,XX	KOSR	MEF
WiCell	ESC	2011	46,XX	mTESR	Matrigel
WiCell	ESC	2011	46,XX	mTESR	Matrigel
WiCell	ESC	2011	46,XY	E9	Vitronectin
WiCell	ESC	2011	46,XY	E9	Matrigel
WiCell	ESC	2011	46,XX	mTESR	Matrigel
WiCell	iPSC	2011	46,XY	Unknown	Matrigel
WiCell	iPSC	2011	46,XY	Unknown	Matrigel
WiCell	iPSC	2011	46,XY	mTESR	Matrigel
WiCell	iPSC	2011	46,XY	mTESR	Matrigel
WiCell	iPSC	2011	46,XY	KOSR	Matrigel
WiCell	ESC	2011	46,XY	KOSR	MEF
WiCell	iPSC	2011	46,XY	mTESR	MEF
WiCell	iPSC	2011	46,XY	mTESR	MEF
WiCell	iPSC	2011	46,XY	mTESR	MEF
WiCell	ESC	2011	46,XY	mTESR	Matrigel
WiCell	ESC	2011	46,XY	mTESR	Matrigel
WiCell	iPSC	2011	46,XY	mTESR	Matrigel
WiCell	iPSC	2011	46,XX	mTESR	Matrigel
WiCell	iPSC	2011	46,XY	mTESR	Matrigel
WiCell	iPSC	2011	46,XX	mTESR	Matrigel
WiCell	ESC	2011	46,XY	KOSR	Matrigel
WiCell	iPSC	2011	46,XX	KOSR	MEF
WiCell	iPSC	2011	46,XY	mTESR	Matrigel
WiCell	ESC	2011	46,XY	E9	Matrigel
WiCell	ESC	2011	46,XX	E8	Matrigel
WiCell	ESC	2011	46,XX	E8	Matrigel
WiCell	ESC	2011	46,XX	E8	Matrigel
WiCell	ESC	2011	46,XX	E8	Matrigel
WiCell	iPSC	2011	46,XY	mTESR	Matrigel
WiCell	iPSC	2011	46,XY	mTESR	Matrigel
WiCell	iPSC	2011	46,XX	mTESR	Matrigel
WiCell	ESC	2011	46,XX	E8	Matrigel
WiCell	ESC	2011	46,XX	E8	Matrigel
WiCell	ESC	2011	46,XX	E8	Matrigel
WiCell	ESC	2011	46,XX	E8	Matrigel
WiCell	ESC	2011	46,XY	E9	Matrigel
WiCell	ESC	2011	46,XY	E9	Matrigel
WiCell	ESC	2011	46,XY	KOSR	Matrigel
WiCell	ESC	2011	46,XY	E9	Vitronectin
WiCell	ESC	2011	46,XY	E9	Matrigel
WiCell	ESC	2011	46,XX	Unknown	Matrigel
WiCell	ESC	2011	46,XX	mTESR	Vitronectin
WiCell	ESC	2011	46,XX	E8	Vitronectin
WiCell	iPSC	2011	46,XY	mTESR	Matrigel
WiCell	iPSC	2011	46,XY	mTESR	Matrigel
WiCell	iPSC	2011	46,XY	mTESR	Matrigel
WiCell	iPSC	2011	46,XY	mTESR	Matrigel
WiCell	ESC	2011	46,XY	E9	Matrigel
WiCell	ESC	2011	46,XX	mTESR	Matrigel
WiCell	ESC	2011	46,XY	KOSR	Matrigel
WiCell	iPSC	2011	46,XX	mTESR	Matrigel
WiCell	ESC	2011	46,XY	KOSR	Matrigel
WiCell	iPSC	2011	46,XY	mTESR	Matrigel
WiCell	ESC	2011	46,XY	mTESR	Matrigel
WiCell	ESC	2011	46,XY	KOSR	Matrigel
WiCell	ESC	2011	46,XY	KOSR	Matrigel
WiCell	ESC	2011	46,XY	E9	Matrigel
WiCell	ESC	2011	46,XY	mTESR	Matrigel
WiCell	iPSC	2011	46,XX	mTESR	Matrigel
WiCell	iPSC	2011	46,XY	mTESR	Matrigel
WiCell	ESC	2011	46,XY	mTESR	Cell Start
WiCell	ESC	2011	46,XY	E8	Matrigel
WiCell	ESC	2011	46,XY	E9	Matrigel
WiCell	ESC	2011	46,XY	mTESR	Matrigel
WiCell	ESC	2011	46,XY	mTESR	Cell Start
WiCell	iPSC	2011	46,XX	KOSR	MEF
WiCell	ESC	2011	46,XX	KOSR	MEF
WiCell	ESC	2011	46,XX	KOSR	MEF
WiCell	ESC	2011	46,XY	KOSR	Matrigel
WiCell	iPSC	2011	46,XX	KOSR	MEF
WiCell	iPSC	2011	46,XY	KOSR	MEF
WiCell	iPSC	2011	46,XY	mTESR	Matrigel
WiCell	ESC	2011	46,XY	E9	Matrigel
WiCell	ESC	2011	46,XY	E9	Matrigel
WiCell	ESC	2011	46,XY	KOSR	Matrigel
WiCell	iPSC	2011	46,XY	mTESR	Matrigel
WiCell	iPSC	2011	46,XY	mTESR	Matrigel
WiCell	iPSC	2011	46,XY	mTESR	Matrigel
WiCell	iPSC	2011	46,XY	mTESR	Matrigel
WiCell	ESC	2011	46,XY	KOSR	Matrigel
WiCell	ESC	2011	46,XY	E9	Vitronectin
WiCell	ESC	2011	46,XX	mTESR	Matrigel
WiCell	ESC	2011	46,XY	E9	Matrigel
WiCell	iPSC	2011	46,XY	mTESR	MEF
WiCell	iPSC	2011	46,XY	mTESR	Matrigel
WiCell	iPSC	2011	46,XY	mTESR	Matrigel
WiCell	ESC	2011	46,XY	mTESR	Matrigel
WiCell	ESC	2011	46,XY	E9	Matrigel
WiCell	iPSC	2011	46,XX	mTESR	Matrigel
WiCell	ESC	2011	46,XX	E8	Vitronectin
WiCell	iPSC	2011	46,XY	Unknown	Matrigel
WiCell	iPSC	2011	46,XY	Unknown	Matrigel
WiCell	iPSC	2011	46,XY	KOSR	MEF
WiCell	ESC	2011	46,XX	mTESR	Matrigel
WiCell	ESC	2011	46,XX	mTESR	Matrigel
WiCell	ESC	2011	46,XY	KOSR	Matrigel
WiCell	iPSC	2011	46,XY	KOSR	Matrigel
WiCell	iPSC	2011	46,XX	KOSR	MEF
WiCell	ESC	2011	46,XX	StemPro	Cell Start
WiCell	iPSC	2011	46,XY	mTESR	Matrigel
WiCell	iPSC	2011	46,XY	KOSR	Matrigel
WiCell	iPSC	2011	46,XY	KOSR	Matrigel
WiCell	iPSC	2011	46,XY	KOSR	Matrigel
WiCell	iPSC	2011	46,XY	KOSR	MEF
WiCell	iPSC	2011	46,XY	KOSR	MEF
WiCell	iPSC	2011	46,XY	KOSR	MEF
WiCell	iPSC	2011	46,XY	mTESR	Matrigel
WiCell	iPSC	2011	46,XY	mTESR	Matrigel
WiCell	iPSC	2011	46,XY	mTESR	Matrigel
WiCell	ESC	2011	46,XX	mTESR	Matrigel
WiCell	iPSC	2011	46,XX	E8	Matrigel
WiCell	iPSC	2011	46,XY	mTESR	Matrigel
WiCell	iPSC	2011	46,XY	KOSR	MEF
WiCell	iPSC	2011	46,XY	KOSR	MEF
WiCell	iPSC	2011	46,XY	KOSR	MEF
WiCell	iPSC	2011	46,XY	mTESR	Matrigel
WiCell	iPSC	2011	46,XY	mTESR	Matrigel
WiCell	iPSC	2011	46,XX	E8	Vitronectin
WiCell	iPSC	2011	46,XX	E8	Vitronectin
WiCell	iPSC	2011	46,XY	mTESR	Matrigel
WiCell	iPSC	2011	46,XY	mTESR	Matrigel
WiCell	iPSC	2011	46,XY	mTESR	Matrigel
WiCell	iPSC	2011	46,XY	KOSR	MEF
WiCell	iPSC	2011	46,XY	KOSR	MEF
WiCell	iPSC	2011	46,XX	mTESR	Vitronectin
WiCell	iPSC	2011	46,XX	mTESR	Matrigel
WiCell	ESC	2011	46,XX	StemPro	Cell Start
WiCell	iPSC	2011	46,XY	mTESR	Matrigel
WiCell	iPSC	2011	46,XY	mTESR	Matrigel
WiCell	iPSC	2011	46,XY	mTESR	Matrigel
WiCell	iPSC	2011	46,XY	mTESR	Matrigel
WiCell	iPSC	2011	46,XX	KOSR	MEF
WiCell	iPSC	2011	46,XX	KOSR	MEF
WiCell	ESC	2011	46,XY	E8	Matrigel
WiCell	ESC	2011	46,XY	E8	Matrigel
WiCell	ESC	2011	46,XY	E8	Matrigel
WiCell	ESC	2011	46,XY	E9	Matrigel
WiCell	iPSC	2011	46,XX	mTESR	Matrigel
WiCell	iPSC	2011	46,XY	mTESR	Matrigel
WiCell	iPSC	2011	46,XY	mTESR	Matrigel
WiCell	iPSC	2011	46,XY	mTESR	Matrigel
WiCell	iPSC	2011	46,XY	mTESR	Matrigel
WiCell	iPSC	2011	46,XY	mTESR	Matrigel
WiCell	iPSC	2011	46,XY	KOSR	Matrigel
WiCell	iPSC	2011	46,XX	KOSR	Matrigel
WiCell	ESC	2011	46,XY	E9	Vitronectin
WiCell	iPSC	2011	46,XX	mTESR	Matrigel
WiCell	ESC	2011	46,XX	KOSR	MEF
WiCell	ESC	2011	46,XY	E9	Matrigel
WiCell	ESC	2011	46,XY	E9	Vitronectin
WiCell	iPSC	2011	46,XY	KOSR	Matrigel
WiCell	iPSC	2011	46,XY	KOSR	Matrigel
WiCell	iPSC	2011	46,XY	KOSR	Matrigel
WiCell	iPSC	2011	46,XY	mTESR	Matrigel
WiCell	ESC	2011	46,XY	E9	Matrigel
WiCell	ESC	2011	46,XX	KOSR	Matrigel
WiCell	ESC	2011	46,XY	KOSR	Matrigel
WiCell	iPSC	2011	46,XX	KOSR	Matrigel
WiCell	iPSC	2011	46,XY	KOSR	Matrigel
WiCell	ESC	2011	46,XY	KOSR	Matrigel
WiCell	ESC	2011	46,XX	KOSR	Matrigel
WiCell	ESC	2011	46,XY	mTESR	Matrigel
WiCell	iPSC	2011	46,XX	mTESR	Matrigel
WiCell	iPSC	2011	46,XY	mTESR	Matrigel
WiCell	iPSC	2011	46,XY	StemPro	Geltrex
WiCell	iPSC	2011	46,XX	E8	Matrigel
WiCell	ESC	2011	46,XX	E8	Vitronectin
WiCell	iPSC	2011	46,XX	mTESR	Matrigel
WiCell	ESC	2011	46,XX	mTESR	Matrigel
WiCell	iPSC	2011	46,XY	Unknown	Matrigel
WiCell	iPSC	2011	46,XY	mTESR	Matrigel
WiCell	iPSC	2011	46,XY	mTESR	Matrigel
WiCell	iPSC	2011	46,XY	mTESR	Matrigel
WiCell	iPSC	2011	46,XY	KOSR	MEF
WiCell	iPSC	2011	46,XX	KOSR	Matrigel
WiCell	ESC	2011	46,XY	E8	Matrigel
WiCell	ESC	2011	46,XY	E8	Matrigel
WiCell	ESC	2011	46,XY	E8	Matrigel
WiCell	ESC	2011	46,XY	E8	Matrigel
WiCell	iPSC	2011	46,XX	mTESR	Matrigel
WiCell	iPSC	2011	46,XX	KOSR	MEF
WiCell	iPSC	2011	46,XX	KOSR	MEF
WiCell	ESC	2011	46,XY	mTESR	Matrigel
WiCell	iPSC	2011	46,XX	E8	Vitronectin
WiCell	iPSC	2011	46,XX	E8	Vitronectin
WiCell	ESC	2011	46,XY	E8	Matrigel
WiCell	ESC	2012	46,XY	mTESR	Matrigel
WiCell	iPSC	2012	46,XX	mTESR	Matrigel
WiCell	iPSC	2012	46,XX	mTESR	Matrigel
WiCell	iPSC	2012	46,XX	mTESR	Matrigel
WiCell	ESC	2012	46,XX	mTESR	Matrigel
WiCell	ESC	2012	46,XY	E9	Vitronectin
WiCell	iPSC	2012	46,XY	mTESR	Matrigel
WiCell	ESC	2012	46,XY	E9	Matrigel
WiCell	ESC	2012	46,XY	E9	Vitronectin
WiCell	iPSC	2012	46,XX	mTESR	Matrigel
WiCell	ESC	2012	46,XY	mTESR	Matrigel
WiCell	ESC	2012	46,XY	mTESR	Matrigel
WiCell	iPSC	2012	46,XY	KOSR	Matrigel
WiCell	ESC	2012	46,XX	KOSR	MEF
WiCell	ESC	2012	46,XY	mTESR	Matrigel
WiCell	ESC	2012	46,XY	E9	Matrigel
WiCell	ESC	2012	46,XY	mTESR	Matrigel
WiCell	iPSC	2012	46,XX	KOSR	Matrigel
WiCell	ESC	2012	46,XY	E9	Matrigel
WiCell	iPSC	2012	46,XY	Unknown	Matrigel
WiCell	iPSC	2012	46,XY	KOSR	MEF
WiCell	iPSC	2012	46,XX	KOSR	Matrigel
WiCell	iPSC	2012	46,XY	Unknown	Matrigel
WiCell	iPSC	2012	46,XY	Unknown	Matrigel
WiCell	iPSC	2012	46,XX	Unknown	Matrigel
WiCell	ESC	2012	46,XX	KOSR	MEF
WiCell	iPSC	2012	46,XX	mTESR	Matrigel
WiCell	iPSC	2012	46,XX	KOSR	MEF
WiCell	iPSC	2012	46,XY	mTESR	Matrigel
WiCell	iPSC	2012	46,XY	KOSR	MEF
WiCell	ESC	2012	46,XX	KOSR	MEF
WiCell	ESC	2012	46,XX	KOSR	MEF
WiCell	ESC	2012	46,XX	KOSR	MEF
WiCell	ESC	2012	46,XY	KOSR	MEF
WiCell	ESC	2012	46,XY	KOSR	MEF
WiCell	iPSC	2012	46,XY	E8	Matrigel
WiCell	iPSC	2012	46,XY	mTESR	Matrigel
WiCell	iPSC	2012	46,XY	E8	Vitronectin
WiCell	ESC	2012	46,XY	mTESR	Matrigel
WiCell	ESC	2012	46,XY	mTESR	Matrigel
WiCell	ESC	2012	46,XY	mTESR	Matrigel
WiCell	ESC	2012	46,XY	mTESR	Matrigel
WiCell	iPSC	2012	46,XY	mTESR	Matrigel
WiCell	iPSC	2012	46,XY	Unknown	MEF
WiCell	iPSC	2012	46,XY	Unknown	MEF
WiCell	iPSC	2012	46,XY	Unknown	MEF
WiCell	iPSC	2012	46,XX	E8	Matrigel
WiCell	ESC	2012	46,XY	mTESR	Matrigel
WiCell	iPSC	2012	46,XY	KOSR	MEF
WiCell	iPSC	2012	46,XY	Unknown	Unknown
WiCell	iPSC	2012	46,XY	KOSR	MEF
WiCell	ESC	2012	46,XX	mTESR	Matrigel
WiCell	iPSC	2012	46,XX	mTESR	Matrigel
WiCell	ESC	2012	46,XX	KOSR	MEF
WiCell	iPSC	2012	46,XY	E8	Matrigel
WiCell	iPSC	2012	46,XX	KOSR	Unknown
WiCell	ESC	2012	46,XY	E9	Vitronectin
WiCell	ESC	2012	46,XY	E9	Vitronectin
WiCell	ESC	2012	46,XY	KOSR	MEF
WiCell	iPSC	2012	46,XX	mTESR	Matrigel
WiCell	iPSC	2012	46,XY	mTESR	Matrigel
WiCell	iPSC	2012	46,XY	E8	Matrigel
WiCell	iPSC	2012	46,XY	KOSR	Matrigel
WiCell	iPSC	2012	46,XX	E8	Vitronectin
WiCell	iPSC	2012	46,XX	E8	Vitronectin
WiCell	iPSC	2012	46,XX	mTESR	Matrigel
WiCell	iPSC	2012	46,XY	mTESR	Matrigel
WiCell	ESC	2012	46,XY	E9	Vitronectin
WiCell	ESC	2012	46,XY	E9	Matrigel
WiCell	iPSC	2012	46,XY	mTESR	Matrigel
WiCell	ESC	2012	46,XY	E8	Matrigel
WiCell	iPSC	2012	46,XY	Unknown	MEF
WiCell	ESC	2012	46,XY	E8	Matrigel
WiCell	ESC	2012	46,XY	E8	Matrigel
WiCell	iPSC	2012	46,XX	mTESR	Matrigel
WiCell	iPSC	2012	46,XX	mTESR	Matrigel
WiCell	iPSC	2012	46,XX	mTESR	Matrigel
WiCell	iPSC	2012	46,XY	mTESR	Matrigel
WiCell	iPSC	2012	46,XX	mTESR	Matrigel
WiCell	iPSC	2012	46,XY	mTESR	Matrigel
WiCell	ESC	2012	46,XX	E9	Vitronectin
WiCell	ESC	2012	46,XX	E9	Vitronectin
WiCell	iPSC	2012	46,XX	mTESR	Matrigel
WiCell	iPSC	2012	46,XX	mTESR	Matrigel
WiCell	iPSC	2012	46,XX	Unknown	Matrigel
WiCell	iPSC	2012	46,XY	Unknown	Matrigel
WiCell	iPSC	2012	46,XY	Unknown	Matrigel
WiCell	iPSC	2012	46,XY	Unknown	Matrigel
WiCell	iPSC	2012	46,XY	mTESR	Matrigel
WiCell	iPSC	2012	46,XX	mTESR	Matrigel
WiCell	iPSC	2012	46,XY	mTESR	Matrigel
WiCell	iPSC	2012	46,XY	mTESR	Matrigel
WiCell	iPSC	2012	46,XY	mTESR	Matrigel
WiCell	iPSC	2012	46,XY	Unknown	Matrigel
WiCell	iPSC	2012	46,XY	Unknown	Matrigel
WiCell	ESC	2012	46,XX	E9	Vitronectin
WiCell	iPSC	2012	46,XY	mTESR	Matrigel
WiCell	iPSC	2012	46,XX	KOSR	Matrigel
WiCell	iPSC	2012	46,XX	mTESR	Matrigel
WiCell	iPSC	2012	46,XX	mTESR	Matrigel
WiCell	iPSC	2012	46,XY	mTESR	Matrigel
WiCell	ESC	2012	46,XY	mTESR	Matrigel
WiCell	iPSC	2012	46,XY	KOSR	MEF
WiCell	iPSC	2012	46,XY	mTESR	Matrigel
WiCell	ESC	2012	46,XX	E9	Vitronectin
WiCell	iPSC	2012	46,XY	mTESR	Matrigel
WiCell	iPSC	2012	46,XX	mTESR	Matrigel
WiCell	iPSC	2012	46,XX	mTESR	Matrigel
WiCell	iPSC	2012	46,XX	mTESR	Matrigel
WiCell	iPSC	2012	46,XX	mTESR	Matrigel
WiCell	iPSC	2012	46,XX	KOSR	Matrigel
WiCell	iPSC	2012	46,XX	Unknown	Matrigel
WiCell	iPSC	2012	46,XY[18]	mTESR	MEF
WiCell	ESC	2012	46,XY	Unknown	Matrigel
WiCell	ESC	2012	46,XY	mTESR	Matrigel
WiCell	ESC	2012	46,XX	mTESR	Matrigel
WiCell	ESC	2012	46,XY	E8	Matrigel
WiCell	iPSC	2012	46,XY	mTESR	Matrigel
WiCell	iPSC	2012	46,XX	mTESR	Matrigel
WiCell	iPSC	2012	46,XY	mTESR	Matrigel
WiCell	iPSC	2012	46,XY	KOSR	Matrigel
WiCell	iPSC	2012	46,XY	KOSR	Matrigel
WiCell	iPSC	2012	46,XY	KOSR	Matrigel
WiCell	iPSC	2012	46,XY	KOSR	Matrigel
WiCell	iPSC	2012	46,XY	KOSR	Matrigel
WiCell	iPSC	2012	46,XY	KOSR	Matrigel
WiCell	iPSC	2012	46,XY	mTESR	Matrigel
WiCell	ESC	2012	46,XY	mTESR	Matrigel
WiCell	ESC	2012	46,XX	mTESR	Matrigel
WiCell	iPSC	2012	46,XX[39]	Unknown	Matrigel
WiCell	iPSC	2012	46,XY	Unknown	Matrigel
WiCell	iPSC	2012	46,XY	Unknown	Matrigel
WiCell	iPSC	2012	46,XY	mTESR	Matrigel
WiCell	iPSC	2012	46,XY	mTESR	Matrigel
WiCell	iPSC	2012	46,XY	mTESR	Matrigel
WiCell	iPSC	2012	46,XY	mTESR	Matrigel
WiCell	iPSC	2012	46,XX	StemPro	Cell Start
WiCell	iPSC	2012	46,XY	mTESR	Matrigel
WiCell	ESC	2012	46,XX	StemPro	Geltrex
WiCell	iPSC	2012	46,XY	mTESR	Matrigel
WiCell	iPSC	2012	46,XY	mTESR	Matrigel
WiCell	iPSC	2012	46,XY	mTESR	Matrigel
WiCell	iPSC	2012	46,XY	E8	Vitronectin
WiCell	IPSC	2012	46,XX	Unknown	Matrigel
WiCell	IPSC	2012	46,XY	Unknown	MEF
WiCell	IPSC	2012	46,XY	mTESR	Matrigel
WiCell	iPSC	2012	46,XX	mTESR	Matrigel
WiCell	iPSC	2012	46,XY	mTESR	Matrigel
WiCell	iPSC	2012	46,XY	mTESR	Matrigel
WiCell	iPSC	2012	46,XX	mTESR	Matrigel
WiCell	iPSC	2012	46,XY	mTESR	Matrigel
WiCell	iPSC	2012	46,XY	mTESR	Matrigel
WiCell	iPSC	2012	46,XY[19]	mTESR	Matrigel
WiCell	iPSC	2012	46,XX	mTESR	Matrigel
WiCell	iPSC	2012	46,XX	mTESR	Matrigel
WiCell	iPSC	2012	46,XY	mTESR	MEF
WiCell	iPSC	2012	46,XY	Unknown	Matrigel
WiCell	iPSC	2012	46,XY	mTESR	Matrigel
WiCell	iPSC	2012	46,XY	mTESR	Matrigel
WiCell	ESC	2012	46,XX	mTESR	Matrigel
WiCell	iPSC	2012	46,XY	Unknown	Matrigel
WiCell	iPSC	2012	46,XY	Unknown	Matrigel
WiCell	ESC	2012	46,XY	E7	Vitronectin
WiCell	ESC	2012	46,XY	E8	Vitronectin
WiCell	ESC	2012	46,XY	E7	Vitronectin
WiCell	ESC	2012	46,XY	E8	Vitronectin
WiCell	ESC	2012	46,XY	E7	Vitronectin
WiCell	ESC	2012	46,XY	E8	Vitronectin
WiCell	ESC	2012	46,XY	E7	Vitronectin
WiCell	ESC	2012	46,XY	E8	Matrigel
WiCell	ESC	2012	46,XY	E7	Matrigel
WiCell	iPSC	2012	46,XY	E7	Matrigel
WiCell	ESC	2012	46,XY	E8	Vitronectin
WiCell	iPSC	2012	46,XX	E8	Matrigel
WiCell	iPSC	2012	46,XY	mTESR	Matrigel
WiCell	iPSC	2012	46,XX	mTESR	Matrigel
WiCell	iPSC	2012	46,XX	mTESR	Matrigel
WiCell	iPSC	2012	46,XY	mTESR	Matrigel
WiCell	iPSC	2012	46,XY	mTESR	Matrigel
WiCell	iPSC	2012	46,XY	KOSR	MEF
WiCell	iPSC	2012	46,XY	KOSR	MEF
WiCell	iPSC	2012	46,XY	Unknown	Matrigel
WiCell	ESC	2012	46,XY	KOSR	Matrigel
WiCell	ESC	2012	46,XY	KOSR	Matrigel
WiCell	ESC	2012	46,XY	KOSR	Matrigel
WiCell	ESC	2012	46,XX	mTESR	Matrigel
WiCell	iPSC	2012	46,XY	KOSR	MEF
WiCell	iPSC	2012	46,XY	KOSR	MEF
WiCell	iPSC	2012	46,XY	KOSR	MEF
WiCell	iPSC	2012	46,XY	KOSR	MEF
WiCell	iPSC	2012	46,XX	KOSR	MEF
WiCell	iPSC	2012	46,XX	mTESR	Matrigel
WiCell	ESC	2012	46,XX	mTESR	Matrigel
WiCell	iPSC	2012	46,XY	Unknown	Matrigel
WiCell	iPSC	2012	46,XY	Unknown	Matrigel
WiCell	iPSC	2012	46,XY	Unknown	Matrigel
WiCell	iPSC	2012	46,XX	KOSR	MEF
WiCell	iPSC	2012	46,XY	mTESR	Matrigel
WiCell	iPSC	2012	46,XY	mTESR	Matrigel
WiCell	ESC	2012	46,XX	mTESR	Unknown
WiCell	ESC	2012	46,XX	mTESR	Synthemax
WiCell	ESC	2012	46,XX	mTESR	Synthemax
WiCell	ESC	2012	46,XX	mTESR	Synthemax
WiCell	iPSC	2012	46,XX	mTESR	Matrigel
WiCell	iPSC	2012	46,XY	KOSR	MEF
WiCell	iPSC	2012	46,XY	mTESR	Matrigel
WiCell	ESC	2012	46,XX	E9	Vitronectin
WiCell	ESC	2012	46,XX	E9	Vitronectin
WiCell	iPSC	2012	46,XY	Unknown	Matrigel
WiCell	iPSC	2012	46,XY	mTESR	Matrigel
WiCell	iPSC	2012	46,XY	mTESR	Matrigel
WiCell	iPSC	2012	46,XX	mTESR	Matrigel
WiCell	iPSC	2012	46,XX	mTESR	Matrigel
WiCell	iPSC	2012	46,XX	mTESR	Matrigel
WiCell	iPSC	2012	46,XY	Unknown	Matrigel
WiCell	iPSC	2012	46,XX	mTESR	Matrigel
WiCell	ESC	2012	46,XX	E9	Vitronectin
WiCell	ESC	2012	46,XX	E9	Vitronectin
WiCell	iPSC	2012	46,XY	Unknown	Matrigel
WiCell	iPSC	2012	46,XY	mTESR	Matrigel
WiCell	ESC	2012	46,XX	E9	Vitronectin
WiCell	ESC	2012	46,XY	E9	Vitronectin
WiCell	ESC	2012	46,XY[39]	E9	Vitronectin
WiCell	iPSC	2012	46,XY	mTESR	Matrigel
WiCell	iPSC	2012	46,XY	mTESR	Matrigel
WiCell	iPSC	2012	46,XY	mTESR	Matrigel
WiCell	iPSC	2012	46,XY	mTESR	Matrigel
WiCell	iPSC	2012	46,XY	mTESR	Matrigel
WiCell	iPSC	2012	46,XY	mTESR	Matrigel
WiCell	iPSC	2012	46,XY	mTESR	Matrigel
WiCell	iPSC	2012	46,XX	mTESR	Matrigel
WiCell	ESC	2012	46,XX	mTESR	Matrigel
WiCell	iPSC	2012	46,XX	E8	Matrigel
WiCell	iPSC	2012	46,XX	mTESR	Matrigel
WiCell	iPSC	2012	46,XY	Unknown	Matrigel
WiCell	iPSC	2012	46,XX	mTESR	Matrigel
WiCell	ESC	2012	46,XY	KOSR	Unknown
WiCell	ESC	2012	46,XY	KOSR	Unknown
WiCell	ESC	2012	46,XY	KOSR	Unknown
WiCell	ESC	2012	46,XY	KOSR	Unknown
WiCell	iPSC	2012	46,XY	mTESR	Matrigel
WiCell	iPSC	2012	46,XX	mTESR	Matrigel
WiCell	ESC	2012	46,XX	E9	Vitronectin
WiCell	ESC	2012	46,XX	E9	Vitronectin
WiCell	iPSC	2012	46,XY	KOSR	MEF
WiCell	iPSC	2012	46,XY	KOSR	MEF
WiCell	iPSC	2012	46,XY	mTESR	Matrigel
WiCell	iPSC	2012	46,XY	mTESR	Matrigel
WiCell	iPSC	2012	46,XY	mTESR	Matrigel
WiCell	iPSC	2012	46,XY	E8	Matrigel
WiCell	iPSC	2012	46,XX	E8	Vitronectin
WiCell	iPSC	2012	46,XX	mTESR	Matrigel
WiCell	ESC	2012	46,XX	E9	Vitronectin
WiCell	iPSC	2012	46,XX	mTESR	Matrigel
WiCell	iPSC	2012	46,XY	mTESR	Matrigel
WiCell	ESC	2012	46,XY	KOSR	other
WiCell	ESC	2012	46,XY	KOSR	other
WiCell	ESC	2012	46,XY	KOSR	other
WiCell	ESC	2012	46,XY	KOSR	other
WiCell	ESC	2012	46,XY	KOSR	other
WiCell	ESC	2012	46,XY	KOSR	other
WiCell	ESC	2012	46,XY	KOSR	other
WiCell	ESC	2012	46,XY	KOSR	other
WiCell	ESC	2012	46,XY	KOSR	other
WiCell	ESC	2012	46,XY	KOSR	other
WiCell	ESC	2012	46,XY	KOSR	other
WiCell	iPSC	2012	46,XX	Unknown	Matrigel
WiCell	iPSC	2012	46,XX	KOSR	MEF
WiCell	iPSC	2012	46,XY	KOSR	MEF
WiCell	iPSC	2012	46,XY	Unknown	Matrigel
WiCell	iPSC	2012	46,XY	Unknown	Matrigel
WiCell	ESC	2012	46,XY	mTESR	Matrigel
WiCell	iPSC	2012	46,XY	mTESR	Matrigel
WiCell	iPSC	2012	46,XY	mTESR	Matrigel
WiCell	iPSC	2012	46,XY	mTESR	Matrigel
WiCell	iPSC	2012	46,XY	mTESR	Matrigel
WiCell	iPSC	2012	46,XY	E8	Vitronectin
WiCell	ESC	2012	46,XX	E8	Matrigel
WiCell	iPSC	2012	46,XX	mTESR	Matrigel
WiCell	iPSC	2012	46,XY	KOSR	MEF
WiCell	iPSC	2012	46,XY	KOSR	MEF
WiCell	iPSC	2012	46,XY	KOSR	MEF
WiCell	ESC	2012	46,XX	E9	Vitronectin
WiCell	iPSC	2012	46,XY	mTESR	Unknown
WiCell	iPSC	2012	46,XY	mTESR	Unknown
WiCell	iPSC	2012	46,XY	mTESR	Unknown
WiCell	iPSC	2012	46,XY	mTESR	Unknown
WiCell	iPSC	2012	46,XY	KOSR	Matrigel
WiCell	iPSC	2012	46,XY	mTESR	Matrigel
WiCell	iPSC	2012	46,XY	mTESR	Matrigel
WiCell	iPSC	2012	46,XY	KOSR	MEF
WiCell	iPSC	2012	46,XX	mTESR	Matrigel
WiCell	ESC	2012	46,XX	E9	Vitronectin
WiCell	iPSC	2012	46,XY	mTESR	Matrigel
WiCell	iPSC	2012	46,XY	mTESR	Matrigel
WiCell	ESC	2012	46,XX	E8	Vitronectin
WiCell	iPSC	2012	46,XX	mTESR	Matrigel
WiCell	iPSC	2012	46,XX	mTESR	Matrigel
WiCell	iPSC	2012	46,XX	mTESR	Matrigel
WiCell	iPSC	2012	46,XY	mTESR	Matrigel
WiCell	iPSC	2012	46,XY	mTESR	Matrigel
WiCell	iPSC	2012	46,XY	mTESR	Matrigel
WiCell	iPSC	2012	46,XY	mTESR	Matrigel
WiCell	iPSC	2012	46,XY	mTESR	Matrigel
WiCell	iPSC	2012	46,XY	mTESR	Matrigel
WiCell	iPSC	2012	46,XY	mTESR	Matrigel
WiCell	iPSC	2012	46,XY	mTESR	Matrigel
WiCell	iPSC	2012	46,XY	mTESR	Matrigel
WiCell	iPSC	2012	46,XX	mTESR	Matrigel
WiCell	iPSC	2012	46,XX	mTESR	Matrigel
WiCell	ESC	2012	46,XY	KOSR	MEF
WiCell	iPSC	2012	46,XY	mTESR	Matrigel
WiCell	iPSC	2012	46,XY	mTESR	Matrigel
WiCell	iPSC	2012	46,XY	mTESR	Matrigel
WiCell	iPSC	2012	46,XY	KOSR	MEF
WiCell	ESC	2012	46,XX	mTESR	Matrigel
WiCell	ESC	2012	46,XX	mTESR	Matrigel
WiCell	ESC	2012	46,XX	E8	Matrigel
WiCell	ESC	2012	46,XX	E8	Matrigel
WiCell	iPSC	2012	46,XX	mTESR	Matrigel
WiCell	iPSC	2012	46,XX	mTESR	Matrigel
WiCell	iPSC	2012	46,XY	Unknown	MEF
WiCell	iPSC	2012	46,XY	KOSR	MEF
WiCell	iPSC	2012	46,XY	mTESR	Matrigel
WiCell	iPSC	2012	46,XX	mTESR	Matrigel
WiCell	iPSC	2012	46,XY	Unknown	Matrigel
WiCell	iPSC	2012	46,XY[39]	Unknown	Matrigel
WiCell	iPSC	2012	46,XY	Unknown	Matrigel
WiCell	iPSC	2012	46,XY	mTESR	Matrigel
WiCell	iPSC	2012	46,XY	mTESR	Matrigel
WiCell	iPSC	2012	46,XX	KOSR	MEF
WiCell	iPSC	2012	46,XX	mTESR	Matrigel
WiCell	ESC	2012	46,XX	E9	Vitronectin
WiCell	iPSC	2012	46,XX	KOSR	MEF
WiCell	iPSC	2012	46,XY	KOSR	Matrigel
WiCell	iPSC	2012	46,XX	mTESR	Matrigel
WiCell	iPSC	2012	46,XY	mTESR	Matrigel
WiCell	iPSC	2012	46,XY	mTESR	Matrigel
WiCell	iPSC	2012	46,XY	mTESR	Matrigel
WiCell	iPSC	2012	46,XY[18]	KOSR	Matrigel
WiCell	iPSC	2012	46,XX	mTESR	Matrigel
WiCell	iPSC	2012	46,XX	mTESR	Matrigel
WiCell	ESC	2012	46,XX	E9	Vitronectin
WiCell	iPSC	2012	46,XY	mTESR	Matrigel
WiCell	iPSC	2012	46,XY	mTESR	Matrigel
WiCell	ESC	2012	46,XX	mTESR	Matrigel
WiCell	iPSC	2012	46,XX	mTESR	Matrigel
WiCell	iPSC	2012	46,XY	mTESR	Matrigel
WiCell	iPSC	2012	46,XX	KOSR	MEF
WiCell	ESC	2012	46,XX	KOSR	MEF
WiCell	ESC	2012	46,XX	E9	Vitronectin
WiCell	iPSC	2012	46,XY	E8	Vitronectin
WiCell	iPSC	2012	46,XX	mTESR	Matrigel
WiCell	iPSC	2012	46,XY	KOSR	MEF
WiCell	ESC	2012	46,XY	KOSR	Unknown
WiCell	ESC	2012	46,XY	KOSR	Unknown
WiCell	ESC	2012	46,XY	KOSR	Unknown
WiCell	ESC	2012	46,XY	KOSR	Unknown
WiCell	ESC	2012	46,XY	KOSR	Unknown
WiCell	ESC	2012	46,XY	KOSR	Unknown
WiCell	ESC	2012	46,XX	Unknown	Unknown
WiCell	ESC	2012	46,XX	Unknown	Unknown
WiCell	ESC	2012	46,XX	Unknown	Unknown
WiCell	ESC	2012	46,XX	Unknown	Unknown
WiCell	ESC	2012	46,XY	Unknown	Unknown
WiCell	ESC	2012	46,XY	Unknown	Unknown
WiCell	ESC	2012	46,XY	Unknown	Unknown
WiCell	ESC	2012	46,XY	Unknown	Unknown
WiCell	iPSC	2012	46,XX	mTESR	Matrigel
WiCell	iPSC	2012	46,XX	mTESR	Matrigel
WiCell	iPSC	2012	46,XY	Unknown	Matrigel
WiCell	iPSC	2012	46,XY	E8	Matrigel
WiCell	ESC	2012	46,XX	E8	Vitronectin
WiCell	iPSC	2012	46,XY	E8	Matrigel
WiCell	iPSC	2012	46,XY	mTESR	Matrigel
WiCell	iPSC	2012	46,XY	mTESR	Matrigel
WiCell	iPSC	2012	46,XY	KOSR	MEF
WiCell	iPSC	2012	46,XY	KOSR	MEF
WiCell	iPSC	2012	46,XY	KOSR	MEF
WiCell	iPSC	2012	46,XY	KOSR	MEF
WiCell	iPSC	2012	46,XY	mTESR	Matrigel
WiCell	iPSC	2012	46,XX	mTESR	Matrigel
WiCell	iPSC	2012	46,XY	KOSR	MEF
WiCell	iPSC	2012	46,XY	KOSR	MEF
WiCell	ESC	2012	46,XX	E8	Vitronectin
WiCell	ESC	2012	46,XY	Unknown	Unknown
WiCell	ESC	2012	46,XY	Unknown	Unknown
WiCell	ESC	2012	46,XY	Unknown	Unknown
WiCell	iPSC	2012	46,XY	KOSR	MEF
WiCell	ESC	2012	46,XX	E9	Vitronectin
WiCell	iPSC	2012	46,XX	KOSR	human fibroblast feeders
WiCell	iPSC	2012	46,XX	KOSR	human fibroblast feeders
WiCell	iPSC	2012	46,XX	KOSR	human fibroblast feeders
WiCell	iPSC	2012	46,XY	KOSR	MEF
WiCell	iPSC	2012	46,XY	KOSR	MEF
WiCell	iPSC	2012	46,XX	Unknown	Matrigel
WiCell	iPSC	2012	46,XY	mTESR	Matrigel
WiCell	iPSC	2012	46,XY	mTESR	Matrigel
WiCell	iPSC	2012	46,XY	KOSR	MEF
WiCell	iPSC	2012	46,XY	KOSR	MEF
WiCell	iPSC	2012	46,XX	mTESR	Matrigel
WiCell	iPSC	2012	46,XX	mTESR	Matrigel
WiCell	ESC	2012	46,XX	E9	Vitronectin
WiCell	iPSC	2012	46,XX	KOSR	MEF
WiCell	iPSC	2012	46,XX	KOSR	MEF
WiCell	iPSC	2012	46,XY	KOSR	MEF
WiCell	iPSC	2012	46,XY	KOSR	MEF
WiCell	iPSC	2012	46,XY	mTESR	Matrigel
WiCell	IPSC	2012	46,XY	Unknown	Unknown
WiCell	IPSC	2012	46,XY	Unknown	Unknown
WiCell	IPSC	2012	46,XY	Unknown	Unknown
WiCell	IPSC	2012	46,XY	Unknown	Unknown
WiCell	IPSC	2012	46,XY	Unknown	Unknown
WiCell	IPSC	2012	46,XY	Unknown	Unknown
WiCell	IPSC	2012	46,XY	Unknown	Unknown
WiCell	IPSC	2012	46,XY	Unknown	Unknown
WiCell	ESC	2012	46,XX	mTESR	Matrigel
WiCell	ESC	2012	46,XY	mTESR	Matrigel
WiCell	iPSC	2012	46,XX	KOSR	MEF
WiCell	iPSC	2012	46,XY	E8	Matrigel
WiCell	iPSC	2012	46,XX	mTESR	Matrigel
WiCell	iPSC	2012	46,XX	mTESR	MEF
WiCell	iPSC	2012	46,XY	KOSR	MEF
WiCell	iPSC	2012	46,XY	KOSR	MEF
WiCell	iPSC	2012	46,XY	KOSR	MEF
WiCell	iPSC	2012	46,XY	KOSR	MEF
WiCell	iPSC	2012	46,XX	KOSR	MEF
WiCell	iPSC	2012	46,XY	E8	Matrigel
WiCell	iPSC	2012	46,XY	E8	Matrigel
WiCell	iPSC	2012	46,XY	mTESR	Matrigel
WiCell	iPSC	2012	46,XY	mTESR	Matrigel
WiCell	iPSC	2012	46,XY	E8	Matrigel
WiCell	iPSC	2012	46,XY	E8	Matrigel
WiCell	ESC	2012	46,XX	E9	Vitronectin
WiCell	iPSC	2012	46,XX	mTESR	Matrigel
WiCell	iPSC	2012	46,XX	KOSR	Geltrex
WiCell	ESC	2012	46,XX	E9	Vitronectin
WiCell	iPSC	2012	46,XX	mTESR	Matrigel
WiCell	ESC	2012	46,XY	E9	Vitronectin
WiCell	ESC	2012	46,XX	E9	Vitronectin
WiCell	iPSC	2012	46,XY	KOSR	MEF
WiCell	iPSC	2012	46,XY	mTESR	Matrigel
WiCell	iPSC	2012	46,XY	mTESR	Matrigel
WiCell	ESC	2012	46,XX	E9	Vitronectin
WiCell	iPSC	2012	46,XX	mTESR	Matrigel
WiCell	iPSC	2012	46,XX	KOSR	Matrigel
WiCell	iPSC	2012	46,XY	mTESR	Matrigel
WiCell	iPSC	2012	46,XY	mTESR	Matrigel
WiCell	iPSC	2012	46,XY	mTESR	Matrigel
WiCell	iPSC	2012	46,XY	mTESR	Matrigel
WiCell	ESC	2012	46,XY	KOSR	Matrigel
WiCell	iPSC	2012	46,XX	mTESR	Matrigel
WiCell	iPSC	2012	46,XX	mTESR	Matrigel
WiCell	iPSC	2012	46,XX	mTESR	Matrigel
WiCell	iPSC	2012	46,XY	KOSR	MEF
WiCell	iPSC	2012	46,XY	KOSR	MEF
WiCell	iPSC	2012	46,XY	KOSR	MEF
WiCell	iPSC	2012	46,XX	KOSR	MEF
WiCell	iPSC	2012	46,XX	KOSR	MEF
WiCell	iPSC	2012	46,XX	KOSR	MEF
WiCell	ESC	2012	46,XX	mTESR	Matrigel
WiCell	iPSC	2012	46,XX	E8	Matrigel
WiCell	iPSC	2012	46,XY	E8	Matrigel
WiCell	iPSC	2012	46,XY	E8	Matrigel
WiCell	iPSC	2012	46,XY	mTESR	Matrigel
WiCell	iPSC	2012	46,XY	mTESR	Matrigel
WiCell	iPSC	2012	46,XY	mTESR	Matrigel
WiCell	iPSC	2012	46,XY	mTESR	Matrigel
WiCell	iPSC	2012	46,XY	mTESR	Matrigel
WiCell	iPSC	2012	46,XX	mTESR	Matrigel
WiCell	ESC	2012	46,XX	E9	Vitronectin
WiCell	iPSC	2012	46,XY	mTESR	Matrigel
WiCell	iPSC	2012	46,XY	mTESR	Matrigel
WiCell	iPSC	2012	46,XY	KOSR	Matrigel
WiCell	iPSC	2012	46,XY	KOSR	Matrigel
WiCell	iPSC	2012	46,XY	KOSR	Matrigel
WiCell	iPSC	2012	46,XY	KOSR	Matrigel
WiCell	iPSC	2012	46,XY	KOSR	MEF
WiCell	iPSC	2012	46,XY	Unknown	Matrigel
WiCell	iPSC	2012	46,XY	Unknown	Matrigel
WiCell	iPSC	2012	46,XY	Unknown	Matrigel
WiCell	iPSC	2012	46,XY	Unknown	Matrigel
WiCell	iPSC	2012	46,XY	Unknown	Matrigel
WiCell	iPSC	2012	46,XY	mTESR	Matrigel
WiCell	ESC	2012	46,XY	Unknown	Matrigel
WiCell	ESC	2012	46,XX	Unknown	Matrigel
WiCell	ESC	2012	46,XY	Unknown	Matrigel
WiCell	ESC	2012	46,XX	Unknown	Matrigel
WiCell	iPSC	2012	46,XX	mTESR	Matrigel
WiCell	IPSC	2012	46,XX	E8	Matrigel
WiCell	iPSC	2012	46,XX	mTESR	Matrigel
WiCell	iPSC	2012	46,XY	Unknown	Unknown
WiCell	iPSC	2012	46,XY	Unknown	Unknown
WiCell	iPSC	2012	46,XY	Unknown	Unknown
WiCell	iPSC	2012	46,XY	Unknown	Unknown
WiCell	iPSC	2012	46,XY	Unknown	Unknown
WiCell	iPSC	2012	46,XY	Unknown	Unknown
WiCell	iPSC	2012	46,XY	Unknown	Unknown
WiCell	IPSC	2012	46,XX	mTESR	MEF
WiCell	iPSC	2012	46,XX	mTESR	Matrigel
WiCell	iPSC	2012	46,XY	E8	Matrigel
WiCell	iPSC	2012	46,XY	E8	Matrigel
WiCell	iPSC	2012	46,XY	E8	Matrigel
WiCell	iPSC	2012	46,XX	E8	Matrigel
WiCell	iPSC	2012	46,XX	E8	Matrigel
WiCell	iPSC	2012	46,XX	E8	Matrigel
WiCell	iPSC	2012	46,XY	E8	Matrigel
WiCell	iPSC	2012	46,XY	E8	Matrigel
WiCell	iPSC	2012	46,XY	E8	Matrigel
WiCell	iPSC	2012	46,XY	E8	Matrigel
WiCell	iPSC	2012	46,XY	E8	Matrigel
WiCell	iPSC	2012	46,XY	E8	Matrigel
WiCell	iPSC	2012	46,XY	E8	Matrigel
WiCell	iPSC	2012	46,XY	E8	Matrigel
WiCell	iPSC	2012	46,XY	E8	Matrigel
WiCell	iPSC	2012	46,XY	E8	Matrigel
WiCell	iPSC	2012	46,XY	E8	Matrigel
WiCell	iPSC	2012	46,XY	E8	Matrigel
WiCell	iPSC	2012	46,XY	KOSR	MEF
WiCell	iPSC	2012	46,XY	mTESR	Matrigel
WiCell	iPSC	2012	46,XY	E8	Matrigel
WiCell	iPSC	2012	46,XX	KOSR	MEF
WiCell	iPSC	2012	46,XX	KOSR	MEF
WiCell	iPSC	2012	46,XY	KOSR	MEF
WiCell	iPSC	2012	46,XY	KOSR	MEF
WiCell	iPSC	2012	46,XY	KOSR	MEF
WiCell	iPSC	2012	46,XY	KOSR	MEF
WiCell	iPSC	2012	46,XX	mTESR	Matrigel
WiCell	iPSC	2012	46,XX	mTESR	Matrigel
WiCell	iPSC	2012	46,XY	E8	Matrigel
WiCell	iPSC	2012	46,XY	E8	Matrigel
WiCell	iPSC	2012	46,XX	mTESR	Matrigel
WiCell	iPSC	2012	46,XX	mTESR	Matrigel
WiCell	iPSC	2012	46,XX	mTESR	Matrigel
WiCell	ESC	2012	46,XX	E8	Vitronectin
WiCell	iPSC	2012	46,XX	mTESR	Matrigel
WiCell	iPSC	2012	46,XY	KOSR	Matrigel
WiCell	iPSC	2012	46,XY	KOSR	Matrigel
WiCell	iPSC	2012	46,XX	KOSR	Matrigel
WiCell	ESC	2012	46,XX	E9	Vitronectin
WiCell	ESC	2012	46,XX	E9	Vitronectin
WiCell	ESC	2012	46,XX	E9	Vitronectin
WiCell	iPSC	2012	46,XX	mTESR	Matrigel
WiCell	ESC	2012	46,XX	KOSR	MEF
WiCell	ESC	2012	46,XX	KOSR	MEF
WiCell	ESC	2012	46,XX	KOSR	MEF
WiCell	iPSC	2012	46,XX	mTESR	Matrigel
WiCell	iPSC	2012	46,XY	mTESR	Matrigel
WiCell	iPSC	2012	46,XY	KOSR	MEF
WiCell	iPSC	2012	46,XX	mTESR	Matrigel
WiCell	ESC	2012	46,XX	E9	Vitronectin
WiCell	ESC	2012	46,XX	E9	Vitronectin
WiCell	iPSC	2012	46,XY [37]	mTESR	Matrigel
WiCell	iPSC	2012	46,XY	KOSR	Matrigel
WiCell	iPSC	2012	46,XY	E8	Vitronectin
WiCell	iPSC	2012	46,XY	E8	Matrigel
WiCell	ESC	2012	46,XX	KOSR	MEF
WiCell	iPSC	2012	46,XX	mTESR	Matrigel
WiCell	ESC	2012	46,XX	E9	Vitronectin
WiCell	ESC	2012	46,XX	E9	Vitronectin
WiCell	ESC	2012	46,XX	KOSR	MEF
WiCell	ESC	2012	46,XY	KOSR	MEF
WiCell	iPSC	2012	46,XY	KOSR	MEF
WiCell	ESC	2012	46,XY	KOSR	MEF
WiCell	iPSC	2012	46,XY	mTESR	Matrigel
WiCell	iPSC	2012	46,XY	E8	Matrigel
WiCell	iPSC	2012	46,XY	mTESR	Matrigel
WiCell	iPSC	2012	46,XX	mTESR	Matrigel
WiCell	iPSC	2012	46,XY	E8	Matrigel
WiCell	iPSC	2012	46,XY	E8	Vitronectin
WiCell	ESC	2012	46,XX	Unknown	Unknown
WiCell	iPSC	2012	46,XX	Unknown	Unknown
WiCell	iPSC	2012	46,XY	KOSR	Matrigel
WiCell	IPSC	2012	46,XY	E8	Vitronectin
WiCell	ESC	2012	46,XX	mTESR	Matrigel
WiCell	iPSC	2012	46,XY	E8	Vitronectin
WiCell	iPSC	2012	46,XY	E8	Matrigel
WiCell	iPSC	2012	46,XX	E8	Vitronectin
WiCell	ESC	2012	46,XX	E9	Vitronectin
WiCell	iPSC	2012	46,XX_x000D_	mTESR	Matrigel
WiCell	iPSC	2012	46,XY	KOSR	MEF
WiCell	iPSC	2012	46,XX	KOSR	MEF
WiCell	iPSC	2012	46,XX	KOSR	MEF
WiCell	iPSC	2012	46,XY	KOSR	MEF
WiCell	iPSC	2012	46,XY	mTESR	Matrigel
WiCell	iPSC	2012	46,XY_x000D_	E8	Matrigel
WiCell	iPSC	2012	46,XX	mTESR	Matrigel
WiCell	ESC	2012	46,XX	E8	Vitronectin
WiCell	ESC	2012	46,XY	StemPro	Geltrex
WiCell	iPSC	2012	46,XX	KOSR	MEF
WiCell	iPSC	2012	46,XX	KOSR	MEF
WiCell	iPSC	2012	46,XX	KOSR	MEF
WiCell	iPSC	2012	46,XX	KOSR	MEF
WiCell	iPSC	2012	46,XX	mTESR	Matrigel
WiCell	iPSC	2012	46,XX	mTESR	Matrigel
WiCell	IPSC	2012	46,XY	KOSR	MEF
WiCell	IPSC	2012	46,XX	KOSR	MEF
WiCell	IPSC	2012	46,XY	KOSR	MEF
WiCell	IPSC	2012	46,XY_x000D_	KOSR	Unknown
WiCell	IPSC	2012	46,XY	KOSR	Unknown
WiCell	IPSC	2012	46,XY	KOSR	Unknown
WiCell	IPSC	2012	46,XY	KOSR	Unknown
WiCell	IPSC	2012	46,XY	KOSR	Unknown
WiCell	IPSC	2012	46,XY	KOSR	Unknown
WiCell	iPSC	2012	46,XX	mTESR	Matrigel
WiCell	ESC	2012	46,XY	mTESR	Matrigel
WiCell	ESC	2012	46,XX	mTESR	Matrigel
WiCell	ESC	2012	46,XX	mTESR	Matrigel
WiCell	ESC	2012	46,XY	mTESR	Matrigel
[truncated: 15,284 more rows]

## Sheet: CSCB Abnormal Karyotypes Unique
											Whole Gains																								Partial Gains
Dataset	Year	Cell line	Passage number from the last defrost	Abnormal clone/Amended Karyotype	Original Karyotype	Unique Karyotype	Translocation event	Isochromosome	Deletion	Duplication	1(G)	2(G)	3(G)	4(G)	5(G)	6(G)	7(G)	8(G)	9(G)	10(G)	11(G)	12(G)	13(G)	14(G)	15(G)	16(G)	17(G)	18(G)	19(G)	20(G)	21(G)	22(G)	X(G)	Y(G)	1p(G)	1q(G)	2p(G)	2q(G)	3p(G)	3q(G)	4p(G)	4q(G)	5p(G)	5q(G)	6p(G)	6q(G)	7p(G)	7q(G)	8p(G)
CSCB	2002	H7		49,XX,+del(1)(p22p22),+12,+20[4]	49,XX,+del(1)(p22p22),der(6)t(6;17)(q27;q11),+12,+20[4]/47,XX,add(5)(p1),der(6)t(6;17)(q27;q11),+12[16]	49,XX,+del(1)(p22p22),+12,+20[4]/46,XX,add(5)(p1)[16]			Yes		x											x								x
CSCB	2002	H7		46,XX,add(5)(p10)[16]	49,XX,+del(1)(p22p22),der(6)t(6;17)(q27;q11),+12,+20[4]/47,XX,add(5)(p1),der(6)t(6;17)(q27;q11),+12[16]	49,XX,+del(1)(p22p22),+12,+20[4]/46,XX,add(5)(p1)[16]
CSCB	2002	H7		49,XX,+X,+1,+i(12)(p10)[20]	49,XX,+X,+1,der(6)t(6;17)(q27;q11),+iso(12)(p) [20]	49,XX,+X,+1,+iso(12)(p) [20]		Yes			x																						x
CSCB	2002	H14		48,XY,+12,+20	48,XY,+12,+20/46,XY	48,XY,+12,+20/46,XY																x								x
CSCB	2002	H7		46,XX,der(6)t(6;17)(q27;q11)[10]	46,XX,der(6)t(6;17)(q27;q11) [10]/ 47,XX,+1,der(6)t(6;17)(q27;q11)[10]	46,XX,der(6)t(6;17)(q27;q11) [10]/ 47,XX,+1,der(6)t(6;17)(q27;q11)[10]	Yes
CSCB	2002	H7		47,XX,+1,der(6)t(6;17)(q27;q11)[10]	46,XX,der(6)t(6;17)(q27;q11) [10]/ 47,XX,+1,der(6)t(6;17)(q27;q11)[10]	46,XX,der(6)t(6;17)(q27;q11) [10]/ 47,XX,+1,der(6)t(6;17)(q27;q11)[10]	Yes				x
CSCB	2002	H7	29	48,XX,+17,+mar	48,XX,+17,+mar/46,XX	48,XX,+17,+mar/46,XX																					x
CSCB	2003	H7	22	47,XX,+17[77]	47,XX,+17[77]/46XX[23]	47,XX,+17[77]/46XX[23]																					x
CSCB	2004	H14	83	47,XY,add(17)(p10),add(20)(p10)[10]	47,XY,add(17)(p1),add(20(p1)[10]/48,XY,+Y,+add(17)(p1),add(20)(p1)[10]	47,XY,add(17)(p1),add(20(p1)[10]/48,XY,+Y,+add(17)(p1),add(20)(p1)[10]
CSCB	2004	H14		48,XY,+Y,+add(17)(p10),add(20)(p10)[10]	47,XY,add(17)(p1),add(20(p1)[10]/48,XY,+Y,+add(17)(p1),add(20)(p1)[10]	47,XY,add(17)(p1),add(20(p1)[10]/48,XY,+Y,+add(17)(p1),add(20)(p1)[10]																												x
CSCB	2004	H7		47,XX,+12,+i(12)(p10),t(7;9)(q11.2;p13),i(13)(q10)	47,XX,,+12, +i(12)(p10), t(7;9)(q11.2;p13),i(13)(q10)	47,XX,,+12, +i(12)(p10), t(7;9)(q11.2;p13),i(13)(q10)	Yes	Yes
CSCB	2004	H7	23	47,XX,+inv(1)(q25q42)[8]	47,XX,+?inv(1)(q25q42),der(6)t(6;17)(q27;q11)[8]/47,idem,i(13)(q10)[8]/47,idem,t(7;9)(q11.2;p13),i(13)(q10)[4]	47,XX,+?inv(1)(q25q42)[8]/47,idem,i(13)(q10)[8]/47,idem,t(7;9)(q11.2;p13),i(13)(q10)[4]					x
CSCB	2004	H7		47,XX,i(13)(q10)[8]	47,XX,+?inv(1)(q25q42),der(6)t(6;17)(q27;q11)[8]/47,idem,i(13)(q10)[8]/47,idem,t(7;9)(q11.2;p13),i(13)(q10)[4]	47,XX,+?inv(1)(q25q42)[8]/47,idem,i(13)(q10)[8]/47,idem,t(7;9)(q11.2;p13),i(13)(q10)[4]		Yes
CSCB	2004	H7		47,XX,t(7;9)(q11.2;p13),i(13)(q10)[4]	47,XX,+?inv(1)(q25q42),der(6)t(6;17)(q27;q11)[8]/47,idem,i(13)(q10)[8]/47,idem,t(7;9)(q11.2;p13),i(13)(q10)[4]	47,XX,+?inv(1)(q25q42)[8]/47,idem,i(13)(q10)[8]/47,idem,t(7;9)(q11.2;p13),i(13)(q10)[4]	Yes	Yes
CSCB	2005			47,XY,+18[20]	47,XY,+18 [20]	47,XY,+18 [20]																						x
CSCB	2005	H7		47,XX,+8[15]	48,XX,+1,der(6)t(6;17)(q27;q11),+8[15]/47,XX,+1,der(6)t(6;17)(q27;q11)[5]	47,XX,+8[15]												x
CSCB	2005	HUES10		50,XXY,+9,+12,+17[5]	50,XXY,+9,+12,+17 [5]/46,XY[15]	50,XXY,+9,+12,+17 [5]/46,XY[15]													x			x					x
CSCB	2005	HUES13		48,XY,+7,+12,der(22;17)(q10;q10)[2]	48,XY,+7,+12,der(22;17)(q10;q10)[2]/46,XY,der(17;22)(q10;q10)[28]	48,XY,+7,+12,der(22;17)(q10;q10)[2]/46,XY,der(17;22)(q10;q10)[28]											x					x
CSCB	2005	HUES13		46,XY,der(17;22)(q10;q10)[28]	48,XY,+7,+12,der(22;17)(q10;q10)[2]/46,XY,der(17;22)(q10;q10)[28]	48,XY,+7,+12,der(22;17)(q10;q10)[2]/46,XY,der(17;22)(q10;q10)[28]
CSCB	2005	HUES14		46,XX,der(10)t(10;17)(q26;q11)[20]	46,XX,der(10)t(10;17)(q26;q1?)[20]	46,XX,der(10)t(10;17)(q26;q1?)[20]	Yes
CSCB	2005			47,XY,+12[1]	47,XY,+12[1]/46,XY[29]	47,XY,+12[1]/46,XY[29]																x
CSCB	2005	HUES5		52,XXXX,+inv(9),+12,+14,+17[6]	52,XXXX,+inv(9),+12,+14,+17[6]/50,XX,+inv(9),+12,+14,+17[6]/46,XX,inv(9)(p11q13)[5]	52,XXXX,+inv(9),+12,+14,+17[6]/50,XX,+inv(9),+12,+14,+17[6]/46,XX,inv(9)(p11q13)[5]																x		x			x
CSCB	2005	HUES5		50,XX,+inv(9),+12,+14,+17[6]	52,XXXX,+inv(9),+12,+14,+17[6]/50,XX,+inv(9),+12,+14,+17[6]/46,XX,inv(9)(p11q13)[5]	52,XXXX,+inv(9),+12,+14,+17[6]/50,XX,+inv(9),+12,+14,+17[6]/46,XX,inv(9)(p11q13)[5]																x		x			x
CSCB	2005	HUES5		46,XX,inv(9)(p11q13)[5]	52,XXXX,+inv(9),+12,+14,+17[6]/50,XX,+inv(9),+12,+14,+17[6]/46,XX,inv(9)(p11q13)[5]	52,XXXX,+inv(9),+12,+14,+17[6]/50,XX,+inv(9),+12,+14,+17[6]/46,XX,inv(9)(p11q13)[5]
CSCB	2005	HUES6		46,XX,der(13)t(13;17)(q13;q12)[20]	46,XX,der(13)t(13;17)(q13;q12) [20]	46,XX,der(13)t(13;17)(q13;q12) [20]	Yes
CSCB	2005	HUES7		48,XY,+12,+17[18]	48,XY,+12,+17[18]/50,XXY,+12,+17,+mar[14]/49,XY,+7,+12,+17[2]/46,XY[2]	48,XY,+12,+17[18]/50,XXY,+12,+17,+mar[14]/49,XY,+7,+12,+17[2]/46,XY[2]																x					x
CSCB	2005	HUES7		50,XXY,+12,+17,+mar[14]	48,XY,+12,+17[18]/50,XXY,+12,+17,+mar[14]/49,XY,+7,+12,+17[2]/46,XY[2]	48,XY,+12,+17[18]/50,XXY,+12,+17,+mar[14]/49,XY,+7,+12,+17[2]/46,XY[2]																x					x
CSCB	2005	HUES7		49,XY,+7,+12,+17[2]	48,XY,+12,+17[18]/50,XXY,+12,+17,+mar[14]/49,XY,+7,+12,+17[2]/46,XY[2]	48,XY,+12,+17[18]/50,XXY,+12,+17,+mar[14]/49,XY,+7,+12,+17[2]/46,XY[2]											x					x					x
CSCB	2005	HUES17		47,XY,+12[1]	47,XY,+12[1] / 46,XY[19]	47,XY,+12[1] / 46,XY[19]																x
CSCB	2005	Shef1		47,XY,+i(12)(p10)[5]	47,XY,+i(12)(p10) [5]/46,XY [15]	47,XY,+i(12)(p10) [5]/46,XY [15]		Yes
CSCB	2005	Shef1		47,XXY[10]	49,XXY,+12,+17[10]/48,XY,+12,+17[10] / 47,XY,+17[15]	47,XXY [10]/48,XY,+12,+17[10] / 47,XY,+17[15]
CSCB	2005	Shef1		48,XY,+12,+17[10]	49,XXY,+12,+17[10]/48,XY,+12,+17[10] / 47,XY,+17[15]	47,XXY [10]/48,XY,+12,+17[10] / 47,XY,+17[15]																x					x
CSCB	2006	H1	49	47,XY,+17[15]	49,XXY,+12,+17[10]/48,XY,+12,+17[10] / 47,XY,+17[15]	47,XXY [10]/48,XY,+12,+17[10] / 47,XY,+17[15]																					x
CSCB	2006	H1	13	48,XY,der(2)t(2;11)(q31;q12),+12,+17[6]	48,XY,der(2)t(2;11)(q31;q12),+12,+17[6]/46,XY[14]	48,XY,der(2)t(2;11)(q31;q12),+12,+17[6]/46,XY[14]	Yes															x					x
CSCB	2006	H14	6	48,XY,+12,+17[20]	48,XY,+12,+17[20]	48,XY,+12,+17[20]																x					x
CSCB	2006	H14		47,XY,+17[14]	47,XY,+17[14]/46,XY[6]	47,XY,+17[14]/46,XY[6]																					x
CSCB	2006	H14		47,XX,der(6)t(1;6)(q25;q27),+12[10]	47,XX,der(6)t(1;6)(q25;q27),der(6)t(6;17)(q27;q11),+12[10]/47,XX,der(6)t(6;17)(q27;q11)+12[8]/48,XX,+X,der(6)t(6;17)(q27;q11)+12[2]	47,XX,der(6)t(1;6)(q25;q27),+12[10]/47,XXX[2]	Yes															x														x
CSCB	2006	H7	66	47,XXX[2]	47,XX,der(6)t(1;6)(q25;q27),der(6)t(6;17)(q27;q11),+12[10]/47,XX,der(6)t(6;17)(q27;q11)+12[8]/48,XX,+X,der(6)t(6;17)(q27;q11)+12[2]	47,XX,der(6)t(1;6)(q25;q27),+12[10]/47,XXX[2]
CSCB	2006	H7		47,XX,+17[14]	47,XX,+17[14]/46,XX,der(18)t(7;18)(p1;q1)[12]/46,XX[4]	47,XX,+17[14]/46,XX,der(18)t(7;18)(p1;q1)[12]/46,XX[4]																					x
CSCB	2006	H7	10	46,XX,der(18)t(7;18)(p10;q10)[12]	47,XX,+17[14]/46,XX,der(18)t(7;18)(p1;q1)[12]/46,XX[4]	47,XX,+17[14]/46,XX,der(18)t(7;18)(p1;q1)[12]/46,XX[4]	Yes																																								x
CSCB	2006	HUES1	49	47,XX,+14[21]	47,XX,+14[21]/46,XX[1]	47,XX,+14[21]/46,XX[1]																		x
CSCB	2006	HUES1	6	46,XX,der(13)t(13;17)(q14;q21)[4]	46,XX,der(13)t(13;17)(q14;q21?)[4]/46,XX[16]	46,XX,der(13)t(13;17)(q14;q21?)[4]/46,XX[16]	Yes
CSCB	2006	Shef1	30	47,XY,+3[14]	47,XY,+3[14]/46,XY[6]	47,XY,+3[14]/46,XY[6]							x
CSCB	2006	Shef1	44	46,XY,del(2)(q21q31)[15]	46,XY,del(2)(q21q31) [15]	46,XY,del(2)(q21q31) [15]			Yes
CSCB	2006	Shef4	96	47,XY,+17[16]	47,XY,+17[16]/46,XY[4]	47,XY,+17[16]/46,XY[4]																					x
CSCB	2006	Shef4		46,X,t(1;11)(p36;q13),trp(17)(p11.2p11.2),+20[9]	46,X,t(1;11)(p?36;q13),trp(17)(p11.2),+20[9]/47,XX,,t(1;11)(p?36;q13),dup(17)(p11.2),+20[8]/46,XX[1]	46,X,t(1;11)(p?36;q13),trp(17)(p11.2),+20[9]/47,XX,,t(1;11)(p?36;q13),dup(17)(p11.2),+20[8]/46,XX[1]	Yes																							x
CSCB	2006	Shef5	47	47,XX,t(1;11)(p36;q13),dup(17)(p11.2p11.2),+20[8]	46,X,t(1;11)(p?36;q13),trp(17)(p11.2),+20[9]/47,XX,,t(1;11)(p?36;q13),dup(17)(p11.2),+20[8]/46,XX[1]	46,X,t(1;11)(p?36;q13),trp(17)(p11.2),+20[9]/47,XX,,t(1;11)(p?36;q13),dup(17)(p11.2),+20[8]/46,XX[1]	Yes			Yes																				x
CSCB	2006	Shef6	73	46,XX,del(2)(q21q31)[20]	46,XX,del(2)(q21q31)[20]	46,XX,del(2)(q21q31)[20]			Yes
CSCB	2007			46,XY,dup(1)(q31q44)[20]	46,XY,dup(1)(q3?;q4?)[20]	46,XY,dup(1)(q3?;q4?)[20]				Yes																										x
CSCB	2007	H7	10	47,XX,+3[4]	47,XX,+3[4]/46,XX[16]	47,XX,+3[4]/46,XX[16]							x
CSCB	2007	H7		47,XX,+add(1)(p11),i(20)(q10)[16]	47,XX,+add(1)(p1),der(6)t(6;17)(q27;q11),i(20)(q10)[16]/47,XX,+add(1p),der(6)t(6;17)(q27;q11)[4]	47,XX,+add(1)(p1),i(20)(q10)[16]/47,XX,+add(1p)[4]		Yes																												x
CSCB	2007	H7	6	47,XX,+add(1)(p11)[4]	47,XX,+add(1)(p1),der(6)t(6;17)(q27;q11),i(20)(q10)[16]/47,XX,+add(1p),der(6)t(6;17)(q27;q11)[4]	47,XX,+add(1)(p1),i(20)(q10)[16]/47,XX,+add(1p)[4]																														x
CSCB	2007	Shef1	56	46,XY,t(1;3)(p36;p23)[3]	46,XY,t(1;3)(p36;p23)[3]/46,XY[17]	46,XY,t(1;3)(p36;p23)[3]/46,XY[17]	Yes
CSCB	2007	Shef2	61	47,XX,+17[20]	47,XX,+17[20]	47,XX,+17[20]																					x
CSCB	2007			47,XX,+X,der(1)t(1;1)(p36;q23)[20]	47,XX,+X,der(1)t(1;1)(p36;q23)[20]	47,XX,+X,der(1)t(1;1)(p36;q23)[20]	Yes																										x			x
CSCB	2008			46,XY,t(8;10)(q13;q22),der(21)t(1;21)(q32;p11)[10]	46,XY,t(8;10)(q13;q22),der(21)t(1;21)(q32;p11)[10]	46,XY,t(8;10)(q13;q22),der(21)t(1;21)(q32;p11)[10]	Yes																													x
CSCB	2008			46,XY,dup(1)(q25q42),t(19;20)(q13.1;q11.2)[19]	46,XY,dup(1)(q25q42),t(19;20)(q13.1;q11.2)[19]/46,XY[1]	46,XY,dup(1)(q25q42),t(19;20)(q13.1;q11.2)[19]/46,XY[1]	Yes			Yes																										x
CSCB	2008	H14	46	47,XY,+17[17]	47,XY,+17[17]/46,XY[3]	47,XY,+17[17]/46,XY[3]																					x
CSCB	2008	H14		48,XY,+17,+20[4]	48,XY,+17,+20[4]/46,XY[26]	48,XY,+17,+20[4]/46,XY[26]																					x			x
CSCB	2008	H7	20	46,XX,der(4)t(4;17)(q31;q11.2)[18]	46,XX,der(4)t(4;17)(q31;q11.2)[18]/46,XX[2]	46,XX,der(4)t(4;17)(q31;q11.2)[18]/46,XX[2]	Yes
CSCB	2008		135	46,X,idic(X)(q13)[20]	46,X,idic(X)(q13)[20]	46,X,idic(X)(q13)[20]
CSCB	2008	HUES1	11	47,XX,+i(12)(p10)[14]	47,XX,+i(12)(p10)[14]/46,XX[12]	47,XX,+i(12)(p10)[14]/46,XX[12]		Yes
CSCB	2008	HUES1		48,XY,+12,+17[3]	48,XY,+12,+17[3]/47,XY,+17[16]/46,XY[1]	48,XY,+12,+17[3]/47,XY,+17[16]/46,XY[1]																x					x
CSCB	2008	Shef1	43	47,XY,+17[16]	48,XY,+12,+17[3]/47,XY,+17[16]/46,XY[1]	48,XY,+12,+17[3]/47,XY,+17[16]/46,XY[1]																					x
CSCB	2008	Shef4	51	46,XY,add(6)(p25)[20]	46,XYadd(6)(p25)[20]	46,XYadd(6)(p25)[20]
CSCB	2008	Shef4		46,XY,add(5)(p15),add(6)(p25)[1]	46,XY,add(5)(p15),add(6)(p25)[1]/46,XYadd(6)(p25)[19]	46,XY,add(5)(p15),add(6)(p25)[1]/46,XYadd(6)(p25)[19]
CSCB	2008	Shef4	45	46,XY,add(6)(p25)[19]	46,XY,add(5)(p15),add(6)(p25)[1]/46,XYadd(6)(p25)[19]	46,XY,add(5)(p15),add(6)(p25)[1]/46,XYadd(6)(p25)[19]
CSCB	2008	Shef7	29	47,XX,+12[4]	47,XX,+12[4]/46,XX[26]	47,XX,+12[4]/46,XX[26]																x
CSCB	2008	Shef7	15	47,XX,+17[10]	47,XX,+17[10]/46,XX[10]	47,XX,+17[10]/46,XX[10]																					x
CSCB	2009	H7	21	47,XY,+8[3]	47,XY,+8[3]/46,XY[17]	47,XY,+8[3]/46,XY[17]												x
CSCB	2009	Shef5		46,XX,der(18)t(17;18)(q12;q21.3)[20]	46,XX,der(18)t(17;18)(q12;q21.3)[20]	46,XX,der(18)t(17;18)(q12;q21.3)[20]	Yes
CSCB	2009	Shef9		47,XX,+17[20]	47,XX,+17[20]	47,XX,+17[20]																					x
CSCB	2009	H9		46,XX,der(21)t(17;21)(q11.2;p11)[20]	46,XX,der(21)t(17;21)(q11.2;p11)[20]	46,XX,der(21)t(17;21)(q11.2;p11)[20]	Yes
CSCB	2010	iPSC 2.5-12		46,XX,t(12;15)(q15;q22)[20]	46,XX,t(12;15)(q15;q22)[20]	46,XX,t(12;15)(q15;q22)[20]	Yes
CSCB	2010			48,XY,+12,+17[10]	48,XY,+12,+17[10]/48,XY,+12,der(17)t(17;17)(p13;q11.2)[10]/48,XY,add(17)(p11.2)[9]/48,XY,i(9)(p10),+12,+der(17)t(9;17)(p11;q13)[2]	48,XY,+12,+17[10]/48,XY,+12,der(17)t(17;17)(p13;q11.2)[10]/48,XY,add(17)(p11.2)[9]/48,XY,i(9)(p10),+12,+der(17)t(9;17)(p11;q13)[2]																x					x
CSCB	2010			48,XY,+12,der(17)t(17;17)(p13;q11.2)[10]	48,XY,+12,+17[10]/48,XY,+12,der(17)t(17;17)(p13;q11.2)[10]/48,XY,add(17)(p11.2)[9]/48,XY,i(9)(p10),+12,+der(17)t(9;17)(p11;q13)[2]	48,XY,+12,+17[10]/48,XY,+12,der(17)t(17;17)(p13;q11.2)[10]/48,XY,add(17)(p11.2)[9]/48,XY,i(9)(p10),+12,+der(17)t(9;17)(p11;q13)[2]	Yes															x
CSCB	2010			48,XY,add(17)(p11.2)[9]	48,XY,+12,+17[10]/48,XY,+12,der(17)t(17;17)(p13;q11.2)[10]/48,XY,add(17)(p11.2)[9]/48,XY,i(9)(p10),+12,+der(17)t(9;17)(p11;q13)[2]	48,XY,+12,+17[10]/48,XY,+12,der(17)t(17;17)(p13;q11.2)[10]/48,XY,add(17)(p11.2)[9]/48,XY,i(9)(p10),+12,+der(17)t(9;17)(p11;q13)[2]
CSCB	2010			48,XY,i(9)(p10),+12,+der(17)t(9;17)(p11;q12)[2]	48,XY,+12,+17[10]/48,XY,+12,der(17)t(17;17)(p13;q11.2)[10]/48,XY,add(17)(p11.2)[9]/48,XY,i(9)(p10),+12,+der(17)t(9;17)(p11;q13)[2]	48,XY,+12,+17[10]/48,XY,+12,der(17)t(17;17)(p13;q11.2)[10]/48,XY,add(17)(p11.2)[9]/48,XY,i(9)(p10),+12,+der(17)t(9;17)(p11;q13)[2]	Yes	Yes																			x
CSCB	2010	H7		47,XX,+del(1)(p22p22),i(20)(q10)[11]	47,XX,+del(1)(p22p22),der(6)t(6;17)(q27;q11),i(20)(q10)[11] / 47,XX,der(1)t(1;14)(p13;q11.2),der(6)t(6;17)(q27;q11),i(20)(q10)[9]	47,XX,+del(1)(p22p22),i(20)(q10)[11] / 47,XX,der(1)t(1;14)(p13;q11.2),i(20)(q10)[9]		Yes	Yes		x
CSCB	2010	H7		47,XX,der(1)t(1;14)(p13;q11.2),i(20)(q10)[9]	47,XX,+del(1)(p22p22),der(6)t(6;17)(q27;q11),i(20)(q10)[11] / 47,XX,der(1)t(1;14)(p13;q11.2),der(6)t(6;17)(q27;q11),i(20)(q10)[9]	47,XX,+del(1)(p22p22),i(20)(q10)[11] / 47,XX,der(1)t(1;14)(p13;q11.2),i(20)(q10)[9]	Yes	Yes
CSCB	2010	H7	40	47,XX,+17[6]	47,XX,+17[6]/46,XX[14]	47,XX,+17[6]/46,XX[14]																					x
CSCB	2010	H9	28	47,XX,+20[20]	47,XX,+20[20]	47,XX,+20[20]																								x
CSCB	2010	Shef1		46,XY,dup(20)(q11.2q11.2)[20]	46,XY,dup(20)(q11.2q11.2)[20]	46,XY,dup(20)(q11.2q11.2)[20]				Yes
CSCB	2010	Shef1		47,XY,+20[2]	47,XY,+20[2]/46,XY[18]	47,XY,+20[2]/46,XY[18]																								x
CSCB	2010	Shef4		46,XY,dup(1)(q11q32.1)[20]	46,XY,dup(1)(q11q32.1)[20]	46,XY,dup(1)(q11q32.1)[20]				Yes																										x
CSCB	2010	Shef4	42	47,XY,+12[15]	47,XY,+12[15]/46,XY[5]	47,XY,+12[15]/46,XY[5]																x
CSCB	2010			46,XX,dup(1)(q12q32)[20]	46,XX,dup(1)(q12q32)[20]	46,XX,dup(1)(q12q32)[20]				Yes																										x
CSCB	2011	H14	30	49,XXY,+12,+17[2]	49,XXY,+12,+17[2]/ 47,XY,+mar2[8]/ 48,XY,+mar1,+mar2[1]/48,XY,+17,+mar2[1]/ 47,XY,+mar1[1]/ 46,XY[14]	49,XXY,+12,+17[2]/ 47,XY,+mar2[8]/ 48,XY,+mar1,+mar2[1]/48,XY,+17,+mar2[1]/ 47,XY,+mar1[1]/ 46,XY[14]																x					x
CSCB	2011	H14		47,XY,+mar2[8]	49,XXY,+12,+17[2]/ 47,XY,+mar2[8]/ 48,XY,+mar1,+mar2[1]/48,XY,+17,+mar2[1]/ 47,XY,+mar1[1]/ 46,XY[14]	49,XXY,+12,+17[2]/ 47,XY,+mar2[8]/ 48,XY,+mar1,+mar2[1]/48,XY,+17,+mar2[1]/ 47,XY,+mar1[1]/ 46,XY[14]
CSCB	2011	H14		48,XY,+mar1,+mar2[1]	49,XXY,+12,+17[2]/ 47,XY,+mar2[8]/ 48,XY,+mar1,+mar2[1]/48,XY,+17,+mar2[1]/ 47,XY,+mar1[1]/ 46,XY[14]	49,XXY,+12,+17[2]/ 47,XY,+mar2[8]/ 48,XY,+mar1,+mar2[1]/48,XY,+17,+mar2[1]/ 47,XY,+mar1[1]/ 46,XY[14]
CSCB	2011	H14		48,XY,+17,+mar2[1]	49,XXY,+12,+17[2]/ 47,XY,+mar2[8]/ 48,XY,+mar1,+mar2[1]/48,XY,+17,+mar2[1]/ 47,XY,+mar1[1]/ 46,XY[14]	49,XXY,+12,+17[2]/ 47,XY,+mar2[8]/ 48,XY,+mar1,+mar2[1]/48,XY,+17,+mar2[1]/ 47,XY,+mar1[1]/ 46,XY[14]																					x
CSCB	2011	H14		47,XY,+mar1[1]	49,XXY,+12,+17[2]/ 47,XY,+mar2[8]/ 48,XY,+mar1,+mar2[1]/48,XY,+17,+mar2[1]/ 47,XY,+mar1[1]/ 46,XY[14]	49,XXY,+12,+17[2]/ 47,XY,+mar2[8]/ 48,XY,+mar1,+mar2[1]/48,XY,+17,+mar2[1]/ 47,XY,+mar1[1]/ 46,XY[14]
CSCB	2011	H7	102	47,XX,der(1)t(1;3)(p32;q21),i(20)(q10)[5]	47,XX,+del(1)(p22p22),der(1)t(1;3)(p32;q21),der(6)t(6;17)(q27;q11),i(20)(q10)[5] /47,XX,+der(1)inv(1)(q44q25)del(1)(p22p22),der(6)t(6;17)(q27;q11) [23] / 47,XX,der(1)inv(1)t(1;22)(q10;q10),der(6),+i20(q10)[1]	47,XX,der(1)t(1;3)(p32;q21),i(20)(q10)[5] /46,XX,der(1)inv(1)(q44q25) [23] / 47,XX,der(1)inv(1)t(1;22)(q10;q10),der(6),+i20(q10)[1]	Yes	Yes																																x
CSCB	2011	H7		46,XX,der(1)inv(1)(q25q44)[23]	47,XX,+del(1)(p22p22),der(1)t(1;3)(p32;q21),der(6)t(6;17)(q27;q11),i(20)(q10)[5] /47,XX,+der(1)inv(1)(q44q25)del(1)(p22p22),der(6)t(6;17)(q27;q11) [23] / 47,XX,der(1)inv(1)t(1;22)(q10;q10),der(6),+i20(q10)[1]	47,XX,der(1)t(1;3)(p32;q21),i(20)(q10)[5] /46,XX,der(1)inv(1)(q44q25) [23] / 47,XX,der(1)inv(1)t(1;22)(q10;q10),der(6),+i20(q10)[1]
CSCB	2011	H7		47,XX,der(1)inv(1)t(1;22)(q10;q10),+i(20)(q10)[1]	47,XX,+del(1)(p22p22),der(1)t(1;3)(p32;q21),der(6)t(6;17)(q27;q11),i(20)(q10)[5] /47,XX,+der(1)inv(1)(q44q25)del(1)(p22p22),der(6)t(6;17)(q27;q11) [23] / 47,XX,der(1)inv(1)t(1;22)(q10;q10),der(6),+i20(q10)[1]	47,XX,der(1)t(1;3)(p32;q21),i(20)(q10)[5] /46,XX,der(1)inv(1)(q44q25) [23] / 47,XX,der(1)inv(1)t(1;22)(q10;q10),der(6),+i20(q10)[1]	Yes	Yes
CSCB	2011	H7		46,XX,der(1)t(1;9)(p32;q12)	47,XX,+del(1)(p22p22),der(1)(t(1;9)(p32;q12),der(6)t(6;17)(q27;q11),i(20)(q10) [4] / 47,XX,+del(1)(p22p22),der(6)t(6;17)(q27;q11),i(20)(q10) [16]	46,XX,der(1)(t(1;9)(p32;q12)	Yes
CSCB	2011	MShef1	9	45,XX,dup(1),-22[28]	45,XX,dup(1)(pter->q32::q21->q42::q32->qter),-22 [28] / 46,XX,dup(1) [6] /46,XX [14]	45,XX,dup(1)(pter->q32::q21->q42::q32->qter),-22 [28] / 46,XX,dup(1) [6] /46,XX [14]				Yes
CSCB	2011	MShef1		46,XX,dup(1)[6]	45,XX,dup(1)(pter->q32::q21->q42::q32->qter),-22 [28] / 46,XX,dup(1) [6] /46,XX [14]	45,XX,dup(1)(pter->q32::q21->q42::q32->qter),-22 [28] / 46,XX,dup(1) [6] /46,XX [14]				Yes
CSCB	2011	MShef1		45,X[19]	45,X[19]	45,X[19]
CSCB	2011	MShef1	8	46,XX,der(14)t(1;14)(q12;p11.2)[9]	46,XX,der(14)t(1;14)(q12;p11.2) [9]/46,XX [41]	46,XX,der(14)t(1;14)(q12;p11.2) [9]/46,XX [41]	Yes																													x
CSCB	2011	Shef1	48	46,XX,dup(1)(q21q32)[4]	46,XX,dup(1)(q21q32)[4] / 46,XX[16]	46,XX,dup(1)(q21q32)[4] / 46,XX[16]				Yes																										x
CSCB	2011	Shef1		47,XY,+17[20]	47,XY,+17[20]	47,XY,+17[20]																					x
CSCB	2012	HUES7		47,XY,+17[29]	47,XY,+17[29]/ 46,XY[1]	47,XY,+17[29]/ 46,XY[1]																					x
CSCB	2012	H7		46,XX,del(2)(q23q24.2)[7]	46,XX,del(2)(q23q24.2),der(6)t(6;17)(q27;q11)[7] /47,XX,del(2)(q23q24.2),der(6)t(6;17)(q27;q11),+12[16] /47,XX,del(2)(q23q24.2),der(6)t(6;17)(q27;q11),+i(12)(p10p10)[11]	46,XX,del(2)(q23q24.2)[7] /47,XX,del(2)(q23q24.2),+12[16] /47,XX,del(2)(q23q24.2),+i(12)(p10p10)[11]			Yes
CSCB	2012	H7		47,XX,del(2)(q23q24.2),+12[16]	46,XX,del(2)(q23q24.2),der(6)t(6;17)(q27;q11)[7] /47,XX,del(2)(q23q24.2),der(6)t(6;17)(q27;q11),+12[16] /47,XX,del(2)(q23q24.2),der(6)t(6;17)(q27;q11),+i(12)(p10p10)[11]	46,XX,del(2)(q23q24.2)[7] /47,XX,del(2)(q23q24.2),+12[16] /47,XX,del(2)(q23q24.2),+i(12)(p10p10)[11]			Yes													x
CSCB	2012	H7		47,XX,del(2)(q23q24.2),+i(12)(p10)[11]	46,XX,del(2)(q23q24.2),der(6)t(6;17)(q27;q11)[7] /47,XX,del(2)(q23q24.2),der(6)t(6;17)(q27;q11),+12[16] /47,XX,del(2)(q23q24.2),der(6)t(6;17)(q27;q11),+i(12)(p10p10)[11]	46,XX,del(2)(q23q24.2)[7] /47,XX,del(2)(q23q24.2),+12[16] /47,XX,del(2)(q23q24.2),+i(12)(p10p10)[11]		Yes	Yes
CSCB	2012			47,XY,+17[4]	47,XY,+17[4]/46,XY[46]	47,XY,+17[4]/46,XY[46]																					x
CSCB	2012	H14		49,XXY,+11,+17[19]	49,XXY,+11,+17[19]/ 49,XXY,+11,+i(17)q10)[7]	49,XXY,+11,+17[19]/ 49,XXY,+11,+i(17)q10)[7]															x						x
CSCB	2012	H14		49,XXY,+11,+i(17)(q10)[7]	49,XXY,+11,+17[19]/ 49,XXY,+11,+i(17)q10)[7]	49,XXY,+11,+17[19]/ 49,XXY,+11,+i(17)q10)[7]		Yes													x
CSCB	2012	HUES7		48,XY,+12,+17[20]	48,XY,+12,+17[20]	48,XY,+12,+17[20]																x					x
CSCB	2012	MShef11		47,XXY[2]	47,XXY[2]/46,XY[48]	47,XXY[2]/46,XY[48]
CSCB	2012	MShef12		47,XX,+8[8]	47,XX,+8[8]/46,XX[32]	47,XX,+8[8]/46,XX[32]												x
CSCB	2013			46,XX,der(13)t(13;17)(p10;q21)	46,der(13)t(13;17)(p1;q21)	46,der(13)t(13;17)(p1;q21)	Yes
CSCB	2013			48,XX,+12,+20[18]	48,XX,+12,+20 [18]/46,XX [12]	48,XX,+12,+20 [18]/46,XX [12]																x								x
CSCB	2013	MShef11		47,XY,+12[2]	47,XY,+12[2]/47,XY,+17[1]/46,XY[33]	47,XY,+12[2]/47,XY,+17[1]/46,XY[33]																x
CSCB	2013	MShef11		47,XY,+17[1]	47,XY,+12[2]/47,XY,+17[1]/46,XY[33]	47,XY,+12[2]/47,XY,+17[1]/46,XY[33]																					x
CSCB	2013	MShef11		49,XY,+8,+12,+mar[1]	49,XY,+8,+12,+mar[1]/46,XY[49]	49,XY,+8,+12,+mar[1]/46,XY[49]												x				x
CSCB	2013	MShef11		46,XY,dup(1)(q23q42)[15]	46,XY,dup(1)(q23q42)[15]/46,XY[35]	46,XY,dup(1)(q23q42)[15]/46,XY[35]				Yes																										x
CSCB	2013	MShef12		47,XX,+9[1]	47,XX,+9[1]/46,XX [49]	47,XX,+9[1]/46,XX [49]													x
CSCB	2013	MShef12		47,XX,+mar[1]	47,XX,+mar [1]/ 46,XX [30]	47,XX,+mar [1]/ 46,XX [30]
CSCB	2013	MShef3		47,XX,+5[50]	47,XX,+5[50]	47,XX,+5[50]									x
CSCB	2013	MShef3		45,X[34]	45,X[34]/46,XX[16]	45,X[34]/46,XX[16]
CSCB	2013	MShef6		47,XXY[50]	47,XXY [50]	47,XXY [50]
CSCB	2014	Shef4	84	46,XY,t(17;19)(q21;q13.1),dup(20)(q11.21q11.21)[6]	46,XY,t(17;19)(q21;q13.1),dup(20)(q11.21q11.21)[6]/ 46,XY,dup(20)(q11.21q11.21)[14]	46,XY,t(17;19)(q21;q13.1),dup(20)(q11.21q11.21)[6]/ 46,XY,dup(20)(q11.21q11.21)[14]	Yes			Yes
CSCB	2014	Shef4		46,XY,dup(20)(q11.21q11.21)[14]	46,XY,t(17;19)(q21;q13.1),dup(20)(q11.21q11.21)[6]/ 46,XY,dup(20)(q11.21q11.21)[14]	46,XY,t(17;19)(q21;q13.1),dup(20)(q11.21q11.21)[6]/ 46,XY,dup(20)(q11.21q11.21)[14]				Yes
CSCB	2014			47,XY,+12[20]	47,XY,+12[20]	47,XY,+12[20]																x
CSCB	2014	HES3	50	46,XX,dup(20)[20]	46,XX,dup20[20] / 46,XX[10]	46,XX,dup20[20] / 46,XX[10]				Yes
CSCB	2014	MShef7		47,XY,+12[10]	47,XY,+12[10]/48,XY,+12,+20[38]/46,XY[2]	47,XY,+12[10]/48,XY,+12,+20[38]/46,XY[2]																x
CSCB	2014	MShef7		48,XY,+12,+20[38]	47,XY,+12[10]/48,XY,+12,+20[38]/46,XY[2]	47,XY,+12[10]/48,XY,+12,+20[38]/46,XY[2]																x								x
CSCB	2014	MShef1	11	46,XX,dup(1)(q11q31)	46,XX,dup(1)(q11.2q31)	46,XX,dup(1)(q11.2q31)				Yes																										x
CSCB	2014	MShef1		46,XX,der(11)add(11)(p11.2)del(11)(q21q21)[5]	46,XX,der(11)add(11)(p11.2)del(11)(q21q21[5]/46,XX[45]	46,XX,der(11)add(11)(p11.2)del(11)(q21q21[5]/46,XX[45]			Yes
CSCB	2014	MShef14	5	46,XX,t(9;9)(q12;q34)[1]	46,XX,t(9:9)(q12;q34)[1] / 46,XX[49]	46,XX,t(9:9)(q12;q34)[1] / 46,XX[49]	Yes
CSCB	2015	MShef4		47,XY,+13[1]	47,XY,+?13[1[]/46,XY	47,XY,+?13[1[]/46,XY																	x
CSCB	2015	H9	5	47,XX,+12[2]	47,XX,+12[2]/46,XX[28]	47,XX,+12[2]/46,XX[28]																x
CSCB	2015			46,XY,add(10)(q22)[3]	46,XY,add(10)(q22)[3]/ 47,XY,add(10)(q22),+10[4]/ 46,XY[18]	46,XY,add(10)(q22)[3]/ 47,XY,add(10)(q22),+10[4]/ 46,XY[18]
CSCB	2015			47,XY,add(10)(q22),+10[4]	46,XY,add(10)(q22)[3]/ 47,XY,add(10)(q22),+10[4]/ 46,XY[18]	46,XY,add(10)(q22)[3]/ 47,XY,add(10)(q22),+10[4]/ 46,XY[18]
CSCB	2015	HES3		46,XX,add(10)(q24)[2]	46,XX,add(10)(q24)[2]/ 46,XX[28]	46,XX,add(10)(q24)[2]/ 46,XX[28]
CSCB	2015			47,XY,+12[8]	47,XY,+12[8]/46,XY[2]	47,XY,+12[8]/46,XY[2]																x
CSCB	2015	MShef11	2	47,XY,+14[2]	47,XY,+14[2]/46,XY[48]	47,XY,+14[2]/46,XY[48]																		x
CSCB	2015	MShef12	4	46,XX,inv(9)(p13q13)[50]	46,XX,inv(9)(p13q13)[50]	46,XX,inv(9)(p13q13)[50]
CSCB	2015	MShef10		46,XY,add(12)(p13)[4]	46,XY,add(12)(p13)[4]/46,XY[46]	46,XY,add(12)(p13)[4]/46,XY[46]
CSCB	2015	MShef11	11	47,XY,+12[8]	47,XY,+12[8] / 46,XY[42]	47,XY,+12[8] / 46,XY[42]																x
CSCB	2015	MShef2		47,XX,+i(1)(q10)[2]	46,XX[28]/47,XX,+i(1)(q10)[2]	46,XX[28]/47,XX,+i(1)(q10)[2]		Yes																												x
CSCB	2015			47,XX,+12[26]	47,XX,+12[26]/47,XX,+i(12)(p10)[2]/46,XX[2]	47,XX,+12[26]/47,XX,+i(12)(p10)[2]/46,XX[2]																x
CSCB	2015			47,XX,+i(12)(p10)[2]	47,XX,+12[26]/47,XX,+i(12)(p10)[2]/46,XX[2]	47,XX,+12[26]/47,XX,+i(12)(p10)[2]/46,XX[2]		Yes
CSCB	2015			47,XY,i(10)(q10),+10[6]	47,XY,i(10)(q10q10),+10[6]/ 46,XY,i(10)(q10q10)[3]/ 46,XY[13]	47,XY,i(10)(q10q10),+10[6]/ 46,XY,i(10)(q10q10)[3]/ 46,XY[13]		Yes
CSCB	2015			46,XY,i(10)(q10)[3]	47,XY,i(10)(q10q10),+10[6]/ 46,XY,i(10)(q10q10)[3]/ 46,XY[13]	47,XY,i(10)(q10q10),+10[6]/ 46,XY,i(10)(q10q10)[3]/ 46,XY[13]		Yes
CSCB	2016			47,XY,+1[2]	47,XY,+1[2] / 46,XY[3]	47,XY,+1[2] / 46,XY[3]					x
CSCB	2016	H14		45,XY,-5[3]	45,XY,-5[3]/46,XY[23]	45,XY,-5[3]/46,XY[23]
CSCB	2016	H9		47,XX,+20[20]	47,XX,+20[20]	47,XX,+20[20]																								x
CSCB	2016			46,XY,add(4)(q31)[3]	46,XY,add(4)(q31)[3]/46,XX[17]	46,XY,add(4)(q31)[3]/46,XX[17]
CSCB	2016			46,XY,i(10)(q10)[2]	46,XY,i(10)(q10)[2]/46,XY[28]	46,XY,i(10)(q10)[2]/46,XY[28]		Yes
CSCB	2016			47,XY,i(10)(q10),+10[2]	47,XY,i(10)(q10),+10[2]/ 47,XY,+mar[2]/ 46,XY,add(18)(p1)[2]/ 46,XY,add(10)(q2)[5]/ 46,XY[19]	47,XY,i(10)(q10),+10[2]/ 47,XY,+mar[2]/ 46,XY,add(18)(p1)[2]/ 46,XY,add(10)(q2)[5]/ 46,XY[19]		Yes
CSCB	2016			47,XY,+mar[2]	47,XY,i(10)(q10),+10[2]/ 47,XY,+mar[2]/ 46,XY,add(18)(p1)[2]/ 46,XY,add(10)(q2)[5]/ 46,XY[19]	47,XY,i(10)(q10),+10[2]/ 47,XY,+mar[2]/ 46,XY,add(18)(p1)[2]/ 46,XY,add(10)(q2)[5]/ 46,XY[19]
CSCB	2016			46,XY,add(18)(p10)[2]	47,XY,i(10)(q10),+10[2]/ 47,XY,+mar[2]/ 46,XY,add(18)(p1)[2]/ 46,XY,add(10)(q2)[5]/ 46,XY[19]	47,XY,i(10)(q10),+10[2]/ 47,XY,+mar[2]/ 46,XY,add(18)(p1)[2]/ 46,XY,add(10)(q2)[5]/ 46,XY[19]
CSCB	2016			46,XY,add(10)(q21)[5]	47,XY,i(10)(q10),+10[2]/ 47,XY,+mar[2]/ 46,XY,add(18)(p1)[2]/ 46,XY,add(10)(q2)[5]/ 46,XY[19]	47,XY,i(10)(q10),+10[2]/ 47,XY,+mar[2]/ 46,XY,add(18)(p1)[2]/ 46,XY,add(10)(q2)[5]/ 46,XY[19]
CSCB	2016	MShef2		47,XX,+12[4]	47,XX,+12[4] / 46,XX[16]	47,XX,+12[4] / 46,XX[16]																x
CSCB	2016			47,XX,+20[5]	47,XX,+20[5]/46,XX[15]	47,XX,+20[5]/46,XX[15]																								x
CSCB	2016	MShef13		47,XY,+8[4]	47,XY,+8[4]/ 46,XY,i(20)(q10)[6]/ 46,XY[40]	47,XY,+8[4]/ 46,XY,i(20)(q10)[6]/ 46,XY[40]												x
CSCB	2016	MShef7	10	46,XY,i(20)(q10)[6]	47,XY,+8[4]/ 46,XY,i(20)(q10)[6]/ 46,XY[40]	47,XY,+8[4]/ 46,XY,i(20)(q10)[6]/ 46,XY[40]		Yes
CSCB	2016	MShef7	10	46,XY,i(20)(q10)[50]	46,XY,i(20)(q10)[50]	46,XY,i(20)(q10)[50]		Yes
CSCB	2016	MShef7		46,XY,i(20)(q10)[10]	46,XY,i(20)(q10)[10]/ 46,XY,-13,+14,i(20)(q10)[10]	46,XY,i(20)(q10)[10]/ 46,XY,-13,+14,i(20)(q10)[10]		Yes
CSCB	2016	MShef7		46,XY,-13,+14,i(20)(q10)[10]	46,XY,i(20)(q10)[10]/ 46,XY,-13,+14,i(20)(q10)[10]	46,XY,i(20)(q10)[10]/ 46,XY,-13,+14,i(20)(q10)[10]		Yes																x
CSCB	2016	MShef8		46,XY,i(20)(q10)[19]	46,XY,i(20)(q10)[19]/47,XY,+9[1]	46,XY,i(20)(q10)[19]/47,XY,+9[1]		Yes
CSCB	2016	MShef8		47,XY,+9[1]	46,XY,i(20)(q10)[19]/47,XY,+9[1]	46,XY,i(20)(q10)[19]/47,XY,+9[1]													x
CSCB	2016			46,XY,i(20)(q10)[17]	46,XY,i(20)(q10)[17]/46,XY[13]	46,XY,i(20)(q10)[17]/46,XY[13]		Yes
CSCB	2017			46,XX,del(3)(p21)[2]	46,XX,del(3)(p21)[2]/46,XX[28]	46,XX,del(3)(p21)[2]/46,XX[28]			Yes
CSCB	2017			46,XX,der(1;15)(q10;q10)[10]	46,XX,der(1;15)(q10;q10)[10]	46,XX,der(1;15)(q10;q10)[10]
CSCB	2017			47,XX,+21[10]	47,XX,+21[10]	47,XX,+21[10]																									x
CSCB	2017	ESI-035		46,XX,t(1;3)(p32;p10)[2]	46,XX,t(1;3)(p32;p1)[2]/46,XX[18]	46,XX,t(1;3)(p32;p1)[2]/46,XX[18]	Yes
CSCB	2017			46,XX,t(4;12)(p10;q10)[1]	46,XX,t(4;12)(p10;q10)[1]/ 46,XX[29]	46,XX,t(4;12)(p10;q10)[1]/ 46,XX[29]	Yes
CSCB	2017	H7		46,XX,dup(1)(q21q42)[5]	46,XX,dup(1)(q21q42)[5]/46,XX[25]	46,XX,dup(1)(q21q42)[5]/46,XX[25]				Yes																										x
CSCB	2017	H9		46,XX,add(9)(q13)[10]	46,XX,add(9)(q13)[10]/ 46,XX[10]	46,XX,add(9)(q13)[10]/ 46,XX[10]
CSCB	2017	MShef7		46,XY,i(20)(q10)[10]	46,XY,i(20)(q10q10)[10]	46,XY,i(20)(q10q10)[10]		Yes
CSCB	2017	H7		46,XX,dup(1)(q21q42)[25]	46,XX,dup(1)(q21q42)[25]	46,XX,dup(1)(q21q42)[25]				Yes																										x
CSCB	2017	H7		46,XX,dup(1)(q21q42)[5]	46,XX,dup(1)(q21q42)[5]	46,XX,dup(1)(q21q42)[5]				Yes																										x
CSCB	2017	MShef14		46,XX,add(18)(q21)[8]	46,XX,add(18)(q21)[8]46,XX[22]	46,XX,add(18)(q21)[8]46,XX[22]
CSCB	2017	MShef7		46,XY,i(20)(q10)[30]	46,XY,i(20)(q10)[30]	46,XY,i(20)(q10)[30]		Yes
CSCB	2017	MShef7		47,XY,+12[2]	47,XY,+12[2]/ 46,XY[6]	47,XY,+12[2]/ 46,XY[6]																x
CSCB	2017	MShef1		46,X,add(X)(q28)[1]	46,X,add(X)(q28)[1]/46,XX,dup(1)(q25q42)[1] 46,XX[48]	46,X,add(X)(q28)[1]/46,XX,dup(1)(q25q42)[1] 46,XX[48]
CSCB	2017	MShef2		46,XX,dup(1)(q25q42)[1]	46,X,add(X)(q28)[1]/46,XX,dup(1)(q25q42)[1] 46,XX[48]	46,X,add(X)(q28)[1]/46,XX,dup(1)(q25q42)[1] 46,XX[48]				Yes																										x
CSCB	2017	MShef2		47,XX,i(1)(q10)[12]	47,XX,i(1)(q10)[12]/46,XX[8]	47,XX,i(1)(q10)[12]/46,XX[8]		Yes																												x
CSCB	2017	MShef7		47,XY,+20[3]	47,XY,+20[3]/47,XY,add(1)(p10)[1]/46,XY[27]	47,XY,+20[3]/47,XY,add(1)(p10)[1]/46,XY[27]																								x
CSCB	2017	MShef7		47,XY,add(1)(p10)[1]	47,XY,+20[3]/47,XY,add(1)(p10)[1]/46,XY[27]	47,XY,+20[3]/47,XY,add(1)(p10)[1]/46,XY[27]
CSCB	2017	MShef7		47,XY,+12[3]	47,XY,+12[3]/ 46,XY[27]	47,XY,+12[3]/ 46,XY[27]																x
CSCB	2017			46,XX,add(14)(q12)[4]	46,XX,add(14)(q12)[4]	46,XX,add(14)(q12)[4]
CSCB	2017	H7		46,XX,dup(1)(q21q42)[30]	46,XX,dup(1)(q21q42)[30]	46,XX,dup(1)(q21q42)[30]				Yes																										x
CSCB	2017			46,XX,add(18)(q23)[30]	46,XX,add(18)(q23)[30]	46,XX,add(18)(q23)[30]
CSCB	2017	Shef3		46,XY,i(20)(q10)[12]	46,XY,i(20)(q10)[12]/46,XY[18]	46,XY,i(20)(q10)[12]/46,XY[18]		Yes
CSCB	2017	Shef6		47,XX,+12[4]	47,XX,+12[4]/46,XX[6]	47,XX,+12[4]/46,XX[6]																x
CSCB	2018	H7		47,XX,+20[20]	47,XX,+20[20]	47,XX,+20[20]																								x
CSCB	2018			46,XX,add(9)(q13)[15]	46,XX,add(9)(q13)[15]/46,XX[5]	46,XX,add(9)(q13)[15]/46,XX[5]
CSCB	2018	TC113		47,XY,+12[10]	47,XY,+12[10]	47,XY,+12[10]																x
CSCB	2018	Eve		46,XX,i(20)(q10)[3]	46,XX,i(20)(q10q10)[3] / 46,XX[2]	46,XX,i(20)(q10q10)[3] / 46,XX[2]		Yes
CSCB	2018	H7		47,XX,t(12;20)(q13;q13.3),i(20)(q10)[20]	47,XX,+del(1)(p22p22),der(6)t(6;17)(q27;q11), t(12;20)(q13;q13.3),i(20)(q10)[20]	47,XX, t(12;20)(q13;q13.3),i(20)(q10)[20]	Yes	Yes
CSCB	2018	H7		46,XX,dup(1)(q21.1q32.3)[20]	46,XX,dup(1)(q21.1q32.3)[20]	46,XX,dup(1)(q21.1q32.3)[20]				Yes																										x
CSCB	2018	H7		46,XX,dup(1)(q25q42)[10]	46,XX,dup(1)(q25q42)[10]	46,XX,dup(1)(q25q42)[10]				Yes																										x
CSCB	2018	H7		46,XX,der(1;15)(q10;q10)[8]	46,XX,der(1;15)(q10;q10)[8]/46,XX[22]	46,XX,der(1;15)(q10;q10)[8]/46,XX[22]
CSCB	2018			47,XX,+5[5]	47,XX,+5[5]/47,XX,+add(5)(p11.2)[3]/46,XX[4]	47,XX,+5[5]/47,XX,+add(5)(p11.2)[3]/46,XX[4]									x
CSCB	2018			47,XX,+add(5)(q11.2)[3]	47,XX,+5[5]/47,XX,+add(5)(p11.2)[3]/46,XX[4]	47,XX,+5[5]/47,XX,+add(5)(p11.2)[3]/46,XX[4]																																					x
CSCB	2018			46,XX,add(19)(p13)[8]	46,XX,add(19)(p13)[8]/47,XX,+5[2]/46,XX[10]	46,XX,add(19)(p13)[8]/47,XX,+5[2]/46,XX[10]
CSCB	2018			47,XX,+5[2]	46,XX,add(19)(p13)[8]/47,XX,+5[2]/46,XX[10]	46,XX,add(19)(p13)[8]/47,XX,+5[2]/46,XX[10]									x
CSCB	2018	MShef4		47,XYY[7]	47,XY,Y[7] / 46,XY[23]	47,XY,Y[7] / 46,XY[23]
CSCB	2018	MIFF1		46,XY,dup(1)(q21q25)[1]	46,XY,dup(1)(q21q25)[1] / 46,XY[29]	46,XY,dup(1)(q21q25)[1] / 46,XY[29]				Yes																										x
CSCB	2018	MShef7		46,XY,del(20)(p13)[5]	46,XY,del(20)(p13)[5]/46,XY[25]	46,XY,del(20)(p13)[5]/46,XY[25]			Yes
CSCB	2018	Nott1		47,XX,+17[14]	47,XX,+17[14] / 46,XX[6]	47,XX,+17[14] / 46,XX[6]																					x
CSCB	2018	TC113		46,XY,dup(20)(q11q13)[15]	46,XY,dup(20)(q11q13)[15]/46,XY,dup(1)(q21q32)[3]/46,XY[12]	46,XY,dup(20)(q11q13)[15]/46,XY,dup(1)(q21q32)[3]/46,XY[12]				Yes
CSCB	2018	TC113		46,XY,dup(1)(q21q32)[3]	46,XY,dup(20)(q11q13)[15]/46,XY,dup(1)(q21q32)[3]/46,XY[12]	46,XY,dup(20)(q11q13)[15]/46,XY,dup(1)(q21q32)[3]/46,XY[12]				Yes																										x
CSCB	2018	TC113		47,XY,+12[5]	47,XY,+12[5] / 46,XY[25]	47,XY,+12[5] / 46,XY[25]																x
CSCB	2018	H7		47,XX,+12[22]	47,XX,+12[22]/ 47,XX,dup(1)(q21q42),+add(12)(q13)[7]/ 46,XX[1]	47,XX,+12[22]/ 47,XX,dup(1)(q21q42),+add(12)(q13)[7]/ 46,XX[1]																x
CSCB	2018	H7		47,XX,dup(1)(q21q42),+add(12)(q13)[7]	47,XX,+12[22]/ 47,XX,dup(1)(q21q42),+add(12)(q13)[7]/ 46,XX[1]	47,XX,+12[22]/ 47,XX,dup(1)(q21q42),+add(12)(q13)[7]/ 46,XX[1]				Yes												x														x
CSCB	2019	H7		47,XX,dup(1)(q25.1q42.1),+add(12)(q13.3)[12]	47,XX,dup(1)(q25.1q42.1),+add(12)(q13.3)[12]/47,XX,+12[13]	47,XX,dup(1)(q25.1q42.1),+add(12)(q13.3)[12]/47,XX,+12[13]				Yes												x														x
CSCB	2019	H7		47,XX,+12[13]	47,XX,dup(1)(q25.1q42.1),+add(12)(q13.3)[12]/47,XX,+12[13]	47,XX,dup(1)(q25.1q42.1),+add(12)(q13.3)[12]/47,XX,+12[13]																x
CSCB	2019	H7		46,XX,der(1)t(1;1)(p36;q21)[20]	46,XX,der(1)t(1;1)(p36;q21),der(6)t(6;17)(q27;q11)[20]	46,XX,der(1)t(1;1)(p36;q21)[20]	Yes																													x
CSCB	2019			46,XY,del(18)(q11.2)[20]	46,XY,del(18)(q11.2)[20]	46,XY,del(18)(q11.2)[20]			Yes
CSCB	2019	H7		46,XX,der(12)t(1;12)(q12;q24.3)[44]	46,XX,der(12)t(1;12)(q12;q24.3)[44] / 46,XX[1]	46,XX,der(12)t(1;12)(q12;q24.3)[44] / 46,XX[1]	Yes																													x
CSCB	2019	H9		46,XX,der(21)t(1;21)(q21;p11.2)[11]	46,XX,der(21)t(1;21)(q21;p11.2)[11] / 46,XX[9]	46,XX,der(21)t(1;21)(q21;p11.2)[11] / 46,XX[9]	Yes																													x
CSCB	2019	H9		46,XX,dup(1)(q25q42)[20]	46,XX,dup(1)(q?25q?42)[20]	46,XX,dup(1)(q?25q?42)[20]				Yes																										x
CSCB	2019	H9		46,XY,add(5)(p15.1),add(11)(q23)[30]	46,XY,add(5)(p15.1),add(11)(q23) [30]	46,XY,add(5)(p15.1),add(11)(q23) [30]
CSCB	2019	H7	20	46,XX,der(8)t(1;8)(q25.3;p21.3)[17]	46,XX,der(8)t(1;8)(q25.3;p21.3)[17] / 47,XX,+8[3]	46,XX,der(8)t(1;8)(q25.3;p21.3)[17] / 47,XX,+8[3]	Yes																													x
CSCB	2019	H7		47,XX,+8[3]	46,XX,der(8)t(1;8)(q25.3;p21.3)[17] / 47,XX,+8[3]	46,XX,der(8)t(1;8)(q25.3;p21.3)[17] / 47,XX,+8[3]												x
CSCB	2019	H7		46,XX,dup(1)(q21.1q42.13),inv(1)(p32q12)[30]	46,XX,dup(q21.1q42.13),inv(1)(p32q12)[30]	46,XX,dup(q21.1q42.13),inv(1)(p32q12)[30]				Yes																										x
CSCB	2019	H7	20	45,X,-X,der(1)t(1;1)(p36;q12)[13]	45,X,-X,der(1)t(1;1)(p36;q12)[13]/45,X,-X[10]/46,XX[2]	45,X,-X,der(1)t(1;1)(p36;q12)[13]/45,X,-X[10]/46,XX[2]	Yes																													x
CSCB	2019	H7		45,X,-X[10]	45,X,-X,der(1)t(1;1)(p36;q12)[13]/45,X,-X[10]/46,XX[2]	45,X,-X,der(1)t(1;1)(p36;q12)[13]/45,X,-X[10]/46,XX[2]
CSCB	2019	MIFF1		47,XY,+12[1]	47,XY,+12[1] / 46,XY[19]	47,XY,+12[1] / 46,XY[19]																x
CSCB	2019	MIFF3		46,XY,dup(1)(q32.1q32.1)[20]	46,XY dup(1)(q32.1)[20]	46,XY dup(1)(q32.1)[20]				Yes																										x
CSCB	2019	MShef7		46,XY,i(20)(q10)[6]	46,XY,i(20(q10q10)[6] / 46,XY[24]	46,XY,i(20(q10q10)[6] / 46,XY[24]		Yes
CSCB	2019	MShef7		46,XY,add(14)(p11.2),i(20)(q10)[2]	46,XY,add(14)(p11.2),i(20)(q10q10)[2] / 46,XY,i(20)(q10q10)[18]	46,XY,add(14)(p11.2),i(20)(q10q10)[2] / 46,XY,i(20)(q10q10)[18]		Yes
CSCB	2019	MShef7		46,XY,i(20)(q10)[18]	46,XY,add(14)(p11.2),i(20)(q10q10)[2] / 46,XY,i(20)(q10q10)[18]	46,XY,add(14)(p11.2),i(20)(q10q10)[2] / 46,XY,i(20)(q10q10)[18]		Yes
CSCB	2019	H7		47,XX,i(1)(q10)[5]	47,XX,i(1)(q10q10)[5]/46,XX[15]	47,XX,i(1)(q10q10)[5]/46,XX[15]		Yes																												x
CSCB	2019	TC113		47,XY,+20[2]	47,XY,+20[2] / 46,XY[28]	47,XY,+20[2] / 46,XY[28]																								x
CSCB	2020	H9		46,XX,dup(1)(q11q44)[3]	46,XX,dup(1)(q)[3] / 46,XX[17]	46,XX,dup(1)(q)[3] / 46,XX[17]				Yes																										x
CSCB	2020			48,XY,+12,+20[8]	48,XY,+12,+20[8]/47,XY,+12[12]	48,XY,+12,+20[8]/47,XY,+12[12]																x								x
CSCB	2020			47,XY,+12[12]	48,XY,+12,+20[8]/47,XY,+12[12]	48,XY,+12,+20[8]/47,XY,+12[12]																x
CSCB	2020			47,XY,+12[20]	47,XY,+12[20]	47,XY,+12[20]																x
[truncated: 110 more columns]

## Sheet: CSCB Normal Karyotypes
Dataset	Year	Cell line	Passage number from the last defrost	Karyotype
CSCB	2002	H14		46,XY
CSCB	2003	H7		46,XX
CSCB	2003	H7		46,XX
CSCB	2003	H7		46,XX
CSCB	2003	H7		46,XX
CSCB	2003	H7		46,XX
CSCB	2004	Shef1		46,XY
CSCB	2004	Shef2		46,XX
CSCB	2005	Shef1		46,XY
CSCB	2005	Shef3		46,XY
CSCB	2005	Shef4		46,XY
CSCB	2005	H7	31	46,XX
CSCB	2005	HUES16	14	46,XY
CSCB	2005	H7		46,XX
CSCB	2005	cell line name anonymysed, not submitted or ambigous	20	46,XY
CSCB	2005	Shef5		46,XX
CSCB	2005	HUES11		46,XY
CSCB	2005	HUES1	19	46,XX
CSCB	2005	HUES12	13	46,XX
CSCB	2005	Shef2		46,XX
CSCB	2005	HUES3	24	46,XY
CSCB	2005	HUES8	16	46,XY
CSCB	2005	Shef1	32	46,XY
CSCB	2005	Shef2	21	46,XX
CSCB	2005	Shef3	45	46,XY
CSCB	2005	Shef4	26	46,XY
CSCB	2005	Shef5	25	46,XX
CSCB	2005	Shef6	27	46,XX
CSCB	2005	HUES1	19	46,XX
CSCB	2005	HUES9	18	46,XX
CSCB	2005	H7	1	46,XX
CSCB	2005	H7	7	46,XX
CSCB	2005	Shef1	46	46,XY
CSCB	2005	Shef2	24	46,XX
CSCB	2005	Shef3	61	46,XY
CSCB	2005	Shef4	2	46,XY
CSCB	2005	Shef5	42	46,XX
CSCB	2005	Shef6	40	46,XX
CSCB	2005	Shef4	8	46,XY
CSCB	2005	H7	6	46,XX
CSCB	2005	H7	17	46,XX
CSCB	2005	H7	13	46,XX
CSCB	2005	H7	25	46,XX
CSCB	2005	HUEs1		46,XX
CSCB	2005	Shef1	63	46,XY
CSCB	2005	H14	6	46,XY
CSCB	2006	HUES1	11	46,XX
CSCB	2006	cell line name anonymysed, not submitted or ambigous	6	46,XX
CSCB	2006	H7	29	46,XX
CSCB	2006	HUES1	16	46,XX
CSCB	2006	Shef1	13	46,XY
CSCB	2006	Shef4	3	46,XY
CSCB	2006	Shef6	27	46,XX
CSCB	2006	Shef7	12	46,XX
CSCB	2006	H7	34	46,XX
CSCB	2006	HUES1	22	46,XX
CSCB	2006	Shef1	23	46,XY
CSCB	2006	Shef4	14	46,XY
CSCB	2006	Shef6	36	46,XX
CSCB	2006	Shef7	17	46,XX
CSCB	2006	Shef1		46,XY
CSCB	2006	HUES1		46,XX
CSCB	2006	H7	41	46,XX
CSCB	2006	Shef4	22	46,XY
CSCB	2006	Shef4	4	46,XY
CSCB	2006	Shef6	45	46,XX
CSCB	2006	HUES1	28	46,XX
CSCB	2006	HUES1	34	46,XX
CSCB	2006	HUES1	4	46,XX
CSCB	2006	Shef4	32	46,XY
CSCB	2006	Shef4		46,XY
CSCB	2006	Shef6	51	46,XX
CSCB	2006	H7	53	46,XX
CSCB	2006	Shef5	38	46,XX
CSCB	2006	Shef4	31	46,XY
CSCB	2006	H7	58	46,XX
CSCB	2006	Shef6	61	46,XX
CSCB	2006	H7	9	46,XX
CSCB	2006	H7	60	46,XX
CSCB	2006	H7	9	46,XX
CSCB	2006	HUES1	47	46,XX
CSCB	2006	Shef4	43	46,XY
CSCB	2006	Shef4	6	46,XY
CSCB	2006	Shef4	10	46,XY
CSCB	2006	Shef4	11	46,XY
CSCB	2006	H7	7	46,XX
CSCB	2006	H7	9	46,XX
CSCB	2006	HUES1	49	46,XX
CSCB	2006	H7	10	46,XX
CSCB	2006	HUES1	6	46,XX
CSCB	2006	Shef1	67	46,XY
CSCB	2006	H14	11	46,XY
CSCB	2006	Shef2	6	46,XX
CSCB	2006	Shef3	8	46,XY
CSCB	2006	Shef6	16	46,XX
CSCB	2006	Shef7	7	46,XX
CSCB	2006	Shef5	7	46,XX
CSCB	2006	cell line name anonymysed, not submitted or ambigous	25	46,XY
CSCB	2006	H7	23	46,XX
CSCB	2006	Shef1	23	46,XY
CSCB	2007	H14	24	46,XY
CSCB	2007	H7	28	46,XX
CSCB	2007	HUES1	4	46,XX
CSCB	2007	Shef2	18	46,XX
CSCB	2007	Shef4	15	46,XY
CSCB	2007	Shef4	22	46,XY
CSCB	2007	Shef5	6	46,XX
CSCB	2007	Shef6	22	46,XX
CSCB	2007	Shef1	32	46,XY
CSCB	2007	H7	14	46,XX
CSCB	2007	Shef7	9	46,XX
CSCB	2007	H7	8	46,XX
CSCB	2007	H14	36	46,XY
CSCB	2007	H7	11	46,XX
CSCB	2007	H7	43	46,XX
CSCB	2007	H7	8	46,XX
CSCB	2007	HUES1	5	46,XX
CSCB	2007	Shef4	28	46,XY
CSCB	2007	Shef2	30	46,XX
CSCB	2007	Shef4	36	46,XY
CSCB	2007	Shef6	37	46,XX
CSCB	2007	Shef1	41	46,XY
CSCB	2007	H14	51	46,XY
CSCB	2007	H7	22	46,XX
CSCB	2007	H7	61	46,XX
CSCB	2007	H7	36	46,XX
CSCB	2007	H7	24	46,XX
CSCB	2007	HUES1	19	46,XX
CSCB	2007	Shef4	45	46,XY
CSCB	2007	Shef4	14	46,XY
CSCB	2007	Shef6	3	46,XX
CSCB	2007	Shef6	53	46,XX
CSCB	2007	Shef7	29	46,XX
CSCB	2007	Shef7	47	46,XX
CSCB	2007	Shef8	15	46,XX
CSCB	2007	Shef5	42	46,XX
CSCB	2007	Shef4	1	46,XY
CSCB	2007	Shef4	1	46,XY
CSCB	2007	Shef4	1	46,XY
CSCB	2007	Shef4	1	46,XY
CSCB	2007	Shef8	17	46,XX
CSCB	2007	HUES1	14	46,XX
CSCB	2007	H14	68	46,XY
CSCB	2007	H7	13	46,XX
CSCB	2007	H7	38	46,XX
CSCB	2007	H7	41	46,XX
CSCB	2007	HUES1	31	46,XX
CSCB	2007	Shef1	10	46,XY
CSCB	2007	Shef4	63	46,XY
CSCB	2007	Shef4	11	46,XY
CSCB	2007	Shef5	9	46,XX
CSCB	2007	Shef5	57	46,XX
CSCB	2007	Shef6	23	46,XX
CSCB	2007	Shef7	7	46,XX
CSCB	2007	Shef7	64	46,XX
CSCB	2007	cell line name anonymysed, not submitted or ambigous	5	46,XY
CSCB	2007	HUES1		46,XX
CSCB	2007	Shef1	2	46,XY
CSCB	2007	Shef5		46,XX
CSCB	2007	HUES1		46,XX
CSCB	2007	Shef5		46,XX
CSCB	2007	cell line name anonymysed, not submitted or ambigous	9	46,XX
CSCB	2007	H14	9	46,XY
CSCB	2007	H7	10	46,XX
CSCB	2007	Shef2	7	46,XX
CSCB	2007	Shef1	10	46,XY
CSCB	2007	Shef4	10	46,XY
CSCB	2007	Shef4	10	46,XY
CSCB	2007	Shef5	79	46,XX
CSCB	2007	Shef5	9	46,XX
CSCB	2007	Shef6	11	46,XX
CSCB	2007	Shef7	11	46,XX
CSCB	2007	cell line name anonymysed, not submitted or ambigous	43	46,XY
CSCB	2007	cell line name anonymysed, not submitted or ambigous	24	46,XY
CSCB	2007	H14	25	46,XY
CSCB	2007	H7	10	46,XX
CSCB	2007	Shef1	29	46,XY
CSCB	2007	Shef2	27	46,XX
CSCB	2007	Shef4	26	46,XY
CSCB	2007	Shef4	32	46,XY
CSCB	2007	Shef5	28	46,XX
CSCB	2007	Shef6	31	46,XX
CSCB	2007	Shef7	31	46,XX
CSCB	2007	Shef7	31	46,XX
CSCB	2007	Shef7	21	46,XX
CSCB	2008	H9	28	46,XX
CSCB	2008	H9	29	46,XX
CSCB	2008	HUES1		46,XX
CSCB	2008	Hufi	1	46,XX
CSCB	2008	Shef5		46,XX
CSCB	2008	Shef7	6	46,XX
CSCB	2008	Shef1	6	46,XY
CSCB	2008	Shef4	8	46,XY
CSCB	2008	Shef4	7	46,XY
CSCB	2008	Shef6	7	46,XX
CSCB	2008	HUES1	4	46,XX
CSCB	2008	Shef5		46,XX
CSCB	2008	Shef5		46,XX
CSCB	2008	Shef5		46,XX
CSCB	2008	Shef5	10	46,XX
CSCB	2008	Shef6	8	46,XX
CSCB	2008	Shef4		46,XY
CSCB	2008	Shef4		46,XY
CSCB	2008	Shef4		46,XY
CSCB	2008	cell line name anonymysed, not submitted or ambigous		46,XX
CSCB	2008	H7	14	46,XX
CSCB	2008	Shef4	3	46,XY
CSCB	2008	Shef4	8	46,XY
CSCB	2008	Shef4	12	46,XY
CSCB	2008	H14	25	46,XY
CSCB	2008	H7	26	46,XX
CSCB	2008	Shef2	34	46,XX
CSCB	2008	Shef4	15	46,XY
CSCB	2008	Shef5	1	46,XX
CSCB	2008	Shef5	3	46,XX
CSCB	2008	Shef5	2	46,XX
CSCB	2008	Shef5	31	46,XX
CSCB	2008	Shef5	31	46,XX
CSCB	2008	Shef6	12	46,XX
CSCB	2008	Shef4	25	46,XY
CSCB	2008	Shef4	25	46,XY
CSCB	2008	Shef4	38	46,XY
CSCB	2008	H7	4	46,XX
CSCB	2008	Shef4	1	46,XY
CSCB	2008	H7	10	46,XX
CSCB	2008	Shef4	31	46,XY
CSCB	2008	Shef6	46	46,XX
CSCB	2008	Shef4	31	46,XY
CSCB	2008	cell line name anonymysed, not submitted or ambigous	38	46,XX
CSCB	2008	Shef4	24	46,XY
CSCB	2008	Shef4	24	46,XY
CSCB	2008	Shef4		46,XY
CSCB	2008	Shef4		46,XX
CSCB	2008	Shef8	8	46,XX
CSCB	2008	H7	4	46,XX
CSCB	2008	Shef1	14	46,XY
CSCB	2008	Shef2	7	46,XX
CSCB	2008	Shef4	16	46,XY
CSCB	2008	Shef5	52	46,XX
CSCB	2008	Shef6	6	46,XX
CSCB	2008	Shef6	36	46,XX
CSCB	2008	cell line name anonymysed, not submitted or ambigous		46,XY
CSCB	2008	Shef4	42	46,XY
CSCB	2008	Shef6		46,XX
CSCB	2008	Shef6		46,XX
CSCB	2008	Shef6		46,XX
CSCB	2008	H7	4	46,XX
CSCB	2008	Shef4	53	46,XY
CSCB	2008	H14	21	46,XY
CSCB	2008	Shef1	28	46,XY
CSCB	2008	Shef2	23	46,XX
CSCB	2008	Shef4	32	46,XY
CSCB	2008	Shef5	10	46,XX
CSCB	2008	Shef5	69	46,XX
CSCB	2008	Shef6	20	46,XX
CSCB	2008	Shef7	9	46,XX
CSCB	2008	cell line name anonymysed, not submitted or ambigous	11	46,XY
CSCB	2008	Shef6	11	46,XX
CSCB	2008	Shef4	61	46,XY
CSCB	2009	Shef7	52	46,XX
CSCB	2009	Shef6		46,XX
CSCB	2009	Shef4	1	46,XY
CSCB	2009	Shef4	1	46,XY
CSCB	2009	H7	4	46,XX
CSCB	2009	H7	28	46,XX
CSCB	2009	H9	6	46,XX
CSCB	2009	Shef1	54	46,XY
CSCB	2009	Shef4	6	46,XY
CSCB	2009	Shef4	20	46,XY
CSCB	2009	Shef5	42	46,XX
CSCB	2009	Shef6	11	46,XX
CSCB	2009	Shef7	43	46,XX
CSCB	2009	Shef5	48	46,XX
CSCB	2009	Shef5	78	46,XX
CSCB	2009	Shef6		46,XX
CSCB	2009	Shef7		46,XX
CSCB	2009	H7	18	46,XX
CSCB	2009	Shef1		46,XY
CSCB	2009	cell line name anonymysed, not submitted or ambigous	4	46,XX
CSCB	2009	H7		46,XX
CSCB	2009	Shef1	4	46,XY
CSCB	2009	Shef1	4	46,XX
CSCB	2009	Shef4	4	46,XY
CSCB	2009	Shef5	3	46,XX
CSCB	2009	Shef1		46,XY
CSCB	2009	Shef4		46,XY
CSCB	2009	Shef6		46,XX
CSCB	2009	Shef7		46,XX
CSCB	2009	H7		46,XX
CSCB	2009	Shef4		46,XY
CSCB	2009	Shef6		46,XX
CSCB	2009	Shef6		46,XX
CSCB	2009	Shef7		46,XX
CSCB	2009	Shef5		46,XX
CSCB	2009	Shef5		46,XX
CSCB	2009	Shef5		46,XX
CSCB	2009	Shef5		46,XX
CSCB	2009	Shef7		46,XX
CSCB	2009	Shef7		46,XX
CSCB	2009	Shef7		46,XX
CSCB	2009	Shef7		46,XX
CSCB	2009	Shef1		46,XY
CSCB	2009	Shef1		46,XY
CSCB	2009	Shef1		46,XY
CSCB	2009	Shef7	56	46,XX
CSCB	2009	HUES1	1	46,XX
CSCB	2009	shIPS FF3	4	46,XY
CSCB	2009	shIPS FF4	4	46,XY
CSCB	2009	shIPS FF5	3	46,XY
CSCB	2009	shIPS N1	4	46,XY
CSCB	2009	shIPS N2	8	46,XY
CSCB	2009	shIPS N3	8	46,XY
CSCB	2009	shIPS N4	8	46,XY
CSCB	2009	H14	26	46,XY
CSCB	2009	H7	6	46,XX
CSCB	2009	H9	33	46,XX
CSCB	2009	Shef1	21	46,XY
CSCB	2009	Shef4	51	46,XY
CSCB	2009	Shef4	62	46,XY
CSCB	2009	Shef5	24	46,XX
CSCB	2009	Shef6	4	46,XX
CSCB	2009	Shef6	52	46,XX
CSCB	2009	Shef7	22	46,XX
CSCB	2009	Shef7	51	46,XX
CSCB	2009	Shef7	52	46,XX
CSCB	2009	shIPS FF1	6	46,XY
CSCB	2009	shIPS FF2	8	46,XY
CSCB	2009	Shef1	6	46,XY
CSCB	2009	Shef1	27	46,XY
CSCB	2009	Shef3	5	46,XY
CSCB	2009	cell line name anonymysed, not submitted or ambigous	3	46,XY
CSCB	2009	shIPS M1	8	46,XY
CSCB	2009	H14	11	46,XY
CSCB	2009	H7	6	46,XX
CSCB	2009	H9	55	46,XX
CSCB	2009	Shef1	45	46,XY
CSCB	2009	Shef3	22	46,XY
CSCB	2009	Shef4	80	46,XY
CSCB	2009	Shef5	50	46,XX
CSCB	2009	Shef6	30	46,XX
CSCB	2009	Shef1	51	46,XY
CSCB	2009	shIPS FF2	27	46,XY
CSCB	2009	shIPS FF3	26	46,XY
CSCB	2009	shIPS FF4	25	46,XY
CSCB	2009	shIPS FF5	26	46,XY
CSCB	2009	shIPS FFn	26	46,XY
CSCB	2009	shIPS N1	36	46,XY
CSCB	2009	shIPS N2	35	46,XY
CSCB	2009	shIPS N3	35	46,XY
CSCB	2009	shIPS N4	35	46,XY
CSCB	2010	Shef4	12	46,XY
CSCB	2010	Shef4	12	46,XY
CSCB	2010	ShiPS-FF6.1		46,XY
CSCB	2010	ShiPS-FF6.2		46,XY
CSCB	2010	ShiPS-FF6.3		46,XY
CSCB	2010	ShiPS-FF7.1		46,XY
CSCB	2010	ShiPS-FF7.2		46,XY
CSCB	2010	ShiPS-FF7.3		46,XY
CSCB	2010	iPS 2.5-11		46,XX
CSCB	2010	iPS 2.5-13		46,XX
CSCB	2010	iPS 2.5-5		46,XX
CSCB	2010	iPS 2.5-9		46,XX
CSCB	2010	iPS 5.0-1		46,XX
CSCB	2010	Shef4	19	46,XY
CSCB	2010	ShiPS FF5		46,XY
CSCB	2010	Shef4	22	46,XY
CSCB	2010	cell line name anonymysed, not submitted or ambigous		46,XY
CSCB	2010	cell line name anonymysed, not submitted or ambigous	5	46,XY
CSCB	2010	cell line name anonymysed, not submitted or ambigous		46,XY
CSCB	2010	cell line name anonymysed, not submitted or ambigous	5	46,XY
CSCB	2010	cell line name anonymysed, not submitted or ambigous		46,XY
CSCB	2010	cell line name anonymysed, not submitted or ambigous	3	46,XY
CSCB	2010	cell line name anonymysed, not submitted or ambigous	5	46,XY
CSCB	2010	cell line name anonymysed, not submitted or ambigous	5	46,XY
CSCB	2010	Shef3		46,XX
CSCB	2010	Shef6		46,XY
CSCB	2010	ShiPS FF1	5	46,XY
CSCB	2010	H14	19	46,XY
CSCB	2010	H7	20	46,XX
CSCB	2010	Shef3	27	46,XY
CSCB	2010	Shef6	28	46,XX
CSCB	2010	H7	20	46,XX
CSCB	2010	Shef4	3	46,XY
CSCB	2010	Shef1	5	46,XY
CSCB	2010	Shef1	5	46,XY
CSCB	2010	Shef1	5	46,XY
CSCB	2010	Shef1	5	46,XY
CSCB	2010	Shef1	5	46,XY
CSCB	2010	Shef1	5	46,XY
CSCB	2010	shIPS FF1	3	46,XY
CSCB	2010	shIPS FF5	54	46,XY
CSCB	2010	Shef4	6	46,XY
CSCB	2010	shIPS FF5	27	46,XY
CSCB	2010	iPSC 5.0.9	27	46,XX
CSCB	2010	H7	14	46,XX
CSCB	2010	Shef3	7	46,XY
CSCB	2010	Shef3	59	46,XY
CSCB	2010	Shef4	17	46,XY
CSCB	2010	Shef5	13	46,XX
CSCB	2010	Shef6	69	46,XX
CSCB	2010	Shef6	8	46,XX
CSCB	2010	Shef4	17	46,XY
CSCB	2010	Shef5	14	46,XX
CSCB	2010	H14	17	46,XY
CSCB	2010	H7		46,XX
CSCB	2010	Shef4		46,XY
CSCB	2010	Shef3	1	46,XY
CSCB	2010	Shef4	1	46,XY
CSCB	2010	Shef5	1	46,XX
CSCB	2010	Shef6	1	46,XX
CSCB	2010	Shef6	20	46,XX
CSCB	2010	shIPS FF5	10	46,XY
CSCB	2010	shIPS SP16	33	46,XX
CSCB	2010	Shef5	4	46,XX
CSCB	2010	Shef4	8	46,XY
CSCB	2010	Shef3	34	46,XY
CSCB	2010	Shef3	35	46,XY
CSCB	2010	Shef3	35	46,XY
CSCB	2010	Shef4	44	46,XY
CSCB	2010	Shef6	35	46,XX
CSCB	2011	Shef1	33	46,XY
CSCB	2011	H7	11	46,XX
CSCB	2011	H7	7	46,XX
CSCB	2011	Shef3	64	46,XY
CSCB	2011	Shef3	65	46,XY
CSCB	2011	Shef4	36	46,XY
CSCB	2011	Shef6	33	46,XX
CSCB	2011	Shef6	34	46,XX
CSCB	2011	Shef1		46,XX
CSCB	2011	iPSC 25.5	58	46,XX
CSCB	2011	iPSC 25.9	23	46,XX
CSCB	2011	H14	25	46,XY
CSCB	2011	H7	12	46,XX
CSCB	2011	H14		46,XY
CSCB	2011	H14		46,XY
CSCB	2011	Shef3	32	46,XY
CSCB	2011	Shef6	35	46,XX
CSCB	2011	Shef3		46,XY
CSCB	2011	Shef3		46,XY
CSCB	2011	cell line name anonymysed, not submitted or ambigous		46,XX
CSCB	2011	Shef6	39	46,XX
CSCB	2011	H7	17	46,XX
CSCB	2011	Shef4	19	46,XY
CSCB	2011	Shef4	21	46,XY
CSCB	2011	shIPS M1	46	46,XY
CSCB	2011	H14	20	46,XY
CSCB	2011	H7	11	46,XX
CSCB	2011	H7	18	46,XX
CSCB	2011	cell line name anonymysed, not submitted or ambigous	5	46,XY
CSCB	2011	cell line name anonymysed, not submitted or ambigous	5	46,XY
CSCB	2011	cell line name anonymysed, not submitted or ambigous	5	46,XY
CSCB	2011	Shef1	9	46,XY
CSCB	2011	Shef3	36	46,XY
CSCB	2011	Shef3	38	46,XY
CSCB	2011	Shef4	15	46,XY
CSCB	2011	Shef4	7	46,XY
CSCB	2011	Shef5	12	46,XX
CSCB	2011	Shef5	14	46,XX
CSCB	2011	Shef6	7	46,XX
CSCB	2011	Shef7	10	46,XX
CSCB	2012	H7	8	46,XX
CSCB	2012	H14	13	46,XY
CSCB	2012	H7	8	46,XX
CSCB	2012	H7	8	46,XX
CSCB	2012	H14	15	46,XY
CSCB	2012	HUES17	2	46,XY
CSCB	2012	H7	17	46,XX
CSCB	2012	Shef4	28	46,XY
CSCB	2013	Shef4	44	46,XY
CSCB	2013	cell line name anonymysed, not submitted or ambigous	1	46,XY
CSCB	2014	HES3	17	46,XX
CSCB	2014	H7	30	46,XX
CSCB	2014	H7	35	46,XX
CSCB	2014	cell line name anonymysed, not submitted or ambigous	6	46,XY
CSCB	2014	cell line name anonymysed, not submitted or ambigous	7	46,XY
CSCB	2014	cell line name anonymysed, not submitted or ambigous	5	46,XY
CSCB	2014	cell line name anonymysed, not submitted or ambigous	5	46,XY
CSCB	2014	cell line name anonymysed, not submitted or ambigous	2	46,XY
CSCB	2014	cell line name anonymysed, not submitted or ambigous	2	46,XY
CSCB	2014	cell line name anonymysed, not submitted or ambigous	2	46,XY
CSCB	2014	cell line name anonymysed, not submitted or ambigous	2	46,XY
CSCB	2014	cell line name anonymysed, not submitted or ambigous	2	46,XY
CSCB	2014	cell line name anonymysed, not submitted or ambigous	2	46,XY
CSCB	2014	cell line name anonymysed, not submitted or ambigous	2	46,XY
CSCB	2014	cell line name anonymysed, not submitted or ambigous	2	46,XY
CSCB	2014	cell line name anonymysed, not submitted or ambigous	2	46,XY
CSCB	2014	cell line name anonymysed, not submitted or ambigous	2	46,XX
CSCB	2014	cell line name anonymysed, not submitted or ambigous	6	46,XX
CSCB	2014	MShef1		46,XX
CSCB	2014	cell line name anonymysed, not submitted or ambigous	5	46,XX
CSCB	2014	cell line name anonymysed, not submitted or ambigous	15	46,XY
CSCB	2014	cell line name anonymysed, not submitted or ambigous	10	46,XY
CSCB	2014	cell line name anonymysed, not submitted or ambigous	10	46,XX
CSCB	2014	cell line name anonymysed, not submitted or ambigous	14	46,XY
CSCB	2014	cell line name anonymysed, not submitted or ambigous	11	46,XX
CSCB	2014	cell line name anonymysed, not submitted or ambigous	10	46,XX
CSCB	2014	cell line name anonymysed, not submitted or ambigous	11	46,XX
CSCB	2014	cell line name anonymysed, not submitted or ambigous	47	46,XY
CSCB	2014	cell line name anonymysed, not submitted or ambigous	6	46,XY
CSCB	2014	MShef4		46,XY
CSCB	2014	MShef4		46,XY
CSCB	2014	MShef4		46,XY
CSCB	2014	MShef4		46,XY
CSCB	2014	MShef4		46,XY
CSCB	2014	ESI	2	46,XX
CSCB	2014	ESI	2	46,XX
CSCB	2014	Shef6	2	46,XX
CSCB	2014	H9	36	46,XX
CSCB	2014	H9	38	46,XX
CSCB	2015	cell line name anonymysed, not submitted or ambigous	12	46,XY
CSCB	2015	cell line name anonymysed, not submitted or ambigous	12	46,XY
CSCB	2015	cell line name anonymysed, not submitted or ambigous	40	46,XX
CSCB	2015	cell line name anonymysed, not submitted or ambigous		46,XX
CSCB	2015	cell line name anonymysed, not submitted or ambigous	17	46,XX
CSCB	2015	cell line name anonymysed, not submitted or ambigous	15	46,XX
CSCB	2015	H7	4	46,XX
CSCB	2015	cell line name anonymysed, not submitted or ambigous		46,XX
CSCB	2015	cell line name anonymysed, not submitted or ambigous	52	46,XY
CSCB	2015	cell line name anonymysed, not submitted or ambigous	6	46,XY
CSCB	2015	cell line name anonymysed, not submitted or ambigous		46,XY
CSCB	2015	cell line name anonymysed, not submitted or ambigous		46,XY
CSCB	2015	cell line name anonymysed, not submitted or ambigous	14	46,XY
CSCB	2015	cell line name anonymysed, not submitted or ambigous	13	46,XY
CSCB	2015	cell line name anonymysed, not submitted or ambigous	13	46,XX
CSCB	2015	cell line name anonymysed, not submitted or ambigous	18	46,XY
CSCB	2015	cell line name anonymysed, not submitted or ambigous	12	46,XX
CSCB	2015	cell line name anonymysed, not submitted or ambigous	13	46,XX
CSCB	2015	cell line name anonymysed, not submitted or ambigous	13	46,XX
CSCB	2015	cell line name anonymysed, not submitted or ambigous	15	46,XY
CSCB	2015	cell line name anonymysed, not submitted or ambigous	16	46,XY
CSCB	2015	cell line name anonymysed, not submitted or ambigous		46,XY
CSCB	2015	cell line name anonymysed, not submitted or ambigous	7	46,XY
CSCB	2015	cell line name anonymysed, not submitted or ambigous	5	46,XY
CSCB	2015	cell line name anonymysed, not submitted or ambigous	6	46,XX
CSCB	2015	cell line name anonymysed, not submitted or ambigous	10	46,XY
CSCB	2015	cell line name anonymysed, not submitted or ambigous	9	46,XX
CSCB	2015	cell line name anonymysed, not submitted or ambigous	8	46,XY
CSCB	2015	cell line name anonymysed, not submitted or ambigous	6	46,XY
CSCB	2015	cell line name anonymysed, not submitted or ambigous	40	46,XX
CSCB	2015	cell line name anonymysed, not submitted or ambigous	18	46,XX
CSCB	2015	cell line name anonymysed, not submitted or ambigous	81	46,XX
CSCB	2015	cell line name anonymysed, not submitted or ambigous	8	46,XY
CSCB	2015	cell line name anonymysed, not submitted or ambigous	62	46,XY
CSCB	2015	cell line name anonymysed, not submitted or ambigous	32	46,XY
CSCB	2015	cell line name anonymysed, not submitted or ambigous	32	46,XY
CSCB	2015	cell line name anonymysed, not submitted or ambigous	49	46,XY
CSCB	2015	cell line name anonymysed, not submitted or ambigous	47	46,XY
CSCB	2015	cell line name anonymysed, not submitted or ambigous	38	46,XY
CSCB	2015	cell line name anonymysed, not submitted or ambigous	41	46,XY
CSCB	2015	cell line name anonymysed, not submitted or ambigous	9	46,XX
CSCB	2015	cell line name anonymysed, not submitted or ambigous	12	46,XX
CSCB	2015	cell line name anonymysed, not submitted or ambigous	5	46,XX
CSCB	2015	cell line name anonymysed, not submitted or ambigous		46,XX
CSCB	2015	Man 13		46,XX
CSCB	2015	MShef11		46,XY
CSCB	2015	cell line name anonymysed, not submitted or ambigous		46,XY
CSCB	2015	cell line name anonymysed, not submitted or ambigous		46,XY
CSCB	2015	MShef4		46,XX
CSCB	2015	MShef4		46,XY
CSCB	2015	MShef11		46,XY
CSCB	2015	cell line name anonymysed, not submitted or ambigous	20	46,XY
CSCB	2015	cell line name anonymysed, not submitted or ambigous	24	46,XY
CSCB	2015	H9	75	46,XX
CSCB	2015	cell line name anonymysed, not submitted or ambigous	4	46,XY
CSCB	2015	MShef11		46,XY
CSCB	2015	cell line name anonymysed, not submitted or ambigous		46,XX
CSCB	2015	cell line name anonymysed, not submitted or ambigous		46,XX
CSCB	2015	cell line name anonymysed, not submitted or ambigous		46,XX
CSCB	2015	cell line name anonymysed, not submitted or ambigous		46,XX
CSCB	2015	cell line name anonymysed, not submitted or ambigous		46,XX
CSCB	2015	cell line name anonymysed, not submitted or ambigous		46,XX
CSCB	2015	MShef14		46,XX
CSCB	2015	MShef10		46,XY
CSCB	2015	cell line name anonymysed, not submitted or ambigous		46,XY
CSCB	2015	cell line name anonymysed, not submitted or ambigous	5	46,XY
CSCB	2015	cell line name anonymysed, not submitted or ambigous	10	46,XX
CSCB	2015	cell line name anonymysed, not submitted or ambigous	22	46,XY
CSCB	2015	cell line name anonymysed, not submitted or ambigous		46,XX
CSCB	2015	cell line name anonymysed, not submitted or ambigous		46,XX
CSCB	2015	cell line name anonymysed, not submitted or ambigous		46,XY
CSCB	2015	cell line name anonymysed, not submitted or ambigous		46,XY
CSCB	2015	cell line name anonymysed, not submitted or ambigous	5	46,XX
CSCB	2015	MShef14		46,XX
CSCB	2015	Shef6		46,XX
CSCB	2015	MShef8		46,XY
CSCB	2015	H14		46,XY
CSCB	2015	Shef6		46,XX
CSCB	2015	Shef6		46,XX
CSCB	2015	Shef6		46,XX
CSCB	2015	cell line name anonymysed, not submitted or ambigous		46,XX
CSCB	2015	Shef6		46,XX
CSCB	2015	H7		46,XX
CSCB	2015	MShef13		46,XY
CSCB	2015	MShef7		46,XX
CSCB	2015	cell line name anonymysed, not submitted or ambigous		46,XY
CSCB	2015	cell line name anonymysed, not submitted or ambigous	14	46,XX
CSCB	2015	cell line name anonymysed, not submitted or ambigous	4	46,XY
CSCB	2015	HNES1		46,XY
CSCB	2016	cell line name anonymysed, not submitted or ambigous	5	46,XY
CSCB	2016	cell line name anonymysed, not submitted or ambigous	38	46,XY
CSCB	2016	cell line name anonymysed, not submitted or ambigous	38	46,XY
CSCB	2016	cell line name anonymysed, not submitted or ambigous	3	46,XY
CSCB	2016	cell line name anonymysed, not submitted or ambigous	42	46,XX
CSCB	2016	cell line name anonymysed, not submitted or ambigous	44	46,XX
CSCB	2016	cell line name anonymysed, not submitted or ambigous	33	46,XY
CSCB	2016	cell line name anonymysed, not submitted or ambigous	3	46,XY
CSCB	2016	cell line name anonymysed, not submitted or ambigous	2	46,XX
CSCB	2016	cell line name anonymysed, not submitted or ambigous	2	46,XX
CSCB	2016	cell line name anonymysed, not submitted or ambigous	10	46,XY
CSCB	2016	cell line name anonymysed, not submitted or ambigous	6	46,XY
CSCB	2016	MShef12		46,XX
CSCB	2016	H7		46,XX
CSCB	2016	H7		46,XX
CSCB	2016	H7		46,XX
CSCB	2016	H7		46,XX
CSCB	2016	MShef10		46,XY
CSCB	2016	Man 13		46,XY
CSCB	2016	MShef12		46,XX
CSCB	2016	H9	37	46,XX
CSCB	2016	cell line name anonymysed, not submitted or ambigous	7	46,XX
CSCB	2016	cell line name anonymysed, not submitted or ambigous	4	46,XX
CSCB	2016	cell line name anonymysed, not submitted or ambigous	7	46,XX
CSCB	2016	cell line name anonymysed, not submitted or ambigous	1	46,XX
CSCB	2016	cell line name anonymysed, not submitted or ambigous	10	46,XY
CSCB	2016	MShef8		46,XY
CSCB	2016	MShef6		46,XX
CSCB	2016	cell line name anonymysed, not submitted or ambigous		46,XX
CSCB	2016	cell line name anonymysed, not submitted or ambigous		46,XX
CSCB	2016	cell line name anonymysed, not submitted or ambigous		46,XX
CSCB	2016	cell line name anonymysed, not submitted or ambigous		46,XX
CSCB	2016	cell line name anonymysed, not submitted or ambigous		46,XX
CSCB	2016	cell line name anonymysed, not submitted or ambigous		46,XX
CSCB	2016	Man 13		46,XY
CSCB	2016	cell line name anonymysed, not submitted or ambigous		46,XX
CSCB	2016	cell line name anonymysed, not submitted or ambigous		46,XX
CSCB	2016	H14		46,XY
CSCB	2016	HES3		46,XX
CSCB	2016	H7		46,XX
CSCB	2016	H7		46,XX
CSCB	2016	cell line name anonymysed, not submitted or ambigous		46,XX
CSCB	2016	cell line name anonymysed, not submitted or ambigous		46,XX
CSCB	2016	cell line name anonymysed, not submitted or ambigous		46,XX
CSCB	2016	WAO2		46,XX
CSCB	2016	VUB02		46,XY
CSCB	2016	cell line name anonymysed, not submitted or ambigous		46,XY
CSCB	2016	cell line name anonymysed, not submitted or ambigous		46,XY
CSCB	2016	MIFF3		46,XY
CSCB	2016	MIFF1		46,XY
CSCB	2016	MShef2		46,XX
CSCB	2016	MShef2		46,XX
CSCB	2016	H9		46,XX
CSCB	2016	cell line name anonymysed, not submitted or ambigous		46,XX
CSCB	2016	MShef1		46,XX
CSCB	2016	Mshef2		46,XX
CSCB	2016	MShef3		46,XX
CSCB	2016	MShef5		46,XY
CSCB	2016	MShef8		46,XY
CSCB	2016	H9		46,XX
CSCB	2016	Patient 2		46,XX
CSCB	2016	iPS BJ		46,XY
CSCB	2016	Man 13		46,XY
CSCB	2016	Man 13		46,XY
CSCB	2016	MShef7		46,XY
CSCB	2016	cell line name anonymysed, not submitted or ambigous		46,XX
CSCB	2016	cell line name anonymysed, not submitted or ambigous		46,XY
CSCB	2016	Patient 2		46,XX
CSCB	2016	iPS BJ		46,XY
CSCB	2016	iPS CHM		46,XY
CSCB	2016	Patient 2		46,XX
CSCB	2016	cell line name anonymysed, not submitted or ambigous		46,XY
CSCB	2016	cell line name anonymysed, not submitted or ambigous		46,XY
CSCB	2016	MShef7		46,XY
CSCB	2016	Shef6		46,XX
CSCB	2016	MShef8		46,XY
CSCB	2016	MShef7		46,XY
CSCB	2016	MShef7		46,XY
CSCB	2017	MShef7		46,XY
CSCB	2017	MShef7		46,XY
CSCB	2017	MShef7		46,XY
CSCB	2017	MShef7		46,XY
CSCB	2017	MShef7		46,XY
CSCB	2017	Patient 2		46,XX
CSCB	2017	Patient 2		46,XX
CSCB	2017	Patient 2		46,XX
CSCB	2017	MShef11		46,XY
CSCB	2017	MShef10		46,XY
CSCB	2017	cell line name anonymysed, not submitted or ambigous		46,XX
CSCB	2017	cell line name anonymysed, not submitted or ambigous		46,XX
CSCB	2017	Patient 2		46,XX
CSCB	2017	Patient 2		46,XX
CSCB	2017	Patient 2		46,XX
CSCB	2017	Patient 2		46,XX
CSCB	2017	cell line name anonymysed, not submitted or ambigous		46,XX
CSCB	2017	Patient 2		46,XX
CSCB	2017	MShef7		46,XY
CSCB	2017	MShef7		46,XY
CSCB	2017	Shef6		46,XX
CSCB	2017	MShef8		46,XY
CSCB	2017	MShef8		46,XY
CSCB	2017	MShef8		46,XY
CSCB	2017	MShef8		46,XY
CSCB	2017	MShef7		46,XY
CSCB	2017	MShef7		46,XY
CSCB	2017	MShef8		46,XY
CSCB	2017	MShef14		46,XX
CSCB	2017	NCRM5		46,XY
CSCB	2017	H7	6	46,XX
CSCB	2017	H7	15	46,XX
CSCB	2017	H7	15	46,XX
CSCB	2017	cell line name anonymysed, not submitted or ambigous		46,XX
CSCB	2017	H7		46,XX
CSCB	2017	H7		46,XX
CSCB	2017	MIFF1		46,XY
CSCB	2017	BMAC ALICE		46,XY
CSCB	2017	cell line name anonymysed, not submitted or ambigous		46,XY
CSCB	2017	TC113		46,XY
CSCB	2017	Man 15		46,XY
CSCB	2017	MShef7		46,XY
CSCB	2017	H7		46,XX
CSCB	2017	cell line name anonymysed, not submitted or ambigous		46,XY
CSCB	2017	HES3		46,XX
CSCB	2017	H9		46,XX
CSCB	2017	cell line name anonymysed, not submitted or ambigous		46,XY
CSCB	2017	cell line name anonymysed, not submitted or ambigous	1	46,XY
CSCB	2017	cell line name anonymysed, not submitted or ambigous		46,XY
CSCB	2017	BMAC ALICE		46,XY
CSCB	2017	HES3		46,XX
CSCB	2017	NCRM1		46,XY
CSCB	2017	TC113		46,XY
CSCB	2017	MShef7		46,XY
CSCB	2017	Patient 2		46,XX
CSCB	2017	iPS BJ		46,XY
CSCB	2017	H7	9	46,XX
CSCB	2017	H7	9	46,XX
CSCB	2017	MIFF3		46,XY
CSCB	2017	MShef7		46,XY
CSCB	2017	MShef7		46,XY
CSCB	2017	MShef7		46,XY
CSCB	2017	MShef7		46,XY
CSCB	2017	MShef7		46,XY
CSCB	2017	MShef7		46,XY
CSCB	2017	MShef7		46,XY
CSCB	2017	MShef7		46,XY
CSCB	2017	BMAC ALICE		46,XY
CSCB	2017	MShef7		46,XY
CSCB	2017	MShef7		46,XY
CSCB	2017	MShef8		46,XY
CSCB	2017	MShef8		46,XY
CSCB	2017	MShef7		46,XY
CSCB	2017	MShef7		46,XY
CSCB	2017	MShef7		46,XY
CSCB	2017	MShef7		46,XY
CSCB	2017	MShef7		46,XY
CSCB	2017	MShef7		46,XY
CSCB	2017	cell line name anonymysed, not submitted or ambigous		46,XY
CSCB	2017	Shef6		46,XX
CSCB	2017	MIFF1		46,XY
CSCB	2017	Shef3		46,XY
CSCB	2017	Shef6		46,XX
CSCB	2017	H7	21	46,XX
CSCB	2017	H7	23	46,XX
CSCB	2017	MIFF1	14	46,XY
CSCB	2017	cell line name anonymysed, not submitted or ambigous	27	46,XY
CSCB	2017	cell line name anonymysed, not submitted or ambigous	21	46,XX
CSCB	2017	H7	3	46,XX
CSCB	2017	cell line name anonymysed, not submitted or ambigous	7	46,XY
CSCB	2017	cell line name anonymysed, not submitted or ambigous	1	46,XX
CSCB	2017	cell line name anonymysed, not submitted or ambigous	2	46,XX
CSCB	2017	cell line name anonymysed, not submitted or ambigous	2	46,XX
CSCB	2017	MIFF1	2	46,XY
CSCB	2017	cell line name anonymysed, not submitted or ambigous	5	46,XX
CSCB	2017	cell line name anonymysed, not submitted or ambigous	4	46,XX
CSCB	2017	cell line name anonymysed, not submitted or ambigous	8	46,XX
CSCB	2017	cell line name anonymysed, not submitted or ambigous	6	46,XX
CSCB	2017	cell line name anonymysed, not submitted or ambigous	10	46,XY
CSCB	2017	H9		46,XX
CSCB	2017	cell line name anonymysed, not submitted or ambigous		46,XX
CSCB	2017	H7	12	46,XX
CSCB	2017	H7	12	46,XX
CSCB	2017	H7	12	46,XX
CSCB	2017	HES3	12	46,XY
CSCB	2017	MShef10	5	46,XY
CSCB	2017	HES3	17	46,XX
CSCB	2017	HES3	18	46,XX
CSCB	2017	MShef10	6	46,XY
CSCB	2017	MShef7	5	46,XY
CSCB	2017	H7	4	46,XX
CSCB	2017	H7		46,XX
CSCB	2017	BMAC ALICE	12	46,XY
CSCB	2017	TC113	5	46,XY
CSCB	2017	H7	20	46,XX
CSCB	2017	MShef11	5	46,XY
CSCB	2017	MShef4	4	46,XY
CSCB	2017	cell line name anonymysed, not submitted or ambigous		46,XX
CSCB	2017	H7	8	46,XX
CSCB	2018	cell line name anonymysed, not submitted or ambigous		46,XY
CSCB	2018	MShef10	6	46,XY
CSCB	2018	TC113	3	46,XY
CSCB	2018	MShef10	5	46,XY
CSCB	2018	TC113	5	46,XY
CSCB	2018	MShef10	6	46,XY
CSCB	2018	MShef10	6	46,XY
CSCB	2018	TC113	9	46,XY
CSCB	2018	Man 11	30	46,XX
CSCB	2018	Adam	2	46,XY
CSCB	2018	Eve	2	46,XX
CSCB	2018	Eve	2	46,XX
CSCB	2018	TC113	3	46,XY
CSCB	2018	Adam	2	46,XY
CSCB	2018	cell line name anonymysed, not submitted or ambigous		46,XY
CSCB	2018	TC113	3	46,XY
CSCB	2018	MShef14	3	46,XX
CSCB	2018	MShef7	4	46,XY
CSCB	2018	TC113	4	46,XY
CSCB	2018	TC113	5	46,XY
CSCB	2018	H7	2	46,XX
CSCB	2018	UC144	5	46,XY
CSCB	2018	H7	4	46,XX
CSCB	2018	MShef14	4	46,XX
CSCB	2018	H7	1	46,XX
CSCB	2018	H7	1	46,XX
CSCB	2018	H7	1	46,XX
CSCB	2018	H7	1	46,XX
CSCB	2018	H7	1	46,XX
CSCB	2018	H7	1	46,XX
CSCB	2018	MShef7	6	46,XX
CSCB	2018	MShef11	4	46,XY
CSCB	2018	MShef11	3	46,XY
CSCB	2018	MShef11	8	46,XY
CSCB	2018	cell line name anonymysed, not submitted or ambigous	25	46,XX
CSCB	2018	H7	3	46,XX
CSCB	2018	cell line name anonymysed, not submitted or ambigous	32	46,XY
CSCB	2018	cell line name anonymysed, not submitted or ambigous	28	46,XY
CSCB	2018	cell line name anonymysed, not submitted or ambigous	25	46,XX
CSCB	2018	cell line name anonymysed, not submitted or ambigous	5	46,XX
CSCB	2018	cell line name anonymysed, not submitted or ambigous	7	46,XX
CSCB	2018	cell line name anonymysed, not submitted or ambigous	5	46,XX
CSCB	2018	MIFF1	10	46,XY
CSCB	2018	cell line name anonymysed, not submitted or ambigous	31	46,XY
CSCB	2018	cell line name anonymysed, not submitted or ambigous	18	46,XY
CSCB	2018	cell line name anonymysed, not submitted or ambigous	3	46,XY
CSCB	2018	cell line name anonymysed, not submitted or ambigous	3	46,XY
CSCB	2018	cell line name anonymysed, not submitted or ambigous	26	46,XX
CSCB	2018	TC113	10	46,XY
CSCB	2018	TC113	10	46,XY
CSCB	2018	MIFF1	9	46,XY
CSCB	2018	cell line name anonymysed, not submitted or ambigous	45	46,XX
CSCB	2018	cell line name anonymysed, not submitted or ambigous		46,XX
CSCB	2018	MShef4	3	46,XY
CSCB	2018	TC113	5	46,XY
CSCB	2018	cell line name anonymysed, not submitted or ambigous	31	46,XX
CSCB	2018	TC113	3	46,XY
CSCB	2018	TC113	6	46,XY
CSCB	2018	TC113	6	46,XY
CSCB	2018	MShef11	6	46,XY
CSCB	2018	MShef11	6	46,XY
CSCB	2018	MShef11	6	46,XY
CSCB	2018	MShef11	6	46,XY
CSCB	2018	H14	3	46,XY
CSCB	2018	cell line name anonymysed, not submitted or ambigous	53	46,XY
CSCB	2018	cell line name anonymysed, not submitted or ambigous	7	46,XX
CSCB	2018	cell line name anonymysed, not submitted or ambigous	147	46,XX
CSCB	2018	cell line name anonymysed, not submitted or ambigous	32	46,XY
CSCB	2018	TC113	7	46,XY
CSCB	2018	TC113	7	46,XX
CSCB	2018	cell line name anonymysed, not submitted or ambigous	14	46,XY
CSCB	2018	cell line name anonymysed, not submitted or ambigous	11	46,XX
CSCB	2018	cell line name anonymysed, not submitted or ambigous	34	46,XY
CSCB	2018	cell line name anonymysed, not submitted or ambigous	20	46,XY
CSCB	2018	H7	12	46,XX
CSCB	2018	TC113	7	46,XY
CSCB	2018	H7	11	46,XX
CSCB	2018	TC113	6	46,XY
CSCB	2018	TC113	10	46,XY
CSCB	2018	cell line name anonymysed, not submitted or ambigous		46,XX
CSCB	2018	cell line name anonymysed, not submitted or ambigous	9	46,XX
CSCB	2018	cell line name anonymysed, not submitted or ambigous	9	46,XX
CSCB	2018	H7	16	46,XX
CSCB	2018	H7	17	46,XX
CSCB	2018	TC113	5	46,XY
CSCB	2018	cell line name anonymysed, not submitted or ambigous	14	46,XY
CSCB	2018	cell line name anonymysed, not submitted or ambigous	13	46,XX
CSCB	2018	cell line name anonymysed, not submitted or ambigous	13	46,XY
CSCB	2018	TC113	6	46,XY
CSCB	2018	TC113	6	46,XY
CSCB	2018	TC113	5	46,XY
CSCB	2018	H7	3	46,XX
CSCB	2018	H7	3	46,XX
CSCB	2018	TC113	20	46,XY
CSCB	2018	TC113	5	46,XY
CSCB	2018	TC113	4	46,XX
CSCB	2018	H1		46,XY
CSCB	2018	cell line name anonymysed, not submitted or ambigous		46,XX
CSCB	2018	cell line name anonymysed, not submitted or ambigous		46,XX
CSCB	2018	cell line name anonymysed, not submitted or ambigous		46,XX
CSCB	2018	cell line name anonymysed, not submitted or ambigous		46,XX
CSCB	2018	cell line name anonymysed, not submitted or ambigous		46,XX
CSCB	2018	cell line name anonymysed, not submitted or ambigous		46,XY
CSCB	2018	cell line name anonymysed, not submitted or ambigous		46,XX
CSCB	2018	cell line name anonymysed, not submitted or ambigous		46,XY
CSCB	2018	cell line name anonymysed, not submitted or ambigous		46,XY
CSCB	2018	cell line name anonymysed, not submitted or ambigous		46,XX
CSCB	2018	cell line name anonymysed, not submitted or ambigous		46,XX
CSCB	2018	cell line name anonymysed, not submitted or ambigous		46,XY
CSCB	2018	TC113	21	46,XY
CSCB	2018	TC113	12	46,XY
CSCB	2018	TC113	6	46,XY
CSCB	2018	cell line name anonymysed, not submitted or ambigous		46,XX
CSCB	2018	cell line name anonymysed, not submitted or ambigous	24	46,XX
CSCB	2018	cell line name anonymysed, not submitted or ambigous	20	46,XX
CSCB	2018	cell line name anonymysed, not submitted or ambigous	15	46,XY
CSCB	2018	cell line name anonymysed, not submitted or ambigous	15	46,XY
CSCB	2018	cell line name anonymysed, not submitted or ambigous	17	46,XY
CSCB	2018	cell line name anonymysed, not submitted or ambigous	15	46,XX
CSCB	2018	cell line name anonymysed, not submitted or ambigous	15	46,XX
CSCB	2018	cell line name anonymysed, not submitted or ambigous	15	46,XX
CSCB	2018	cell line name anonymysed, not submitted or ambigous	15	46,XY
CSCB	2018	cell line name anonymysed, not submitted or ambigous	16	46,XX
CSCB	2019	TC113	3	46,XY
CSCB	2019	TC113	3	46,XY
CSCB	2019	TC113	2	46,XY
CSCB	2019	TC113	4	46,XY
CSCB	2019	MShef11	2	46,XY
CSCB	2019	MShef11	2	46,XX
CSCB	2019	MShef11	5	46,XY
CSCB	2019	MShef11	2	46,XY
CSCB	2019	TC113	6	46,XY
CSCB	2019	TC113	5	46,XY
CSCB	2019	MShef11	3	46,XY
CSCB	2019	MShef11	3	46,XY
CSCB	2019	TC113	7	46,XY
CSCB	2019	TC113	4	46,XY
CSCB	2019	H7	7	46,XX
CSCB	2019	MShef11	6	46,XY
CSCB	2019	TC113	8	46,XY
CSCB	2019	H7	11	46,XX
CSCB	2019	H7	11	46,XX
CSCB	2019	H7	11	46,XX
CSCB	2019	H7	11	46,XX
CSCB	2019	H7	11	46,XX
CSCB	2019	H7	11	46,XX
CSCB	2019	H7	11	46,XX
CSCB	2019	H7	11	46,XX
CSCB	2019	cell line name anonymysed, not submitted or ambigous	20	46,XY
CSCB	2019	H7	6	46,XX
CSCB	2019	H9	6	46,XX
CSCB	2019	H7	4	46,XX
CSCB	2019	cell line name anonymysed, not submitted or ambigous		46,XX
CSCB	2019	cell line name anonymysed, not submitted or ambigous		46,XY
CSCB	2019	H9		46,XX
CSCB	2019	H9		46,XX
CSCB	2019	H9		46,XX
CSCB	2019	cell line name anonymysed, not submitted or ambigous	13	46,XX
CSCB	2019	TC113	3	46,XY
CSCB	2019	cell line name anonymysed, not submitted or ambigous	20	46,XX
CSCB	2019	cell line name anonymysed, not submitted or ambigous	18	46,XX
CSCB	2019	cell line name anonymysed, not submitted or ambigous	20	46,XY
CSCB	2019	H7	20	46,XX
CSCB	2019	H7	20	46,XX
CSCB	2019	H7	20	46,XX
CSCB	2019	H7	20	46,XX
CSCB	2019	H7	20	46,XX
CSCB	2019	cell line name anonymysed, not submitted or ambigous		46,XY
CSCB	2019	cell line name anonymysed, not submitted or ambigous		46,XX
CSCB	2019	RC11	20	46,XX
CSCB	2019	cell line name anonymysed, not submitted or ambigous		46,XX
CSCB	2019	cell line name anonymysed, not submitted or ambigous		46,XX
CSCB	2019	cell line name anonymysed, not submitted or ambigous		46,XY
CSCB	2019	cell line name anonymysed, not submitted or ambigous		46,XY
CSCB	2019	H7	3	46,XX
CSCB	2019	H7	3	46,XX
CSCB	2019	MIFF1	10	46,XY
CSCB	2019	cell line name anonymysed, not submitted or ambigous	1	46,XY
CSCB	2019	BMAC ALICE	2	46,XY
CSCB	2019	MShef7	3	46,XY
CSCB	2019	MShef7	3	46,XY
CSCB	2019	MShef7	4	46,XY
CSCB	2019	MShef7	4	46,XY
CSCB	2019	MShef11	9	46,XY
CSCB	2019	MIFF1	10	46,XY
CSCB	2019	MShef7	6	46,XY
CSCB	2019	MShef11	2	46,XY
CSCB	2019	MShef11	2	46,XY
CSCB	2019	MShef11	2	46,XY
CSCB	2019	MShef11	2	46,XY
CSCB	2019	cell line name anonymysed, not submitted or ambigous		46,XY
CSCB	2019	cell line name anonymysed, not submitted or ambigous		46,XX
CSCB	2019	MShef11	2	46,XY
CSCB	2019	H9	6	46,XX
CSCB	2019	TC113	6	46,XY
CSCB	2019	cell line name anonymysed, not submitted or ambigous	35	46,XY
CSCB	2019	cell line name anonymysed, not submitted or ambigous	35	46,XY
CSCB	2019	cell line name anonymysed, not submitted or ambigous	3	46,XX
CSCB	2019	MIFF1	8	46,XY
CSCB	2019	MShef11	3	46,XY
CSCB	2019	MShef11	3	46,XY
CSCB	2019	MShef11	3	46,XX
CSCB	2019	BMAC ALICE	6	46,XY
CSCB	2019	MShef11	3	46,XY
CSCB	2019	MShef11	4	46,XY
CSCB	2019	H7	6	46,XX
CSCB	2019	H7	6	46,XX
CSCB	2019	cell line name anonymysed, not submitted or ambigous	4	46,XY
CSCB	2019	cell line name anonymysed, not submitted or ambigous	9	46,XX
CSCB	2019	cell line name anonymysed, not submitted or ambigous	9	46,XX
CSCB	2019	cell line name anonymysed, not submitted or ambigous	10	46,XX
CSCB	2019	H7	8	46,XX
CSCB	2019	BMAC ALICE	8	46,XY
CSCB	2019	cell line name anonymysed, not submitted or ambigous	13	46,XY
CSCB	2019	cell line name anonymysed, not submitted or ambigous	12	46,XY
CSCB	2019	cell line name anonymysed, not submitted or ambigous	11	46,XY
CSCB	2019	cell line name anonymysed, not submitted or ambigous	10	46,XY
CSCB	2019	cell line name anonymysed, not submitted or ambigous	24	46,XY
CSCB	2019	cell line name anonymysed, not submitted or ambigous	12	46,XY
CSCB	2019	H9	4	46,XX
CSCB	2019	H14	8	46,XY
CSCB	2019	H9	21	46,XX
CSCB	2019	MShef11	2	46,XY
CSCB	2019	MShef11	2	46,XY
CSCB	2019	MShef11	2	46,XY
CSCB	2019	MShef11	2	46,XY
CSCB	2019	H9	4	46,XX
CSCB	2019	RC17	19	46,XX
CSCB	2019	cell line name anonymysed, not submitted or ambigous	20	46,XX
CSCB	2019	cell line name anonymysed, not submitted or ambigous	13	46,XX
CSCB	2019	H7	12	46,XX
CSCB	2019	H7	2	46,XY
CSCB	2019	MShef11	2	46,XY
CSCB	2019	MShef11	2	46,XY
CSCB	2019	MShef11	2	46,XY
CSCB	2019	MIFF1	10	46,XY
CSCB	2019	MIFF1	10	46,XY
CSCB	2019	TC113	2	46,XY
CSCB	2019	MShef11	10	46,XY
CSCB	2019	TC113	2	46,XY
CSCB	2019	TC113	3	46,XY
CSCB	2019	cell line name anonymysed, not submitted or ambigous		46,XX
CSCB	2019	cell line name anonymysed, not submitted or ambigous		46,XY
CSCB	2019	MShef8	4	46,XY
CSCB	2019	TC113	2	46,XY
CSCB	2019	MShef11	8	46,XY
CSCB	2019	MShef11	8	46,XY
CSCB	2019	MShef11	9	46,XY
CSCB	2019	MShef11	9	46,XY
CSCB	2019	cell line name anonymysed, not submitted or ambigous	2	46,XY
CSCB	2019	TC113	2	46,XY
CSCB	2019	TC113	2	46,XX
CSCB	2019	MShef13	4	46,XY
CSCB	2019	TC113	3	46,XY
CSCB	2019	TC113	3	46,XY
CSCB	2019	BMAC ALICE	8	46,XY
CSCB	2019	cell line name anonymysed, not submitted or ambigous		46,XY
CSCB	2019	cell line name anonymysed, not submitted or ambigous		46,XY
CSCB	2019	cell line name anonymysed, not submitted or ambigous		46,XY
CSCB	2019	cell line name anonymysed, not submitted or ambigous		46,XY
CSCB	2019	cell line name anonymysed, not submitted or ambigous		46,XY
CSCB	2019	MShef11	3	46,XY
CSCB	2019	MShef11	3	46,XY
CSCB	2019	MShef11	3	46,XY
CSCB	2019	MShef11	3	46,XY
CSCB	2019	TC113	2	46,XY
CSCB	2019	MIFF1	3	46,XY
CSCB	2019	MIFF1	3	46,XY
CSCB	2019	MIFF1	3	46,XY
CSCB	2019	MIFF1	4	46,XY
CSCB	2019	MIFF1	4	46,XY
CSCB	2019	MIFF1	4	46,XY
CSCB	2019	MIFF1	5	46,XY
CSCB	2019	MIFF1	5	46,XY
CSCB	2019	MShef11	10	46,XY
CSCB	2019	MShef11	10	46,XY
CSCB	2019	MShef11	10	46,XY
CSCB	2019	MShef11	10	46,XY
CSCB	2019	H9	4	46,XX
CSCB	2019	cell line name anonymysed, not submitted or ambigous		46,XX
CSCB	2019	cell line name anonymysed, not submitted or ambigous		46,XX
CSCB	2019	cell line name anonymysed, not submitted or ambigous		46,XX
CSCB	2019	cell line name anonymysed, not submitted or ambigous		46,XX
CSCB	2019	cell line name anonymysed, not submitted or ambigous		46,XX
CSCB	2019	cell line name anonymysed, not submitted or ambigous		46,XX
CSCB	2019	MIFF1	6	46,XY
CSCB	2019	MIFF1	6	46,XY
CSCB	2019	MIFF1	7	46,XY
CSCB	2019	MIFF1	7	46,XY
CSCB	2019	H9	37	46,XX
CSCB	2019	H9	4	46,XX
CSCB	2019	MIFF1	8	46,XY
CSCB	2019	H9	4	46,XX
CSCB	2019	TC113	6	46,XY
CSCB	2019	cell line name anonymysed, not submitted or ambigous		46,XX
CSCB	2019	MIFF1	5	46,XY
CSCB	2019	cell line name anonymysed, not submitted or ambigous		46,XY
CSCB	2019	cell line name anonymysed, not submitted or ambigous		46,XY
CSCB	2019	TC113	9	46,XY
CSCB	2019	TC113	9	46,XY
CSCB	2019	cell line name anonymysed, not submitted or ambigous		46,XX
CSCB	2019	cell line name anonymysed, not submitted or ambigous		46,XX
CSCB	2019	cell line name anonymysed, not submitted or ambigous		46,XX
CSCB	2019	cell line name anonymysed, not submitted or ambigous		46,XX
CSCB	2019	cell line name anonymysed, not submitted or ambigous		46,XX
CSCB	2019	H9	14	46,XX
CSCB	2019	cell line name anonymysed, not submitted or ambigous		46,XX
CSCB	2019	cell line name anonymysed, not submitted or ambigous		46,XX
CSCB	2019	cell line name anonymysed, not submitted or ambigous		46,XX
CSCB	2019	cell line name anonymysed, not submitted or ambigous		46,XX
CSCB	2019	MIFF1	11	46,XY
CSCB	2019	MIFF1	3	46,XY
