# Supplementary material for: Feeder-free culture of human pluripotent stem cells drives MDM4-mediated gain of chromosome 1q
Source: Stem Cell Reports. 2024 Jul 3;19(8):1217–32. doi: 10.1016/j.stemcr.2024.06.003 (PMC11368687; doi:10.1016/j.stemcr.2024.06.003)
Supplement: Table S2. CytoGPS analysis of frequencies at which cytobands are represented in abnormal hPSC karyotypes in the WiCell and CSCB dataset, related to Figure 1 and Figures S1 and S2 — Karyotypic abnormalities as percentage of abnormal and total karyotypes in the WiCell and CSCB dataset. [file mmc3.xlsx]

## Sheet: WiCell CytoGPS Summary
G850-Bands	Loss	Gain	Fusion
1p36.33	0.0133	0.0164	0.004
1p36.32	0.0133	0.0164	0.004
1p36.31	0.0133	0.0164	0.004
1p36.23	0.0106	0.0164	0.0001
1p36.22	0.0106	0.0164	0.0001
1p36.21	0.0106	0.0164	0.0001
1p36.13	0.0106	0.0164	0.0021
1p36.12	0.0106	0.0164	0.002
1p36.11	0.0106	0.0164	0.002
1p35.3	0.0095	0.0164	0
1p35.2	0.0095	0.0164	0
1p35.1	0.0095	0.0164	0
1p34.3	0.0095	0.0173	0.0035
1p34.2	0.0095	0.0173	0.0022
1p34.1	0.0095	0.0174	0.0042
1p33	0.0094	0.0174	0
1p32.3	0.0094	0.0174	0.0039
1p32.2	0.0094	0.0174	0.0019
1p32.1	0.0094	0.0174	0.0029
1p31.3	0.0094	0.0165	0.0001
1p31.2	0.0094	0.0165	0.0002
1p31.1	0.0094	0.0164	0.0001
1p22.3	0.0093	0.0164	0.0009
1p22.2	0.0093	0.0164	0.0008
1p22.1	0.0093	0.0164	0.0009
1p21.3	0.009	0.0164	0.0002
1p21.2	0.009	0.0164	0.0002
1p21.1	0.009	0.0164	0.0002
1p13.3	0.009	0.0164	0.0019
1p13.2	0.0088	0.0163	0.0011
1p13.1	0.0088	0.0163	0.0016
1p12	0.0082	0.016	0.0041
1p11.2	0.0044	0.016	0.0003
1p11.1	0.0044	0.016	0.0003
1p10	0.0042	0.0159	0.0006
1q10	0.0003	0.0162	0.0047
1q11	0.0004	0.0198	0.004
1q12	0.0009	0.0423	0.0243
1q21.1	0.0026	0.0555	0.0166
1q21.2	0.0026	0.0555	0.0166
1q21.3	0.0026	0.0555	0.0166
1q22	0.0026	0.0555	0
1q23.1	0.0026	0.0583	0.0029
1q23.2	0.0026	0.0583	0.0019
1q23.3	0.0026	0.0583	0.0019
1q24.1	0.0025	0.0583	0.0001
1q24.2	0.0025	0.0583	0.0001
1q24.3	0.0025	0.0583	0.0001
1q25.1	0.0032	0.0611	0.0066
1q25.2	0.0032	0.0611	0.0066
1q25.3	0.0032	0.0615	0.0076
1q31.1	0.0027	0.0621	0.0011
1q31.2	0.0027	0.0621	0.0011
1q31.3	0.0027	0.0621	0.0011
1q32.11	0.0038	0.0689	0.0166
1q32.12	0.0038	0.0689	0.0166
1q32.13	0.0038	0.0689	0.0166
1q32.2	0.0039	0.0669	0.0131
1q32.3	0.004	0.0668	0.0142
1q41	0.0046	0.0558	0.0009
1q42.11	0.006	0.0554	0.0089
1q42.12	0.006	0.0554	0.0086
1q42.13	0.0063	0.0554	0.0088
1q42.2	0.006	0.0543	0.0056
1q42.3	0.0069	0.0543	0.0067
1q43	0.0064	0.0497	0.0004
1q44	0.0067	0.0493	0.0057
2p25.3	0.0025	0.0028	0.0017
2p25.2	0.0025	0.0028	0.0016
2p25.1	0.0025	0.0028	0.002
2p24.3	0.0019	0.0027	0.0001
2p24.2	0.0019	0.0027	0.0001
2p24.1	0.0019	0.0027	0.0002
2p23.3	0.0019	0.0027	0.0025
2p23.2	0.0019	0.0027	0.0025
2p23.1	0.0019	0.0027	0.0025
2p22.3	0.0009	0.0016	0
2p22.2	0.0009	0.0016	0
2p22.1	0.0009	0.0016	0
2p21.3	0.0009	0.0016	0.0008
2p21.2	0.0009	0.0016	0.0008
2p21.1	0.0009	0.0016	0.0008
2p16.3	0.0007	0.0016	0
2p16.2	0.0007	0.0016	0
2p16.1	0.0007	0.0016	0
2p15	0.0007	0.0016	0.001
2p14	0.0007	0.0011	0
2p13.3	0.0007	0.0011	0.0015
2p13.2	0.0007	0.0011	0.0015
2p13.1	0.0007	0.0011	0.0015
2p12	0.0004	0.001	0.0001
2p11.2	0.0004	0.001	0.0017
2p11.1	0.0004	0.001	0
2p10	0.0004	0.001	0.0002
2q10	0.0002	0.0012	0.0004
2q11.1	0.0002	0.0012	0
2q11.2	0.0004	0.0012	0.0009
2q12.1	0.0004	0.0012	0
2q12.2	0.0004	0.0012	0
2q12.3	0.0004	0.0012	0
2q13	0.0004	0.0012	0.0015
2q14.1	0.0007	0.0012	0.0004
2q14.2	0.0008	0.0012	0.0003
2q14.3	0.0008	0.0012	0.0004
2q21.1	0.0007	0.0012	0.001
2q21.2	0.0007	0.0012	0.0009
2q21.3	0.0008	0.0012	0.0013
2q22.1	0.0008	0.0012	0
2q22.2	0.0008	0.0012	0
2q22.3	0.0008	0.0012	0
2q23.1	0.0016	0.0013	0.0015
2q23.2	0.0016	0.0013	0.0015
2q23.3	0.0016	0.0013	0.0015
2q24.1	0.002	0.0013	0.0006
2q24.2	0.0021	0.0013	0.0009
2q24.3	0.0021	0.0013	0.0006
2q31.1	0.0026	0.0018	0.0021
2q31.2	0.0026	0.0018	0.0021
2q31.3	0.0026	0.0018	0.0021
2q32.1	0.0018	0.0018	0.0006
2q32.2	0.0018	0.0018	0.0012
2q32.3	0.0016	0.0015	0.0006
2q33.1	0.0013	0.0016	0.0009
2q33.2	0.0013	0.0016	0.0009
2q33.3	0.0013	0.0016	0.0009
2q34	0.001	0.0016	0
2q35	0.0015	0.0019	0.0016
2q36.1	0.0015	0.0019	0
2q36.2	0.0015	0.0019	0
2q36.3	0.0015	0.0019	0
2q37.1	0.0018	0.002	0.001
2q37.2	0.0017	0.002	0.0004
2q37.3	0.0018	0.002	0.0009
3p26.3	0.0029	0.0023	0.0016
3p26.2	0.0029	0.0023	0.0016
3p26.1	0.0029	0.0023	0.0016
3p25.3	0.0017	0.0068	0.0059
3p25.2	0.0017	0.0068	0.0059
3p25.1	0.0017	0.0068	0.0059
3p24.3	0.001	0.0023	0
3p24.2	0.001	0.0023	0
3p24.1	0.001	0.0023	0
3p23	0.001	0.0025	0.0016
3p22.3	0.0007	0.0023	0
3p22.2	0.0007	0.0023	0
3p22.1	0.0007	0.0023	0
3p21.33	0.0008	0.0023	0.0023
3p21.32	0.0008	0.0023	0.0023
3p21.31	0.0008	0.0023	0.0023
3p21.2	0.0006	0.0023	0.0012
3p21.1	0.0006	0.0023	0.0019
3p14.3	0.0004	0.0021	0
3p14.2	0.0004	0.0021	0
3p14.1	0.0004	0.0021	0
3p13	0.0004	0.0021	0.002
3p12.3	0.0004	0.002	0.0001
3p12.2	0.0004	0.002	0.0001
3p12.1	0.0004	0.002	0.0001
3p11.2	0.0002	0.002	0.0001
3p11.1	0.0002	0.002	0.0002
3p10	0.0002	0.002	0.0001
3q10	0.0002	0.002	0.0001
3q11.1	0.0002	0.002	0
3q11.2	0.0003	0.002	0.0002
3q12.1	0.0003	0.002	0.0017
3q12.2	0.0003	0.002	0.0017
3q12.3	0.0003	0.002	0.0017
3q13.11	0.0003	0.002	0
3q13.12	0.0003	0.002	0
3q13.13	0.0003	0.002	0
3q13.2	0.0003	0.002	0.0002
3q13.31	0.0003	0.002	0
3q13.32	0.0003	0.002	0
3q13.33	0.0003	0.002	0
3q21.1	0.0003	0.002	0.0011
3q21.2	0.0003	0.002	0.0011
3q21.3	0.0003	0.002	0.0011
3q22.1	0.0003	0.002	0
3q22.2	0.0003	0.002	0
3q22.3	0.0003	0.002	0
3q23	0.0003	0.002	0.0004
3q24	0.0003	0.002	0
3q25.1	0.0004	0.002	0.0002
3q25.2	0.0004	0.002	0.0002
3q25.31	0.0004	0.002	0.0002
3q25.32	0.0004	0.002	0.0002
3q25.33	0.0004	0.002	0.0002
3q26.1	0.0004	0.002	0
3q26.2	0.0004	0.002	0.0004
3q26.31	0.0004	0.002	0
3q26.32	0.0004	0.002	0
3q26.33	0.0004	0.002	0
3q27.1	0.0006	0.002	0.0003
3q27.2	0.0006	0.002	0.0003
3q27.3	0.0006	0.002	0.0003
3q28	0.0006	0.002	0
3q29	0.0009	0.002	0.0008
4p16.3	0.0039	0.0011	0.0027
4p16.2	0.0039	0.0011	0.0026
4p16.1	0.004	0.0011	0.0029
4p15.33	0.0016	0.0011	0
4p15.32	0.0016	0.0011	0.0002
4p15.31	0.0016	0.0011	0
4p15.2	0.0016	0.0011	0.0013
4p15.1	0.001	0.0011	0
4p14	0.0009	0.0011	0.0009
4p13	0.0008	0.0011	0
4p12	0.0008	0.0011	0.0004
4p11	0.0006	0.0011	0
4p10	0.0006	0.0011	0.0001
4q10	0.0003	0.0012	0.0003
4q11	0.0003	0.0012	0.0002
4q12	0.0003	0.0012	0.0013
4q13.1	0.0003	0.0012	0
4q13.2	0.0003	0.0012	0.0002
4q13.3	0.0003	0.0012	0
4q21.1	0.0004	0.0012	0.0011
4q21.21	0.0004	0.0012	0.001
4q21.22	0.0004	0.0012	0.001
4q21.23	0.0004	0.0012	0.001
4q21.3	0.0006	0.0012	0.0011
4q22.1	0.0006	0.0012	0
4q22.2	0.0006	0.0012	0
4q22.3	0.0006	0.0012	0
4q23	0.0007	0.0012	0
4q24	0.0007	0.0013	0.0001
4q25	0.001	0.0016	0.0008
4q26	0.001	0.0016	0
4q27	0.0037	0.0018	0.0042
4q28.1	0.0037	0.0019	0.0002
4q28.2	0.0037	0.0019	0.0002
4q28.3	0.0037	0.0019	0.0002
4q31.1	0.0037	0.0019	0.0007
4q31.21	0.0041	0.0019	0.0023
4q31.22	0.0041	0.002	0.0025
4q31.23	0.0041	0.002	0.0023
4q31.3	0.0029	0.0026	0.0028
4q32.1	0.0028	0.0026	0
4q32.2	0.0028	0.0026	0
4q32.3	0.0028	0.0026	0
4q33	0.0031	0.0026	0.0008
4q34.1	0.0032	0.0026	0.0002
4q34.2	0.0032	0.0026	0.0002
4q34.3	0.0032	0.0026	0.0002
4q35.1	0.0037	0.0026	0.0007
4q35.2	0.0037	0.0026	0.0007
5p15.33	0.0021	0.0022	0.0012
5p15.32	0.0021	0.0022	0.0012
5p15.31	0.0021	0.0022	0.0013
5p15.2	0.0015	0.0022	0.0004
5p15.1	0.0013	0.0022	0.001
5p14.3	0.0011	0.0022	0.0006
5p14.2	0.0011	0.0022	0.0006
5p14.1	0.0011	0.0022	0.0006
5p13.3	0.001	0.0022	0.0011
5p13.2	0.001	0.0022	0.0009
5p13.1	0.001	0.0022	0.001
5p12	0.0006	0.0022	0.0001
5p11	0.0006	0.0022	0.0001
5p10	0.0006	0.0022	0.0002
5q10	0.0006	0.0022	0.0002
5q11.1	0.0006	0.0022	0.0003
5q11.2	0.0006	0.0022	0.001
5q12.1	0.0006	0.0022	0
5q12.2	0.0006	0.0022	0
5q12.3	0.0006	0.0022	0
5q13.1	0.0007	0.0025	0.0016
5q13.21	0.0007	0.0025	0.0015
5q13.22	0.0007	0.0025	0.0015
5q13.23	0.0007	0.0025	0.0015
5q13.3	0.0007	0.0026	0.0021
5q14.1	0.0007	0.0026	0
5q14.2	0.0007	0.0026	0
5q14.3	0.0007	0.0026	0
5q15	0.0007	0.0029	0.0011
5q21.1	0.0007	0.0029	0.0002
5q21.2	0.0007	0.0029	0.0002
5q21.3	0.0007	0.0029	0.0002
5q22.1	0.0011	0.003	0.0015
5q22.2	0.0011	0.003	0.0015
5q22.3	0.0011	0.003	0.0015
5q23.1	0.0011	0.003	0.0002
5q23.2	0.0011	0.003	0.0007
5q23.3	0.001	0.003	0.0002
5q31.1	0.001	0.003	0.0011
5q31.2	0.001	0.003	0.001
5q31.3	0.001	0.003	0.0011
5q32	0.0009	0.0029	0
5q33.1	0.001	0.003	0.0009
5q33.2	0.001	0.003	0.0006
5q33.3	0.001	0.003	0.0009
5q34	0.001	0.003	0
5q35.1	0.0015	0.0031	0.0008
5q35.2	0.0015	0.0031	0.0006
5q35.3	0.0016	0.0031	0.0008
6p25.3	0.0039	0.001	0.0016
6p25.2	0.0039	0.001	0.0016
6p25.1	0.0039	0.001	0.0016
6p24	0.0025	0.001	0
6p23	0.0025	0.001	0.0008
6p22.33	0.0013	0.001	0.0001
6p22.32	0.0013	0.001	0.0001
6p22.31	0.0013	0.001	0.0001
6p22.2	0.0013	0.001	0.0001
6p22.1	0.0013	0.001	0.0001
6p21.33	0.0011	0.001	0.002
6p21.32	0.0011	0.001	0.002
6p21.31	0.0011	0.001	0.002
6p21.2	0.0008	0.0009	0.0002
6p21.1	0.0008	0.0009	0.0017
6p12.3	0.0004	0.0009	0.0002
6p12.2	0.0004	0.0009	0.0002
6p12.1	0.0004	0.0009	0.0002
6p11.2	0.0004	0.0009	0.0006
6p11.1	0.0004	0.0009	0
6p10	0.0004	0.0009	0.0003
6q10	0.0006	0.0007	0
6q11.1	0.0007	0.0007	0.0002
6q11.2	0.0007	0.0007	0.0002
6q12	0.0007	0.0007	0.0002
6q13	0.001	0.0008	0.0008
6q14.1	0.0012	0.0008	0.0002
6q14.2	0.0012	0.0008	0.0002
6q14.3	0.0012	0.0008	0.0002
6q15	0.0025	0.0008	0.0022
6q16.1	0.0025	0.0008	0
6q16.2	0.0025	0.0009	0.0013
6q16.3	0.0012	0.0009	0.0002
6q21.1	0.001	0.001	0.0009
6q21.2	0.001	0.001	0.0009
6q21.3	0.001	0.001	0.0009
6q22.1	0.0009	0.001	0
6q22.2	0.0009	0.001	0.0002
6q22.31	0.0009	0.001	0
6q22.32	0.0009	0.001	0
6q22.33	0.0009	0.001	0
6q23.1	0.0009	0.001	0.0007
6q23.2	0.0009	0.001	0.0006
6q23.3	0.0009	0.001	0.0019
6q24.1	0.0009	0.001	0.0002
6q24.2	0.0009	0.001	0.0002
6q24.3	0.0009	0.001	0.0002
6q25.1	0.002	0.001	0.0022
6q25.2	0.002	0.001	0.0007
6q25.3	0.0027	0.0012	0.0025
6q26	0.0017	0.001	0
6q27	0.0022	0.001	0.0012
7p22.3	0.0039	0.0061	0.0029
7p22.2	0.0039	0.0061	0.0029
7p22.1	0.0039	0.0061	0.0029
7p21.3	0.002	0.0061	0.0002
7p21.2	0.002	0.0061	0.0002
7p21.1	0.002	0.0061	0.0002
7p15.3	0.002	0.0064	0.0017
7p15.2	0.0019	0.0063	0.0016
7p15.1	0.0019	0.0063	0.0021
7p14.3	0.0017	0.0058	0
7p14.2	0.0017	0.0058	0
7p14.1	0.0017	0.0058	0
7p13	0.0017	0.0058	0.0016
7p12.3	0.0017	0.0048	0
7p12.2	0.0017	0.0048	0
7p12.1	0.0017	0.0048	0
7p11.2	0.0017	0.0048	0.0001
7p11.1	0.0017	0.0048	0.0001
7p10	0.0017	0.0048	0.0041
7q10	0.0057	0.0015	0.0001
7q11.1	0.006	0.0016	0.0002
7q11.21	0.0073	0.002	0.0026
7q11.22	0.0074	0.002	0.0021
7q11.23	0.0075	0.0026	0.0036
7q21.11	0.0071	0.0026	0.0002
7q21.12	0.0071	0.0026	0.0002
7q21.13	0.0071	0.0026	0.0002
7q21.2	0.0071	0.0026	0.001
7q21.3	0.007	0.0021	0.0002
7q22.1	0.0073	0.0021	0.0025
7q22.2	0.0073	0.0021	0.0025
7q22.3	0.0073	0.0021	0.0025
7q31.1	0.0073	0.0021	0
7q31.2	0.0073	0.0021	0.0001
7q31.31	0.0073	0.0021	0
7q31.32	0.0073	0.0021	0
7q31.33	0.0073	0.0021	0
7q32.1	0.0073	0.0021	0.0016
7q32.2	0.0073	0.0021	0.0016
7q32.3	0.0073	0.0021	0.0016
7q33	0.0073	0.0021	0
7q34	0.0073	0.0021	0.0007
7q35	0.0073	0.0021	0
7q36.1	0.0085	0.0021	0.0023
7q36.2	0.0085	0.0021	0.0023
7q36.3	0.0085	0.0021	0.0023
8p23.3	0.0023	0.0294	0.0017
8p23.2	0.002	0.0294	0.0012
8p23.1	0.002	0.0294	0.0016
8p22	0.0011	0.0294	0.0003
8p21.3	0.0008	0.0294	0.0008
8p21.2	0.0007	0.0294	0.0002
8p21.1	0.0007	0.0294	0.0007
8p12	0.0007	0.0294	0
8p11.23	0.0007	0.0294	0.0012
8p11.22	0.0007	0.0294	0.0012
8p11.21	0.0007	0.0294	0.0012
8p11.1	0.0007	0.0287	0
8p10	0.0007	0.0287	0
8q10	0.0006	0.0287	0.0001
8q11.1	0.0006	0.0287	0
8q11.21	0.0006	0.0287	0.0003
8q11.22	0.0006	0.0287	0.0003
8q11.23	0.0006	0.0287	0.0004
8q12.1	0.0006	0.0287	0
8q12.2	0.0006	0.0287	0
8q12.3	0.0006	0.0287	0
8q13.1	0.0006	0.029	0.002
8q13.2	0.0006	0.029	0.002
8q13.3	0.0006	0.029	0.002
8q21.11	0.0006	0.029	0
8q21.12	0.0006	0.029	0
8q21.13	0.0006	0.029	0
8q21.2	0.0006	0.029	0.0007
8q21.3	0.0006	0.029	0
8q22.1	0.0015	0.0292	0.0019
8q22.2	0.0015	0.0292	0.0013
8q22.3	0.0015	0.0293	0.0015
8q23.1	0.0015	0.0293	0
8q23.2	0.0015	0.0293	0
8q23.3	0.0015	0.0293	0
8q24.11	0.002	0.0294	0.0035
8q24.12	0.002	0.0294	0.003
8q24.13	0.002	0.0294	0.003
8q24.21	0.0018	0.0292	0.0008
8q24.22	0.0018	0.0292	0.0009
8q24.23	0.0018	0.029	0.0008
8q24.3	0.002	0.0288	0.001
9p24.3	0.003	0.0028	0.0015
9p24.2	0.003	0.0028	0.0015
9p24.1	0.003	0.0028	0.0015
9p23	0.0019	0.0026	0
9p22.3	0.0018	0.0026	0.0028
9p22.2	0.0018	0.0026	0.0028
9p22.1	0.0018	0.0026	0.0028
9p21.3	0.0011	0.0028	0.0002
9p21.2	0.0011	0.0028	0.0002
9p21.1	0.0011	0.0028	0.0002
9p13.3	0.0011	0.0027	0.001
9p13.2	0.0011	0.0027	0.001
9p13.1	0.0011	0.0027	0.001
9p12	0.0011	0.0022	0.0002
9p11.2	0.0011	0.0022	0.0007
9p11.1	0.0011	0.0022	0.0007
9p10	0.0011	0.0022	0.0004
9q10	0.0007	0.0023	0.0009
9q11	0.0015	0.0023	0.0003
9q12	0.0019	0.0023	0.0012
9q13	0.0023	0.0031	0.0023
9q21.11	0.0025	0.0034	0.0004
9q21.12	0.0025	0.0034	0.0004
9q21.13	0.0025	0.0034	0.0004
9q21.2	0.0032	0.0034	0.0017
9q21.31	0.0032	0.0034	0.0004
9q21.32	0.0032	0.0034	0.0004
9q21.33	0.0032	0.0034	0.0004
9q22.1	0.0035	0.0035	0.0026
9q22.2	0.0034	0.0035	0.0018
9q22.31	0.0034	0.0035	0.0023
9q22.32	0.0034	0.0035	0.0023
9q22.33	0.0034	0.0035	0.0023
9q31.1	0.0031	0.0031	0
9q31.2	0.0031	0.0031	0
9q31.3	0.0031	0.0031	0
9q32	0.0037	0.0031	0.0023
9q33.1	0.0037	0.003	0
9q33.2	0.0037	0.003	0
9q33.3	0.0037	0.003	0
9q34.1	0.0046	0.003	0.0035
9q34.2	0.0046	0.003	0.0031
9q34.3	0.005	0.003	0.0039
10p15.3	0.0069	0.0011	0.0007
10p15.2	0.0069	0.0011	0.0007
10p15.1	0.0069	0.0011	0.0007
10p14	0.0065	0.0011	0
10p13	0.0064	0.0011	0.0027
10p12.33	0.0047	0.0011	0.0001
10p12.32	0.0047	0.0011	0.0001
10p12.31	0.0047	0.0011	0.0001
10p12.2	0.0045	0.0011	0.0006
10p12.1	0.0044	0.0011	0.0002
10p11.23	0.0042	0.0011	0.0041
10p11.22	0.0042	0.0011	0.0041
10p11.21	0.0042	0.0011	0.0041
10p11.1	0.0013	0.0011	0
10p10	0.0011	0.0011	0
10q10	0.0007	0.0012	0.0004
10q11.1	0.0007	0.0012	0
10q11.21	0.0011	0.0018	0.0015
10q11.22	0.0011	0.0018	0.0015
10q11.23	0.0011	0.0018	0.0015
10q21.1	0.0011	0.0018	0.0001
10q21.2	0.0011	0.0019	0.0018
10q21.3	0.001	0.0019	0.0001
10q22.1	0.0012	0.002	0.0016
10q22.2	0.0012	0.0018	0.0012
10q22.3	0.0012	0.0018	0.0015
10q23.1	0.0012	0.0018	0
10q23.2	0.0012	0.0018	0.0001
10q23.31	0.0012	0.0018	0
10q23.32	0.0012	0.0018	0
10q23.33	0.0012	0.0018	0
10q24.1	0.0015	0.0018	0.0004
10q24.2	0.0015	0.0018	0.0004
10q24.31	0.0016	0.0019	0.0008
10q24.32	0.0016	0.0019	0.0008
10q24.33	0.0016	0.0019	0.0008
10q25.1	0.0017	0.0017	0
10q25.2	0.0023	0.0017	0.0003
10q25.3	0.0023	0.0017	0
10q26.11	0.0031	0.0017	0.0009
10q26.12	0.0031	0.0017	0.0009
10q26.13	0.0031	0.0017	0.0009
10q26.2	0.0031	0.0017	0.0007
10q26.3	0.0038	0.0017	0.0016
11p15.5	0.0011	0.0011	0.002
11p15.4	0.0011	0.0011	0.0017
11p15.3	0.0011	0.0011	0.0026
11p15.2	0.0011	0.0011	0.0017
11p15.1	0.0011	0.0011	0.0019
11p14.3	0.0008	0.0011	0.0001
11p14.2	0.0008	0.0011	0.0001
11p14.1	0.0008	0.0011	0.0001
11p13	0.0008	0.0011	0.0015
11p12	0.0007	0.0011	0
11p11.2	0.0007	0.0011	0.0017
11p11.12	0.0004	0.001	0
11p11.11	0.0004	0.001	0
11p10	0.0004	0.001	0
11q10	0.0004	0.001	0
11q11	0.0004	0.001	0.0002
11q12.1	0.0004	0.001	0
11q12.2	0.0004	0.001	0
11q12.3	0.0004	0.001	0
11q13.1	0.001	0.0015	0.003
11q13.2	0.001	0.0015	0.002
11q13.3	0.0012	0.0015	0.0027
11q13.4	0.0012	0.0015	0.002
11q13.5	0.0015	0.0015	0.0025
11q14.1	0.0015	0.0015	0.0003
11q14.2	0.0015	0.0015	0.0007
11q14.3	0.0015	0.0015	0.0003
11q21	0.0025	0.0016	0.0027
11q22.1	0.0021	0.0016	0
11q22.2	0.0025	0.0016	0.0003
11q22.3	0.0025	0.0016	0
11q23.1	0.0031	0.0017	0.0034
11q23.2	0.0031	0.0016	0.0027
11q23.3	0.0031	0.0016	0.005
11q24.1	0.0022	0.0012	0.0002
11q24.2	0.0025	0.0012	0.0007
11q24.3	0.0025	0.0012	0.0002
11q25	0.0029	0.0012	0.0006
12p13.33	0.0038	0.1012	0.004
12p13.32	0.0038	0.1012	0.004
12p13.31	0.0038	0.1012	0.004
12p13.2	0.0036	0.1012	0.0037
12p13.1	0.0036	0.1012	0.0039
12p12.3	0.0025	0.0993	0.0001
12p12.2	0.0025	0.0993	0.0001
12p12.1	0.0025	0.0993	0.0001
12p11.23	0.0025	0.0993	0.0038
12p11.22	0.0025	0.0993	0.0038
12p11.21	0.0025	0.0993	0.0038
12p11.1	0.0001	0.0992	0.0001
12p10	0.0001	0.0992	0.0122
12q10	0.012	0.0992	0.0001
12q11	0.012	0.0992	0
12q12	0.012	0.0992	0.0001
12q13.11	0.0124	0.0993	0.0023
12q13.12	0.0124	0.0993	0.0023
12q13.13	0.0124	0.0993	0.0023
12q13.2	0.0124	0.0993	0.0018
12q13.3	0.0124	0.0993	0.0022
12q14.1	0.0126	0.0993	0.0002
12q14.2	0.0126	0.0993	0.0002
12q14.3	0.0126	0.0993	0.0002
12q15	0.0126	0.0993	0.0008
12q21.1	0.0126	0.0993	0
12q21.2	0.0126	0.0993	0.0003
12q21.31	0.0126	0.0993	0
12q21.32	0.0126	0.0993	0
12q21.33	0.0126	0.0993	0
12q22	0.0127	0.0993	0.0019
12q23.1	0.0127	0.0993	0
12q23.2	0.0127	0.0993	0
12q23.3	0.0127	0.0993	0
12q24.11	0.0128	0.0993	0.002
12q24.12	0.0128	0.0993	0.002
12q24.13	0.0128	0.0993	0.002
12q24.21	0.0128	0.0993	0
12q24.22	0.0128	0.0993	0
12q24.23	0.0128	0.0993	0
12q24.31	0.0137	0.0993	0.0017
12q24.32	0.0137	0.0993	0.0012
12q24.33	0.0137	0.0993	0.0012
13p13	0.0076	0.0035	0.0004
13p12	0.0071	0.0035	0.0001
13p11.2	0.007	0.0035	0.0022
13p11.1	0.0054	0.0035	0.0006
13p10	0.0048	0.0035	0.0004
13q10	0.0013	0.0035	0.0037
13q11	0.0013	0.0036	0.0002
13q12.11	0.0022	0.0037	0.003
13q12.12	0.0022	0.0037	0.003
13q12.13	0.0022	0.0037	0.003
13q12.2	0.0022	0.0037	0.0026
13q12.3	0.0022	0.0037	0.0026
13q13.1	0.0022	0.0037	0
13q13.2	0.0022	0.0037	0
13q13.3	0.0022	0.0037	0
13q14.11	0.0034	0.0039	0.0038
13q14.12	0.0034	0.0039	0.0038
13q14.13	0.0034	0.0039	0.0038
13q14.2	0.0034	0.0039	0.0027
13q14.3	0.0036	0.0039	0.0034
13q21.1	0.0029	0.0039	0.0002
13q21.2	0.0029	0.0039	0.0002
13q21.31	0.0029	0.0039	0.0002
13q21.32	0.0029	0.0039	0.0002
13q21.33	0.0029	0.0039	0.0002
13q22.1	0.003	0.0041	0.001
13q22.2	0.003	0.0041	0.0009
13q22.3	0.003	0.0041	0.001
13q31.1	0.0027	0.0041	0.0003
13q31.2	0.0027	0.0041	0.0003
13q31.3	0.0027	0.0041	0.0003
13q32.1	0.0029	0.0041	0.0011
13q32.2	0.0029	0.0041	0.0011
13q32.3	0.0029	0.0041	0.0011
13q33.1	0.0028	0.0041	0
13q33.2	0.0028	0.0041	0
13q33.3	0.0028	0.0041	0
13q34	0.0039	0.0041	0.0016
14p13	0.006	0.0067	0.0002
14p12	0.0059	0.0067	0.0001
14p11.2	0.0059	0.0067	0.0025
14p11.1	0.0039	0.0067	0.0001
14p10	0.0038	0.0067	0.0007
14q10	0.0003	0.0067	0.0041
14q11.1	0.0003	0.0067	0
14q11.2	0.0003	0.007	0.0008
14q12	0.0003	0.007	0.0002
14q13.1	0.0003	0.0074	0.0008
14q13.2	0.0003	0.0074	0.0008
14q13.3	0.0003	0.0074	0.0008
14q21.1	0.0003	0.0074	0
14q21.2	0.0003	0.0074	0
14q21.3	0.0003	0.0074	0
14q22.1	0.0004	0.0076	0.0011
14q22.2	0.0004	0.0076	0.0011
14q22.3	0.0004	0.0076	0.0011
14q23.1	0.0004	0.0077	0.0002
14q23.2	0.0004	0.0077	0.0002
14q23.3	0.0004	0.0077	0.0002
14q24.1	0.0004	0.0083	0.002
14q24.2	0.0004	0.0083	0.0011
14q24.3	0.0004	0.0083	0.0018
14q31.1	0.0007	0.0083	0.0002
14q31.2	0.0007	0.0083	0.0002
14q31.3	0.0007	0.0083	0.0002
14q32.11	0.0016	0.0083	0.0013
14q32.12	0.0016	0.0083	0.0013
14q32.13	0.0016	0.0083	0.0013
14q32.2	0.0016	0.0083	0.0011
14q32.31	0.0031	0.0082	0.0038
14q32.32	0.0031	0.0082	0.0038
14q32.33	0.0031	0.0082	0.0038
15p13	0.0108	0.0027	0.0004
15p12	0.0104	0.0027	0.0001
15p11.2	0.0104	0.0027	0.0071
15p11.1	0.0034	0.0027	0.0007
15p10	0.0027	0.0027	0.0002
15q10	0.0012	0.0027	0.0017
15q11.1	0.0012	0.0027	0.0001
15q11.2	0.0029	0.0028	0.0027
15q12	0.004	0.0028	0.0011
15q13.1	0.0051	0.0028	0.0032
15q13.2	0.0051	0.0028	0.0032
15q13.3	0.0051	0.0028	0.0032
15q14	0.0041	0.0028	0.0007
15q15.1	0.0044	0.0035	0.0036
15q15.2	0.0044	0.0035	0.0036
15q15.3	0.0044	0.0035	0.0036
15q21.1	0.0036	0.0032	0.0003
15q21.2	0.0036	0.0032	0.0002
15q21.3	0.0036	0.0032	0.0001
15q22.1	0.0039	0.0035	0.0016
15q22.2	0.0034	0.0035	0.001
15q22.31	0.0032	0.0036	0.001
15q22.32	0.0032	0.0036	0.001
15q22.33	0.0032	0.0036	0.001
15q23	0.0032	0.0036	0
15q24.1	0.0032	0.0036	0.0013
15q24.2	0.0032	0.0036	0.0013
15q24.3	0.0032	0.0036	0.0013
15q25.1	0.0032	0.0036	0.0001
15q25.2	0.0032	0.0036	0.0001
15q25.3	0.0032	0.0036	0.0001
15q26.1	0.0034	0.0036	0.0016
15q26.2	0.0034	0.0036	0.0001
15q26.3	0.0034	0.0036	0.0003
16p13.3	0.0028	0.0013	0.0027
16p13.2	0.0009	0.0013	0
16p13.13	0.0009	0.0013	0.0008
16p13.12	0.0009	0.0013	0.0008
16p13.11	0.0009	0.0013	0.0008
16p12.3	0.0003	0.0013	0
16p12.2	0.0003	0.0013	0
16p12.1	0.0003	0.0013	0
16p11.2	0.0003	0.0013	0.0011
16p11.1	0.0002	0.0013	0
16p10	0.0002	0.0013	0
16q10	0.0002	0.0013	0
16q11.1	0.0002	0.0013	0
16q11.2	0.0002	0.0015	0.0011
16q12.1	0.0007	0.0015	0.0009
16q12.2	0.0007	0.0015	0.0003
16q13	0.0008	0.0017	0.0006
16q21	0.0008	0.0017	0
16q22.1	0.0015	0.0017	0.0017
16q22.2	0.0015	0.0017	0.0017
16q22.3	0.0015	0.0017	0.0017
16q23.1	0.0013	0.0016	0.0002
16q23.2	0.0013	0.0016	0.0002
16q23.3	0.0013	0.0016	0.0002
16q24.1	0.0039	0.0016	0.0041
16q24.2	0.0039	0.0016	0.0041
16q24.3	0.0039	0.0016	0.0041
17p13.3	0.0021	0.0039	0.0016
17p13.2	0.0021	0.0039	0.0015
17p13.1	0.0021	0.0039	0.0015
17p12	0.001	0.0039	0.0001
17p11.2	0.001	0.0039	0.0008
17p11.1	0.0007	0.0038	0
17p10	0.0007	0.0038	0.0001
17q10	0.0001	0.0042	0.0007
17q11.1	0.0001	0.0042	0
17q11.2	0.0001	0.0079	0.0044
17q12	0.0001	0.0079	0
17q21.1	0.0001	0.0106	0.0039
17q21.2	0.0001	0.0106	0.0035
17q21.31	0.0003	0.0115	0.0046
17q21.32	0.0003	0.0115	0.0044
17q21.33	0.0003	0.0115	0.0044
17q22	0.0003	0.0115	0.0002
17q23.1	0.0008	0.0115	0.0019
17q23.2	0.0008	0.0115	0.0019
17q23.3	0.0008	0.0115	0.0022
17q24.1	0.0007	0.0111	0.0001
17q24.2	0.0007	0.0111	0.0001
17q24.3	0.0007	0.0111	0.0001
17q25.1	0.0016	0.0109	0.0023
17q25.2	0.0016	0.0109	0.0022
17q25.3	0.0016	0.0109	0.0022
18p11.32	0.006	0.0022	0.0008
18p11.31	0.006	0.0022	0.0008
18p11.23	0.0054	0.0022	0.0029
18p11.22	0.0054	0.0022	0.0029
18p11.21	0.0054	0.0022	0.0029
18p11.1	0.0028	0.0021	0.0004
18p10	0.0022	0.0021	0.0003
18q10	0.0022	0.0021	0.0003
18q11.1	0.0022	0.0021	0
18q11.2	0.0025	0.0021	0.0004
18q12.1	0.0025	0.0021	0
18q12.2	0.0029	0.0021	0.0009
18q12.3	0.0028	0.0021	0
18q21.1	0.0124	0.0022	0.0082
18q21.2	0.0135	0.0022	0.0007
18q21.31	0.0257	0.0022	0.0096
18q21.32	0.0256	0.0022	0.0095
18q21.33	0.0256	0.0022	0.0095
18q22.1	0.0212	0.0021	0
18q22.2	0.0212	0.0021	0
18q22.3	0.0212	0.0021	0
18q23	0.0223	0.0021	0.0025
19p13.3	0.0006	0.0008	0.0007
19p13.2	0.0003	0.0008	0
19p13.13	0.0003	0.0008	0.0008
19p13.12	0.0003	0.0008	0.0007
19p13.11	0.0003	0.0008	0.0007
19p12	0.0002	0.0008	0.0006
19p11	0.0002	0.0008	0
19p10	0.0002	0.0008	0.0001
19q10	0.0002	0.0008	0.0001
19q11	0.0002	0.0008	0.0003
19q12	0.0002	0.0008	0.0004
19q13.11	0.0003	0.0009	0.0009
19q13.12	0.0003	0.0009	0.0009
19q13.13	0.0003	0.0009	0.0009
19q13.2	0.0003	0.0009	0
19q13.31	0.0008	0.0009	0.0016
19q13.32	0.0008	0.0009	0.0016
19q13.33	0.0008	0.0009	0.0017
19q13.41	0.0009	0.0008	0.0002
19q13.42	0.0009	0.0008	0.0002
19q13.43	0.0009	0.0008	0.0002
20p13	0.0808	0.0176	0.0048
20p12.3	0.0777	0.0183	0.0008
20p12.2	0.0777	0.0183	0.0008
20p12.1	0.0777	0.0183	0.0008
20p11.23	0.077	0.0184	0.0029
20p11.22	0.077	0.0184	0.0029
20p11.21	0.077	0.0184	0.0029
20p11.1	0.076	0.0183	0
20p10	0.0757	0.0183	0
20q10	0.0004	0.0936	0.0753
20q11.1	0.0004	0.0942	0.001
20q11.21	0.0019	0.1413	0.049
20q11.22	0.0019	0.1413	0.0489
20q11.23	0.0019	0.1413	0.049
20q12	0.0019	0.0944	0
20q13.11	0.0021	0.0945	0.0008
20q13.12	0.0021	0.0945	0.0007
20q13.13	0.0021	0.0945	0.0007
20q13.2	0.0021	0.0945	0
20q13.31	0.0028	0.0945	0.0012
20q13.32	0.0028	0.0945	0.0012
20q13.33	0.0028	0.0945	0.0012
21p13	0.0075	0.018	0.0004
21p12	0.0071	0.018	0.0006
21p11.2	0.0069	0.018	0.0028
21p11.1	0.0044	0.018	0.0001
21p10	0.0042	0.018	0.0002
21q10	0.001	0.018	0.003
21q11.1	0.001	0.018	0
21q11.2	0.001	0.0182	0.0003
21q21.1	0.0012	0.0183	0.0004
21q21.2	0.0012	0.0183	0.0004
21q21.3	0.0012	0.0183	0.0004
21q22.11	0.003	0.0183	0.0027
21q22.12	0.003	0.0183	0.0027
21q22.13	0.003	0.0183	0.0027
21q22.2	0.003	0.0183	0.0022
21q22.3	0.0035	0.0183	0.0029
22p13	0.0057	0.0004	0
22p12	0.0057	0.0004	0.0002
22p11.2	0.0056	0.0006	0.0035
22p11.1	0.0027	0.0006	0
22p10	0.0027	0.0006	0.0006
22q10	0.0012	0.0006	0.0018
22q11.1	0.0012	0.0006	0
22q11.21	0.0015	0.0007	0.0029
22q11.22	0.0015	0.0007	0.0029
22q11.23	0.0015	0.0007	0.003
22q12.1	0.0013	0.0007	0
22q12.2	0.0013	0.0007	0.0003
22q12.3	0.0013	0.0007	0
22q13.1	0.0027	0.0007	0.0027
22q13.2	0.0032	0.0007	0.002
22q13.31	0.0035	0.0007	0.0025
22q13.32	0.0035	0.0007	0.0025
22q13.33	0.0035	0.0007	0.0025
Xp22.33	0.0076	0.0178	0.0011
Xp22.32	0.0076	0.0178	0.0011
Xp22.31	0.0076	0.0179	0.0013
Xp22.2	0.0066	0.0179	0
Xp22.13	0.0067	0.0179	0.0019
Xp22.12	0.0067	0.0179	0.0015
Xp22.11	0.0067	0.0179	0.0015
Xp21.3	0.0065	0.0185	0.0013
Xp21.2	0.0065	0.0185	0.0013
Xp21.1	0.0065	0.0185	0.0013
Xp11.4	0.0066	0.0185	0.0007
Xp11.3	0.0064	0.0185	0
Xp11.23	0.0064	0.0185	0.0018
Xp11.22	0.0064	0.0185	0.0018
Xp11.21	0.0064	0.0185	0.0018
Xp11.1	0.0057	0.0174	0
Xp10	0.0057	0.0174	0.0004
Xq10	0.0056	0.018	0.0006
Xq11.1	0.0056	0.018	0
Xq11.2	0.0056	0.018	0
Xq12	0.0058	0.018	0.0001
Xq13.1	0.0064	0.0181	0.0017
Xq13.2	0.0064	0.0181	0.0017
Xq13.3	0.0064	0.0181	0.0017
Xq21.1	0.0064	0.0181	0.0001
Xq21.2	0.0065	0.0181	0.0002
Xq21.31	0.0065	0.0181	0.0001
Xq21.32	0.0065	0.0181	0.0002
Xq21.33	0.0065	0.0181	0.0001
Xq22.1	0.0071	0.0181	0.0012
Xq22.2	0.0071	0.0181	0.0012
Xq22.3	0.0073	0.0181	0.0013
Xq23	0.0073	0.0181	0
Xq24	0.0075	0.0181	0.0008
Xq25	0.0094	0.0181	0.0018
Xq26.1	0.0102	0.0181	0.0017
Xq26.2	0.0102	0.0181	0.0017
Xq26.3	0.0102	0.0181	0.0017
Xq27.1	0.0103	0.018	0.0001
Xq27.2	0.0103	0.018	0.0001
Xq27.3	0.0103	0.018	0.0001
Xq28	0.0115	0.0179	0.0017
Yp11.32	0.0075	0.0125	0.0011
Yp11.31	0.0075	0.0125	0.0011
Yp11.2	0.0067	0.0125	0.0025
Yp11.1	0.0067	0.0125	0
Yp10	0.0067	0.0125	0.0001
Yq10	0.0068	0.0124	0
Yq11.1	0.0068	0.0124	0
Yq11.21	0.0068	0.0125	0.0006
Yq11.221	0.0069	0.0125	0.0004
Yq11.222	0.0069	0.0125	0.0004
Yq11.223	0.0069	0.0125	0.0007
Yq11.23	0.0079	0.013	0.0027
Yq12	0.0116	0.013	0.0045

## Sheet: CSCB CytoGPS Summary
G50-Bands	Loss	Gain	Fusion
1p36.33	4.15%	2.67%	1.78%
1p36.32	4.15%	2.67%	1.78%
1p36.31	4.15%	2.67%	1.78%
1p36.23	4.15%	2.67%	1.78%
1p36.22	4.15%	2.67%	1.78%
1p36.21	4.15%	2.67%	1.78%
1p36.13	4.15%	2.67%	1.78%
1p36.12	4.15%	2.67%	1.78%
1p36.11	4.15%	2.67%	1.78%
1p35.3	3.26%	2.67%	0.00%
1p35.2	3.26%	2.67%	0.00%
1p35.1	3.26%	2.67%	0.00%
1p34.3	3.26%	2.67%	0.00%
1p34.2	3.26%	2.67%	0.00%
1p34.1	3.26%	2.67%	0.00%
1p33	3.26%	2.67%	0.00%
1p32.3	3.26%	2.67%	1.19%
1p32.2	3.26%	2.67%	1.19%
1p32.1	3.26%	2.67%	1.19%
1p31.3	2.67%	2.67%	0.00%
1p31.2	2.67%	2.67%	0.00%
1p31.1	2.67%	2.67%	0.00%
1p22.3	3.26%	2.67%	0.59%
1p22.2	3.26%	2.67%	0.59%
1p22.1	3.26%	2.67%	0.59%
1p21.3	2.67%	2.67%	0.00%
1p21.2	2.67%	2.67%	0.00%
1p21.1	2.67%	2.67%	0.00%
1p13.3	2.67%	2.67%	0.30%
1p13.2	2.67%	2.67%	0.30%
1p13.1	2.67%	2.67%	0.30%
1p12	2.37%	2.67%	0.00%
1p11.2	2.37%	2.67%	0.59%
1p11.1	2.37%	2.67%	0.59%
1p10	1.78%	2.67%	0.30%
1q10	0.30%	3.26%	1.78%
1q11	0.30%	4.15%	0.89%
1q12	0.30%	5.34%	1.48%
1q21.1	0.30%	8.90%	3.56%
1q21.2	0.30%	8.90%	2.97%
1q21.3	0.30%	8.90%	2.97%
1q22	0.30%	8.90%	0.00%
1q23.1	0.30%	9.50%	0.59%
1q23.2	0.30%	9.50%	0.59%
1q23.3	0.30%	9.50%	0.59%
1q24.1	0.30%	9.50%	0.00%
1q24.2	0.30%	9.50%	0.00%
1q24.3	0.30%	9.50%	0.00%
1q25.1	0.30%	11.28%	2.67%
1q25.2	0.30%	11.28%	2.37%
1q25.3	0.30%	11.57%	2.67%
1q31.1	0.30%	11.57%	0.59%
1q31.2	0.30%	11.57%	0.59%
1q31.3	0.30%	11.57%	0.59%
1q32.11	0.30%	11.87%	1.78%
1q32.12	0.30%	11.87%	1.78%
1q32.13	0.30%	11.87%	1.78%
1q32.2	0.30%	11.28%	1.19%
1q32.3	0.30%	11.28%	1.48%
1q41	0.30%	10.09%	0.00%
1q42.11	0.30%	10.09%	3.56%
1q42.12	0.30%	10.09%	3.56%
1q42.13	0.30%	10.09%	3.86%
1q42.2	0.30%	9.50%	3.26%
1q42.3	0.30%	9.50%	3.26%
1q43	0.30%	6.53%	0.00%
1q44	0.30%	6.53%	0.89%
2p25.3	0.00%	0.00%	0.00%
2p25.2	0.00%	0.00%	0.00%
2p25.1	0.00%	0.00%	0.00%
2p24.3	0.00%	0.00%	0.00%
2p24.2	0.00%	0.00%	0.00%
2p24.1	0.00%	0.00%	0.00%
2p23.3	0.00%	0.00%	0.00%
2p23.2	0.00%	0.00%	0.00%
2p23.1	0.00%	0.00%	0.00%
2p22.3	0.00%	0.00%	0.00%
2p22.2	0.00%	0.00%	0.00%
2p22.1	0.00%	0.00%	0.00%
2p21.3	0.00%	0.00%	0.00%
2p21.2	0.00%	0.00%	0.00%
2p21.1	0.00%	0.00%	0.00%
2p16.3	0.00%	0.00%	0.00%
2p16.2	0.00%	0.00%	0.00%
2p16.1	0.00%	0.00%	0.00%
2p15	0.00%	0.00%	0.00%
2p14	0.00%	0.00%	0.00%
2p13.3	0.00%	0.00%	0.00%
2p13.2	0.00%	0.00%	0.00%
2p13.1	0.00%	0.00%	0.00%
2p12	0.00%	0.00%	0.00%
2p11.2	0.00%	0.00%	0.00%
2p11.1	0.00%	0.00%	0.00%
2p10	0.00%	0.00%	0.00%
2q10	0.00%	0.00%	0.00%
2q11.1	0.00%	0.00%	0.00%
2q11.2	0.00%	0.00%	0.00%
2q12.1	0.00%	0.00%	0.00%
2q12.2	0.00%	0.00%	0.00%
2q12.3	0.00%	0.00%	0.00%
2q13	0.00%	0.00%	0.00%
2q14.1	0.00%	0.00%	0.00%
2q14.2	0.00%	0.00%	0.00%
2q14.3	0.00%	0.00%	0.00%
2q21.1	0.59%	0.00%	0.59%
2q21.2	0.59%	0.00%	0.59%
2q21.3	0.59%	0.00%	0.59%
2q22.1	0.59%	0.00%	0.00%
2q22.2	0.59%	0.00%	0.00%
2q22.3	0.59%	0.00%	0.00%
2q23.1	1.48%	0.00%	0.89%
2q23.2	1.48%	0.00%	0.89%
2q23.3	1.48%	0.00%	0.89%
2q24.1	1.48%	0.00%	0.00%
2q24.2	1.48%	0.00%	0.89%
2q24.3	0.59%	0.00%	0.00%
2q31.1	0.89%	0.00%	0.89%
2q31.2	0.89%	0.00%	0.89%
2q31.3	0.89%	0.00%	0.89%
2q32.1	0.30%	0.00%	0.00%
2q32.2	0.30%	0.00%	0.00%
2q32.3	0.30%	0.00%	0.00%
2q33.1	0.30%	0.00%	0.00%
2q33.2	0.30%	0.00%	0.00%
2q33.3	0.30%	0.00%	0.00%
2q34	0.30%	0.00%	0.00%
2q35	0.30%	0.00%	0.00%
2q36.1	0.30%	0.00%	0.00%
2q36.2	0.30%	0.00%	0.00%
2q36.3	0.30%	0.00%	0.00%
2q37.1	0.30%	0.00%	0.00%
2q37.2	0.30%	0.00%	0.00%
2q37.3	0.30%	0.00%	0.00%
3p26.3	0.30%	0.59%	0.00%
3p26.2	0.30%	0.59%	0.00%
3p26.1	0.30%	0.59%	0.00%
3p25.3	0.30%	0.59%	0.00%
3p25.2	0.30%	0.59%	0.00%
3p25.1	0.30%	0.59%	0.00%
3p24.3	0.30%	0.59%	0.00%
3p24.2	0.30%	0.59%	0.00%
3p24.1	0.30%	0.59%	0.00%
3p23	0.30%	0.59%	0.30%
3p22.3	0.30%	0.59%	0.00%
3p22.2	0.30%	0.59%	0.00%
3p22.1	0.30%	0.59%	0.00%
3p21.33	0.30%	0.59%	0.00%
3p21.32	0.30%	0.59%	0.00%
3p21.31	0.30%	0.59%	0.00%
3p21.2	0.30%	0.59%	0.00%
3p21.1	0.30%	0.59%	0.00%
3p14.3	0.00%	0.59%	0.00%
3p14.2	0.00%	0.59%	0.00%
3p14.1	0.00%	0.59%	0.00%
3p13	0.00%	0.59%	0.00%
3p12.3	0.00%	0.59%	0.00%
3p12.2	0.00%	0.59%	0.00%
3p12.1	0.00%	0.59%	0.00%
3p11.2	0.00%	0.59%	0.00%
3p11.1	0.00%	0.59%	0.00%
3p10	0.00%	0.59%	0.30%
3q10	0.00%	0.59%	0.30%
3q11.1	0.00%	0.59%	0.00%
3q11.2	0.00%	0.59%	0.00%
3q12.1	0.00%	0.59%	0.00%
3q12.2	0.00%	0.59%	0.00%
3q12.3	0.00%	0.59%	0.00%
3q13.11	0.00%	0.59%	0.00%
3q13.12	0.00%	0.59%	0.00%
3q13.13	0.00%	0.59%	0.00%
3q13.2	0.00%	0.59%	0.00%
3q13.31	0.00%	0.59%	0.00%
3q13.32	0.00%	0.59%	0.00%
3q13.33	0.00%	0.59%	0.00%
3q21.1	0.00%	0.89%	0.30%
3q21.2	0.00%	0.89%	0.30%
3q21.3	0.00%	0.89%	0.30%
3q22.1	0.00%	0.89%	0.00%
3q22.2	0.00%	0.89%	0.00%
3q22.3	0.00%	0.89%	0.00%
3q23	0.00%	0.89%	0.00%
3q24	0.00%	0.89%	0.00%
3q25.1	0.00%	0.89%	0.00%
3q25.2	0.00%	0.89%	0.00%
3q25.31	0.00%	0.89%	0.00%
3q25.32	0.00%	0.89%	0.00%
3q25.33	0.00%	0.89%	0.00%
3q26.1	0.00%	0.89%	0.00%
3q26.2	0.00%	0.89%	0.00%
3q26.31	0.00%	0.89%	0.00%
3q26.32	0.00%	0.89%	0.00%
3q26.33	0.00%	0.89%	0.00%
3q27.1	0.00%	0.89%	0.00%
3q27.2	0.00%	0.89%	0.00%
3q27.3	0.00%	0.89%	0.00%
3q28	0.00%	0.89%	0.00%
3q29	0.00%	0.89%	0.00%
4p16.3	0.00%	0.00%	0.00%
4p16.2	0.00%	0.00%	0.00%
4p16.1	0.00%	0.00%	0.00%
4p15.33	0.00%	0.00%	0.00%
4p15.32	0.00%	0.00%	0.00%
4p15.31	0.00%	0.00%	0.00%
4p15.2	0.00%	0.00%	0.00%
4p15.1	0.00%	0.00%	0.00%
4p14	0.00%	0.00%	0.00%
4p13	0.00%	0.00%	0.00%
4p12	0.00%	0.00%	0.00%
4p11	0.00%	0.00%	0.00%
4p10	0.00%	0.00%	0.30%
4q10	0.00%	0.00%	0.30%
4q11	0.00%	0.00%	0.00%
4q12	0.00%	0.00%	0.00%
4q13.1	0.00%	0.00%	0.00%
4q13.2	0.00%	0.00%	0.00%
4q13.3	0.00%	0.00%	0.00%
4q21.1	0.00%	0.00%	0.00%
4q21.21	0.00%	0.00%	0.00%
4q21.22	0.00%	0.00%	0.00%
4q21.23	0.00%	0.00%	0.00%
4q21.3	0.00%	0.00%	0.00%
4q22.1	0.00%	0.00%	0.00%
4q22.2	0.00%	0.00%	0.00%
4q22.3	0.00%	0.00%	0.00%
4q23	0.00%	0.00%	0.00%
4q24	0.00%	0.00%	0.00%
4q25	0.00%	0.00%	0.00%
4q26	0.00%	0.00%	0.00%
4q27	0.00%	0.00%	0.00%
4q28.1	0.00%	0.00%	0.00%
4q28.2	0.00%	0.00%	0.00%
4q28.3	0.00%	0.00%	0.00%
4q31.1	0.59%	0.00%	0.59%
4q31.21	0.59%	0.00%	0.59%
4q31.22	0.59%	0.00%	0.59%
4q31.23	0.59%	0.00%	0.59%
4q31.3	0.59%	0.00%	0.59%
4q32.1	0.59%	0.00%	0.00%
4q32.2	0.59%	0.00%	0.00%
4q32.3	0.59%	0.00%	0.00%
4q33	0.59%	0.00%	0.00%
4q34.1	0.59%	0.00%	0.00%
4q34.2	0.59%	0.00%	0.00%
4q34.3	0.59%	0.00%	0.00%
4q35.1	0.59%	0.00%	0.00%
4q35.2	0.59%	0.00%	0.00%
5p15.33	1.19%	1.19%	0.30%
5p15.32	1.19%	1.19%	0.30%
5p15.31	1.19%	1.19%	0.30%
5p15.2	1.19%	1.19%	0.30%
5p15.1	1.19%	1.19%	0.59%
5p14.3	0.59%	1.19%	0.00%
5p14.2	0.59%	1.19%	0.00%
5p14.1	0.59%	1.19%	0.00%
5p13.3	0.59%	1.19%	0.00%
5p13.2	0.59%	1.19%	0.00%
5p13.1	0.59%	1.19%	0.00%
5p12	0.59%	1.19%	0.00%
5p11	0.59%	1.19%	0.00%
5p10	0.59%	1.19%	0.30%
5q10	0.30%	1.19%	0.00%
5q11.1	0.30%	1.19%	0.00%
5q11.2	0.59%	1.19%	0.30%
5q12.1	0.59%	1.19%	0.00%
5q12.2	0.59%	1.19%	0.00%
5q12.3	0.59%	1.19%	0.00%
5q13.1	0.59%	1.19%	0.00%
5q13.21	0.59%	1.19%	0.00%
5q13.22	0.59%	1.19%	0.00%
5q13.23	0.59%	1.19%	0.00%
5q13.3	0.59%	1.19%	0.00%
5q14.1	0.59%	1.19%	0.00%
5q14.2	0.59%	1.19%	0.00%
5q14.3	0.59%	1.19%	0.00%
5q15	0.59%	1.19%	0.00%
5q21.1	0.59%	1.19%	0.00%
5q21.2	0.59%	1.19%	0.00%
5q21.3	0.59%	1.19%	0.00%
5q22.1	0.59%	1.19%	0.00%
5q22.2	0.59%	1.19%	0.00%
5q22.3	0.59%	1.19%	0.00%
5q23.1	0.59%	1.19%	0.00%
5q23.2	0.59%	1.19%	0.00%
5q23.3	0.59%	1.19%	0.00%
5q31.1	0.59%	1.19%	0.00%
5q31.2	0.59%	1.19%	0.00%
5q31.3	0.59%	1.19%	0.00%
5q32	0.59%	1.19%	0.00%
5q33.1	0.59%	1.19%	0.00%
5q33.2	0.59%	1.19%	0.00%
5q33.3	0.59%	1.19%	0.00%
5q34	0.59%	1.19%	0.00%
5q35.1	0.59%	1.19%	0.00%
5q35.2	0.59%	1.19%	0.00%
5q35.3	0.59%	1.19%	0.00%
6p25.3	0.89%	0.00%	0.89%
6p25.2	0.89%	0.00%	0.89%
6p25.1	0.89%	0.00%	0.89%
6p24	0.00%	0.00%	0.00%
6p23	0.00%	0.00%	0.00%
6p22.33	0.00%	0.00%	0.00%
6p22.32	0.00%	0.00%	0.00%
6p22.31	0.00%	0.00%	0.00%
6p22.2	0.00%	0.00%	0.00%
6p22.1	0.00%	0.00%	0.00%
6p21.33	0.00%	0.00%	0.00%
6p21.32	0.00%	0.00%	0.00%
6p21.31	0.00%	0.00%	0.00%
6p21.2	0.00%	0.00%	0.00%
6p21.1	0.00%	0.00%	0.00%
6p12.3	0.00%	0.00%	0.00%
6p12.2	0.00%	0.00%	0.00%
6p12.1	0.00%	0.00%	0.00%
6p11.2	0.00%	0.00%	0.00%
6p11.1	0.00%	0.00%	0.00%
6p10	0.00%	0.00%	0.00%
6q10	0.00%	0.00%	0.00%
6q11.1	0.00%	0.00%	0.00%
6q11.2	0.00%	0.00%	0.00%
6q12	0.00%	0.00%	0.00%
6q13	0.00%	0.00%	0.00%
6q14.1	0.00%	0.00%	0.00%
6q14.2	0.00%	0.00%	0.00%
6q14.3	0.00%	0.00%	0.00%
6q15	0.00%	0.00%	0.00%
6q16.1	0.00%	0.00%	0.00%
6q16.2	0.00%	0.00%	0.00%
6q16.3	0.00%	0.00%	0.00%
6q21.1	0.00%	0.00%	0.00%
6q21.2	0.00%	0.00%	0.00%
6q21.3	0.00%	0.00%	0.00%
6q22.1	0.00%	0.00%	0.00%
6q22.2	0.00%	0.00%	0.00%
6q22.31	0.00%	0.00%	0.00%
6q22.32	0.00%	0.00%	0.00%
6q22.33	0.00%	0.00%	0.00%
6q23.1	0.00%	0.00%	0.00%
6q23.2	0.00%	0.00%	0.00%
6q23.3	0.00%	0.00%	0.00%
6q24.1	0.00%	0.00%	0.00%
6q24.2	0.00%	0.00%	0.00%
6q24.3	0.00%	0.00%	0.00%
6q25.1	0.00%	0.00%	0.00%
6q25.2	0.00%	0.00%	0.00%
6q25.3	0.00%	0.00%	0.00%
6q26	0.00%	0.00%	0.00%
6q27	0.89%	0.00%	0.89%
7p22.3	0.00%	0.89%	0.00%
7p22.2	0.00%	0.89%	0.00%
7p22.1	0.00%	0.89%	0.00%
7p21.3	0.00%	0.89%	0.00%
7p21.2	0.00%	0.89%	0.00%
7p21.1	0.00%	0.89%	0.00%
7p15.3	0.00%	0.89%	0.00%
7p15.2	0.00%	0.89%	0.00%
7p15.1	0.00%	0.89%	0.00%
7p14.3	0.00%	0.89%	0.00%
7p14.2	0.00%	0.89%	0.00%
7p14.1	0.00%	0.89%	0.00%
7p13	0.00%	0.89%	0.00%
7p12.3	0.00%	0.89%	0.00%
7p12.2	0.00%	0.89%	0.00%
7p12.1	0.00%	0.89%	0.00%
7p11.2	0.00%	0.89%	0.00%
7p11.1	0.00%	0.89%	0.00%
7p10	0.00%	0.89%	0.30%
7q10	0.00%	0.59%	0.00%
7q11.1	0.00%	0.59%	0.00%
7q11.21	0.00%	0.59%	0.59%
7q11.22	0.00%	0.59%	0.59%
7q11.23	0.00%	0.59%	0.59%
7q21.11	0.00%	0.59%	0.00%
7q21.12	0.00%	0.59%	0.00%
7q21.13	0.00%	0.59%	0.00%
7q21.2	0.00%	0.59%	0.00%
7q21.3	0.00%	0.59%	0.00%
7q22.1	0.00%	0.59%	0.00%
7q22.2	0.00%	0.59%	0.00%
7q22.3	0.00%	0.59%	0.00%
7q31.1	0.00%	0.59%	0.00%
7q31.2	0.00%	0.59%	0.00%
7q31.31	0.00%	0.59%	0.00%
7q31.32	0.00%	0.59%	0.00%
7q31.33	0.00%	0.59%	0.00%
7q32.1	0.00%	0.59%	0.00%
7q32.2	0.00%	0.59%	0.00%
7q32.3	0.00%	0.59%	0.00%
7q33	0.00%	0.59%	0.00%
7q34	0.00%	0.59%	0.00%
7q35	0.00%	0.59%	0.00%
7q36.1	0.00%	0.59%	0.00%
7q36.2	0.00%	0.59%	0.00%
7q36.3	0.00%	0.59%	0.00%
8p23.3	0.30%	1.78%	0.00%
8p23.2	0.30%	1.78%	0.00%
8p23.1	0.30%	1.78%	0.00%
8p22	0.30%	1.78%	0.00%
8p21.3	0.30%	1.78%	0.30%
8p21.2	0.00%	1.78%	0.00%
8p21.1	0.00%	1.78%	0.00%
8p12	0.00%	1.78%	0.00%
8p11.23	0.00%	1.78%	0.00%
8p11.22	0.00%	1.78%	0.00%
8p11.21	0.00%	1.78%	0.00%
8p11.1	0.00%	1.78%	0.00%
8p10	0.00%	1.78%	0.00%
8q10	0.00%	1.78%	0.00%
8q11.1	0.00%	1.78%	0.00%
8q11.21	0.00%	1.78%	0.00%
8q11.22	0.00%	1.78%	0.00%
8q11.23	0.00%	1.78%	0.00%
8q12.1	0.00%	1.78%	0.00%
8q12.2	0.00%	1.78%	0.00%
8q12.3	0.00%	1.78%	0.00%
8q13.1	0.00%	1.78%	0.30%
8q13.2	0.00%	1.78%	0.30%
8q13.3	0.00%	1.78%	0.30%
8q21.11	0.00%	1.78%	0.00%
8q21.12	0.00%	1.78%	0.00%
8q21.13	0.00%	1.78%	0.00%
8q21.2	0.00%	1.78%	0.00%
8q21.3	0.00%	1.78%	0.00%
8q22.1	0.00%	1.78%	0.00%
8q22.2	0.00%	1.78%	0.00%
8q22.3	0.00%	1.78%	0.00%
8q23.1	0.00%	1.78%	0.00%
8q23.2	0.00%	1.78%	0.00%
8q23.3	0.00%	1.78%	0.00%
8q24.11	0.00%	1.78%	0.00%
8q24.12	0.00%	1.78%	0.00%
8q24.13	0.00%	1.78%	0.00%
8q24.21	0.00%	1.78%	0.00%
8q24.22	0.00%	1.78%	0.00%
8q24.23	0.00%	1.78%	0.00%
8q24.3	0.00%	1.78%	0.00%
9p24.3	0.00%	1.19%	0.00%
9p24.2	0.00%	1.19%	0.00%
9p24.1	0.00%	1.19%	0.00%
9p23	0.00%	1.19%	0.00%
9p22.3	0.00%	1.19%	0.00%
9p22.2	0.00%	1.19%	0.00%
9p22.1	0.00%	1.19%	0.00%
9p21.3	0.00%	1.19%	0.00%
9p21.2	0.00%	1.19%	0.00%
9p21.1	0.00%	1.19%	0.00%
9p13.3	0.00%	1.19%	0.89%
9p13.2	0.00%	1.19%	0.89%
9p13.1	0.00%	1.19%	0.89%
9p12	0.00%	1.19%	0.00%
9p11.2	0.00%	1.19%	0.59%
9p11.1	0.00%	1.19%	0.59%
9p10	0.00%	1.19%	0.30%
9q10	0.30%	0.89%	0.00%
9q11	0.30%	0.89%	0.00%
9q12	0.30%	1.19%	0.59%
9q13	0.89%	1.19%	1.19%
9q21.11	0.89%	1.19%	0.00%
9q21.12	0.89%	1.19%	0.00%
9q21.13	0.89%	1.19%	0.00%
9q21.2	0.89%	1.19%	0.00%
9q21.31	0.89%	1.19%	0.00%
9q21.32	0.89%	1.19%	0.00%
9q21.33	0.89%	1.19%	0.00%
9q22.1	0.89%	1.19%	0.00%
9q22.2	0.89%	1.19%	0.00%
9q22.31	0.89%	1.19%	0.00%
9q22.32	0.89%	1.19%	0.00%
9q22.33	0.89%	1.19%	0.00%
9q31.1	0.89%	1.19%	0.00%
9q31.2	0.89%	1.19%	0.00%
9q31.3	0.89%	1.19%	0.00%
9q32	0.89%	1.19%	0.00%
9q33.1	0.89%	1.19%	0.00%
9q33.2	0.89%	1.19%	0.00%
9q33.3	0.89%	1.19%	0.00%
9q34.1	0.89%	1.19%	0.30%
9q34.2	0.89%	1.19%	0.30%
9q34.3	0.89%	1.19%	0.30%
10p15.3	1.19%	0.89%	0.00%
10p15.2	1.19%	0.89%	0.00%
10p15.1	1.19%	0.89%	0.00%
10p14	1.19%	0.89%	0.00%
10p13	1.19%	0.89%	0.00%
10p12.33	1.19%	0.89%	0.00%
10p12.32	1.19%	0.89%	0.00%
10p12.31	1.19%	0.89%	0.00%
10p12.2	1.19%	0.89%	0.00%
10p12.1	1.19%	0.89%	0.00%
10p11.23	1.19%	0.89%	0.00%
10p11.22	1.19%	0.89%	0.00%
10p11.21	1.19%	0.89%	0.00%
10p11.1	1.19%	0.89%	0.00%
10p10	1.19%	0.89%	0.00%
10q10	0.00%	1.48%	1.19%
10q11.1	0.00%	1.48%	0.00%
10q11.21	0.00%	1.48%	0.00%
10q11.22	0.00%	1.48%	0.00%
10q11.23	0.00%	1.48%	0.00%
10q21.1	0.30%	1.48%	0.30%
10q21.2	0.30%	1.48%	0.30%
10q21.3	0.30%	1.48%	0.30%
10q22.1	0.89%	1.48%	0.89%
10q22.2	0.89%	1.48%	0.89%
10q22.3	0.89%	1.48%	0.89%
10q23.1	0.89%	1.48%	0.00%
10q23.2	0.89%	1.48%	0.00%
10q23.31	0.89%	1.48%	0.00%
10q23.32	0.89%	1.48%	0.00%
10q23.33	0.89%	1.48%	0.00%
10q24.1	1.19%	1.48%	0.30%
10q24.2	1.19%	1.48%	0.30%
10q24.31	1.19%	1.48%	0.30%
10q24.32	1.19%	1.48%	0.30%
10q24.33	1.19%	1.48%	0.30%
10q25.1	1.19%	1.48%	0.00%
10q25.2	1.19%	1.48%	0.00%
10q25.3	1.19%	1.48%	0.00%
10q26.11	1.48%	1.48%	0.30%
10q26.12	1.48%	1.48%	0.30%
10q26.13	1.48%	1.48%	0.30%
10q26.2	1.48%	1.48%	0.30%
10q26.3	1.48%	1.48%	0.30%
11p15.5	0.30%	0.59%	0.00%
11p15.4	0.30%	0.59%	0.00%
11p15.3	0.30%	0.59%	0.00%
11p15.2	0.30%	0.59%	0.00%
11p15.1	0.30%	0.59%	0.00%
11p14.3	0.30%	0.59%	0.00%
11p14.2	0.30%	0.59%	0.00%
11p14.1	0.30%	0.59%	0.00%
11p13	0.30%	0.59%	0.00%
11p12	0.30%	0.59%	0.00%
11p11.2	0.30%	0.59%	0.30%
11p11.12	0.00%	0.59%	0.00%
11p11.11	0.00%	0.59%	0.00%
11p10	0.00%	0.59%	0.00%
11q10	0.00%	0.59%	0.00%
11q11	0.00%	0.59%	0.00%
11q12.1	0.00%	0.89%	0.30%
11q12.2	0.00%	0.89%	0.30%
11q12.3	0.00%	0.89%	0.30%
11q13.1	0.00%	0.89%	0.59%
11q13.2	0.00%	0.89%	0.59%
11q13.3	0.00%	0.89%	0.59%
11q13.4	0.00%	0.89%	0.59%
11q13.5	0.00%	0.89%	0.59%
11q14.1	0.00%	0.89%	0.00%
11q14.2	0.00%	0.89%	0.00%
11q14.3	0.00%	0.89%	0.00%
11q21	0.30%	0.89%	0.30%
11q22.1	0.00%	0.89%	0.00%
11q22.2	0.00%	0.89%	0.00%
11q22.3	0.00%	0.89%	0.00%
11q23.1	0.30%	0.89%	0.30%
11q23.2	0.30%	0.89%	0.30%
11q23.3	0.30%	0.89%	0.30%
11q24.1	0.30%	0.89%	0.00%
11q24.2	0.30%	0.89%	0.00%
11q24.3	0.30%	0.89%	0.00%
11q25	0.30%	0.89%	0.00%
12p13.33	0.30%	16.02%	0.30%
12p13.32	0.30%	16.02%	0.30%
12p13.31	0.30%	16.02%	0.30%
12p13.2	0.30%	16.02%	0.30%
12p13.1	0.30%	16.02%	0.30%
12p12.3	0.00%	16.02%	0.00%
12p12.2	0.00%	16.02%	0.00%
12p12.1	0.00%	16.02%	0.00%
12p11.23	0.00%	16.02%	0.00%
12p11.22	0.00%	16.02%	0.00%
12p11.21	0.00%	16.02%	0.00%
12p11.1	0.00%	16.02%	0.00%
12p10	0.00%	16.02%	2.08%
12q10	1.78%	16.02%	0.30%
12q11	1.78%	16.02%	0.00%
12q12	1.78%	16.02%	0.00%
12q13.11	2.08%	16.02%	0.59%
12q13.12	2.08%	16.02%	0.59%
12q13.13	2.08%	16.02%	0.59%
12q13.2	2.08%	16.02%	0.59%
12q13.3	2.37%	16.02%	0.89%
12q14.1	2.37%	16.02%	0.00%
12q14.2	2.37%	16.02%	0.00%
12q14.3	2.37%	16.02%	0.00%
12q15	2.37%	16.02%	0.30%
12q21.1	2.37%	16.02%	0.00%
12q21.2	2.37%	16.02%	0.00%
12q21.31	2.37%	16.02%	0.00%
12q21.32	2.37%	16.02%	0.00%
12q21.33	2.37%	16.02%	0.00%
12q22	2.37%	16.02%	0.00%
12q23.1	2.37%	16.02%	0.00%
12q23.2	2.37%	16.02%	0.00%
12q23.3	2.37%	16.02%	0.00%
12q24.11	2.37%	16.02%	0.00%
12q24.12	2.37%	16.02%	0.00%
12q24.13	2.37%	16.02%	0.00%
12q24.21	2.37%	16.02%	0.00%
12q24.22	2.37%	16.02%	0.00%
12q24.23	2.37%	16.02%	0.00%
12q24.31	2.67%	16.02%	0.30%
12q24.32	2.67%	16.02%	0.30%
12q24.33	2.67%	16.02%	0.30%
13p13	1.48%	0.30%	0.00%
13p12	1.48%	0.30%	0.00%
13p11.2	1.48%	0.30%	0.00%
13p11.1	1.48%	0.30%	0.00%
13p10	1.48%	0.30%	0.30%
13q10	0.30%	1.19%	0.89%
13q11	0.30%	1.19%	0.00%
13q12.11	0.30%	1.19%	0.00%
13q12.12	0.30%	1.19%	0.00%
13q12.13	0.30%	1.19%	0.00%
13q12.2	0.30%	1.19%	0.00%
13q12.3	0.30%	1.19%	0.00%
13q13.1	0.59%	1.19%	0.30%
13q13.2	0.59%	1.19%	0.30%
13q13.3	0.59%	1.19%	0.30%
13q14.11	0.89%	1.19%	0.30%
13q14.12	0.89%	1.19%	0.30%
13q14.13	0.89%	1.19%	0.30%
13q14.2	0.89%	1.19%	0.30%
13q14.3	0.89%	1.19%	0.30%
13q21.1	0.89%	1.19%	0.00%
13q21.2	0.89%	1.19%	0.00%
13q21.31	0.89%	1.19%	0.00%
13q21.32	0.89%	1.19%	0.00%
13q21.33	0.89%	1.19%	0.00%
13q22.1	0.89%	1.19%	0.00%
13q22.2	0.89%	1.19%	0.00%
13q22.3	0.89%	1.19%	0.00%
13q31.1	0.89%	1.19%	0.00%
13q31.2	0.89%	1.19%	0.00%
13q31.3	0.89%	1.19%	0.00%
13q32.1	0.89%	1.19%	0.00%
13q32.2	0.89%	1.19%	0.00%
13q32.3	0.89%	1.19%	0.00%
13q33.1	0.89%	1.19%	0.00%
13q33.2	0.89%	1.19%	0.00%
13q33.3	0.89%	1.19%	0.00%
13q34	0.89%	1.19%	0.00%
14p13	0.59%	1.48%	0.00%
14p12	0.59%	1.48%	0.00%
14p11.2	0.59%	1.48%	0.59%
14p11.1	0.00%	1.48%	0.00%
14p10	0.00%	1.48%	0.00%
14q10	0.00%	1.48%	0.00%
14q11.1	0.00%	1.48%	0.00%
14q11.2	0.00%	1.78%	0.30%
14q12	0.30%	1.78%	0.30%
14q13.1	0.30%	1.78%	0.00%
14q13.2	0.30%	1.78%	0.00%
14q13.3	0.30%	1.78%	0.00%
14q21.1	0.30%	1.78%	0.00%
14q21.2	0.30%	1.78%	0.00%
14q21.3	0.30%	1.78%	0.00%
14q22.1	0.30%	1.78%	0.00%
14q22.2	0.30%	1.78%	0.00%
14q22.3	0.30%	1.78%	0.00%
14q23.1	0.30%	1.78%	0.00%
14q23.2	0.30%	1.78%	0.00%
14q23.3	0.30%	1.78%	0.00%
14q24.1	0.30%	1.78%	0.00%
14q24.2	0.30%	1.78%	0.00%
14q24.3	0.30%	1.78%	0.00%
14q31.1	0.30%	1.78%	0.00%
14q31.2	0.30%	1.78%	0.00%
14q31.3	0.30%	1.78%	0.00%
14q32.11	0.30%	1.78%	0.00%
14q32.12	0.30%	1.78%	0.00%
14q32.13	0.30%	1.78%	0.00%
14q32.2	0.30%	1.78%	0.00%
14q32.31	0.30%	1.78%	0.00%
14q32.32	0.30%	1.78%	0.00%
14q32.33	0.30%	1.78%	0.00%
15p13	0.59%	0.00%	0.00%
15p12	0.59%	0.00%	0.00%
15p11.2	0.59%	0.00%	0.00%
15p11.1	0.59%	0.00%	0.00%
15p10	0.59%	0.00%	0.00%
15q10	0.00%	0.00%	0.59%
15q11.1	0.00%	0.00%	0.00%
15q11.2	0.00%	0.00%	0.00%
15q12	0.00%	0.00%	0.00%
15q13.1	0.00%	0.00%	0.00%
15q13.2	0.00%	0.00%	0.00%
15q13.3	0.00%	0.00%	0.00%
15q14	0.00%	0.00%	0.00%
15q15.1	0.00%	0.00%	0.00%
15q15.2	0.00%	0.00%	0.00%
15q15.3	0.00%	0.00%	0.00%
15q21.1	0.00%	0.00%	0.00%
15q21.2	0.00%	0.00%	0.00%
15q21.3	0.00%	0.00%	0.00%
15q22.1	0.00%	0.00%	0.30%
15q22.2	0.00%	0.00%	0.30%
15q22.31	0.00%	0.00%	0.30%
15q22.32	0.00%	0.00%	0.30%
15q22.33	0.00%	0.00%	0.30%
15q23	0.00%	0.00%	0.00%
15q24.1	0.00%	0.00%	0.00%
15q24.2	0.00%	0.00%	0.00%
15q24.3	0.00%	0.00%	0.00%
15q25.1	0.00%	0.00%	0.00%
15q25.2	0.00%	0.00%	0.00%
15q25.3	0.00%	0.00%	0.00%
15q26.1	0.00%	0.00%	0.00%
15q26.2	0.00%	0.00%	0.00%
15q26.3	0.00%	0.00%	0.00%
16p13.3	0.00%	0.00%	0.00%
16p13.2	0.00%	0.00%	0.00%
16p13.13	0.00%	0.00%	0.00%
16p13.12	0.00%	0.00%	0.00%
16p13.11	0.00%	0.00%	0.00%
16p12.3	0.00%	0.00%	0.00%
16p12.2	0.00%	0.00%	0.00%
16p12.1	0.00%	0.00%	0.00%
16p11.2	0.00%	0.00%	0.00%
16p11.1	0.00%	0.00%	0.00%
16p10	0.00%	0.00%	0.00%
16q10	0.00%	0.00%	0.00%
16q11.1	0.00%	0.00%	0.00%
16q11.2	0.00%	0.00%	0.00%
16q12.1	0.00%	0.00%	0.00%
16q12.2	0.00%	0.00%	0.00%
16q13	0.00%	0.00%	0.00%
16q21	0.00%	0.00%	0.00%
16q22.1	0.00%	0.00%	0.00%
16q22.2	0.00%	0.00%	0.00%
16q22.3	0.00%	0.00%	0.00%
16q23.1	0.00%	0.00%	0.00%
16q23.2	0.00%	0.00%	0.00%
16q23.3	0.00%	0.00%	0.00%
16q24.1	0.00%	0.00%	0.00%
16q24.2	0.00%	0.00%	0.00%
16q24.3	0.00%	0.00%	0.00%
17p13.3	2.08%	10.68%	0.30%
17p13.2	2.08%	10.68%	0.30%
17p13.1	2.08%	10.68%	0.30%
17p12	1.78%	10.68%	0.00%
17p11.2	1.78%	11.28%	0.89%
17p11.1	1.48%	10.68%	0.00%
17p10	1.48%	10.68%	0.59%
17q10	0.00%	10.68%	0.89%
17q11.1	0.00%	11.57%	0.89%
17q11.2	0.00%	12.46%	1.78%
17q12	0.30%	13.06%	0.89%
17q21.1	0.30%	13.65%	0.89%
17q21.2	0.30%	13.65%	0.89%
17q21.31	0.30%	13.65%	0.89%
17q21.32	0.30%	13.65%	0.89%
17q21.33	0.30%	13.65%	0.89%
17q22	0.30%	13.65%	0.00%
17q23.1	0.30%	13.65%	0.00%
17q23.2	0.30%	13.65%	0.00%
17q23.3	0.30%	13.65%	0.00%
17q24.1	0.30%	13.65%	0.00%
17q24.2	0.30%	13.65%	0.00%
17q24.3	0.30%	13.65%	0.00%
17q25.1	0.30%	13.65%	0.00%
17q25.2	0.30%	13.65%	0.00%
17q25.3	0.30%	13.65%	0.00%
18p11.32	0.30%	0.30%	0.00%
18p11.31	0.30%	0.30%	0.00%
18p11.23	0.30%	0.30%	0.00%
18p11.22	0.30%	0.30%	0.00%
18p11.21	0.30%	0.30%	0.00%
18p11.1	0.30%	0.30%	0.00%
18p10	0.30%	0.30%	0.30%
18q10	0.30%	0.30%	0.30%
18q11.1	0.30%	0.30%	0.00%
18q11.2	0.59%	0.30%	0.00%
18q12.1	0.59%	0.30%	0.00%
18q12.2	0.59%	0.30%	0.00%
18q12.3	0.59%	0.30%	0.00%
18q21.1	0.89%	0.30%	0.30%
18q21.2	0.89%	0.30%	0.30%
18q21.31	1.19%	0.30%	0.59%
18q21.32	1.19%	0.30%	0.59%
18q21.33	1.19%	0.30%	0.59%
18q22.1	1.19%	0.30%	0.00%
18q22.2	1.19%	0.30%	0.00%
18q22.3	1.19%	0.30%	0.00%
18q23	1.48%	0.30%	0.30%
19p13.3	0.30%	0.00%	0.30%
19p13.2	0.30%	0.00%	0.30%
19p13.13	0.30%	0.00%	0.30%
19p13.12	0.30%	0.00%	0.30%
19p13.11	0.30%	0.00%	0.30%
19p12	0.00%	0.00%	0.00%
19p11	0.00%	0.00%	0.00%
19p10	0.00%	0.00%	0.00%
19q10	0.00%	0.00%	0.00%
19q11	0.00%	0.00%	0.00%
19q12	0.00%	0.00%	0.00%
19q13.11	0.00%	0.00%	0.59%
19q13.12	0.00%	0.00%	0.59%
19q13.13	0.00%	0.00%	0.59%
19q13.2	0.00%	0.00%	0.00%
19q13.31	0.00%	0.00%	0.00%
19q13.32	0.00%	0.00%	0.00%
19q13.33	0.00%	0.00%	0.00%
19q13.41	0.00%	0.00%	0.00%
19q13.42	0.00%	0.00%	0.00%
19q13.43	0.00%	0.00%	0.00%
20p13	6.53%	4.75%	0.00%
20p12.3	6.23%	4.75%	0.00%
20p12.2	6.23%	4.75%	0.00%
20p12.1	6.23%	4.75%	0.00%
20p11.23	6.23%	4.75%	0.00%
20p11.22	6.23%	4.75%	0.00%
20p11.21	6.23%	4.75%	0.00%
20p11.1	6.23%	4.75%	0.00%
20p10	6.23%	4.75%	0.59%
20q10	0.00%	10.09%	5.64%
20q11.1	0.00%	10.39%	0.30%
20q11.21	0.00%	11.28%	1.48%
20q11.22	0.00%	10.68%	0.89%
20q11.23	0.00%	10.68%	0.89%
20q12	0.00%	10.39%	0.00%
20q13.11	0.00%	10.39%	0.30%
20q13.12	0.00%	10.39%	0.30%
20q13.13	0.00%	10.39%	0.30%
20q13.2	0.00%	10.39%	0.30%
20q13.31	0.00%	10.39%	0.59%
20q13.32	0.00%	10.39%	0.59%
20q13.33	0.00%	10.39%	0.59%
21p13	0.89%	0.30%	0.00%
21p12	0.89%	0.30%	0.00%
21p11.2	0.89%	0.30%	0.89%
21p11.1	0.59%	0.30%	0.59%
21p10	0.00%	0.30%	0.00%
21q10	0.00%	0.30%	0.00%
21q11.1	0.00%	0.30%	0.00%
21q11.2	0.00%	0.30%	0.00%
21q21.1	0.00%	0.30%	0.00%
21q21.2	0.00%	0.30%	0.00%
21q21.3	0.00%	0.30%	0.00%
21q22.11	0.00%	0.30%	0.00%
21q22.12	0.00%	0.30%	0.00%
21q22.13	0.00%	0.30%	0.00%
21q22.2	0.00%	0.30%	0.00%
21q22.3	0.00%	0.30%	0.00%
22p13	0.89%	0.00%	0.00%
22p12	0.89%	0.00%	0.00%
22p11.2	0.89%	0.00%	0.00%
22p11.1	0.89%	0.00%	0.00%
22p10	0.89%	0.00%	0.00%
22q10	0.30%	0.30%	0.89%
22q11.1	0.30%	0.30%	0.00%
22q11.21	0.30%	0.30%	0.00%
22q11.22	0.30%	0.30%	0.00%
22q11.23	0.30%	0.30%	0.00%
22q12.1	0.30%	0.30%	0.00%
22q12.2	0.30%	0.30%	0.00%
22q12.3	0.30%	0.30%	0.00%
22q13.1	0.30%	0.30%	0.00%
22q13.2	0.30%	0.30%	0.00%
22q13.31	0.30%	0.30%	0.00%
22q13.32	0.30%	0.30%	0.00%
22q13.33	0.30%	0.30%	0.00%
Xp22.33	0.59%	0.89%	0.00%
Xp22.32	0.59%	0.89%	0.00%
Xp22.31	0.59%	0.89%	0.00%
Xp22.2	0.59%	0.89%	0.00%
Xp22.13	0.59%	0.89%	0.00%
Xp22.12	0.59%	0.89%	0.00%
Xp22.11	0.59%	0.89%	0.00%
Xp21.3	0.59%	0.89%	0.00%
Xp21.2	0.59%	0.89%	0.00%
Xp21.1	0.59%	0.89%	0.00%
Xp11.4	0.59%	0.89%	0.00%
Xp11.3	0.59%	0.89%	0.00%
Xp11.23	0.59%	0.89%	0.00%
Xp11.22	0.59%	0.89%	0.00%
Xp11.21	0.59%	0.89%	0.00%
Xp11.1	0.59%	0.89%	0.00%
Xp10	0.59%	0.89%	0.00%
Xq10	0.59%	0.89%	0.00%
Xq11.1	0.59%	0.89%	0.00%
Xq11.2	0.59%	0.89%	0.00%
Xq12	0.59%	0.89%	0.00%
Xq13.1	0.89%	0.89%	0.30%
Xq13.2	0.89%	0.89%	0.30%
Xq13.3	0.89%	0.89%	0.30%
Xq21.1	0.89%	0.59%	0.00%
Xq21.2	0.89%	0.59%	0.00%
Xq21.31	0.89%	0.59%	0.00%
Xq21.32	0.89%	0.59%	0.00%
Xq21.33	0.89%	0.59%	0.00%
Xq22.1	0.89%	0.59%	0.00%
Xq22.2	0.89%	0.59%	0.00%
Xq22.3	0.89%	0.59%	0.00%
Xq23	0.89%	0.59%	0.00%
Xq24	0.89%	0.59%	0.00%
Xq25	0.89%	0.59%	0.00%
Xq26.1	0.89%	0.59%	0.00%
Xq26.2	0.89%	0.59%	0.00%
Xq26.3	0.89%	0.59%	0.00%
Xq27.1	0.89%	0.59%	0.00%
Xq27.2	0.89%	0.59%	0.00%
Xq27.3	0.89%	0.59%	0.00%
Xq28	1.19%	0.59%	0.30%
Yp11.32	0.00%	0.30%	0.00%
Yp11.31	0.00%	0.30%	0.00%
Yp11.2	0.00%	0.30%	0.00%
Yp11.1	0.00%	0.30%	0.00%
Yp10	0.00%	0.30%	0.00%
Yq10	0.00%	0.30%	0.00%
Yq11.1	0.00%	0.30%	0.00%
Yq11.21	0.00%	0.30%	0.00%
Yq11.221	0.00%	0.30%	0.00%
Yq11.222	0.00%	0.30%	0.00%
Yq11.223	0.00%	0.30%	0.00%
Yq11.23	0.00%	0.30%	0.00%
Yq12	0.00%	0.30%	0.00%

## Sheet: WiCell Percentage Karyotypes
Change	Percentage of Abnormal Karyotypes	Percentage of all Karyotypes
12(G)	13.7345	3.38362
iso20q	11.9292	2.93887
1q(G)	9.32743	2.2979
20q(G)	7.82301	1.92727
8(G)	4.54867	1.12061
18q(L)	3.9292	0.967995
20(G)	2.90265	0.715095
21(G)	2.84956	0.702014
X(G)	2.70796	0.667132
1p(L)	2	0.492718
Y(G)	1.9646	0.483998
iso12p	1.89381	0.466556
Yq(L)	1.71681	0.422953
15p(L)	1.53982	0.379349
1(G)	1.29204	0.318305
7q(L)	1.25664	0.309584
1q(L)	1.23894	0.305224
17q(G)	1.22124	0.300863
Y(L)	1.07965	0.265981
14(G)	1.06195	0.26162
Yp(L)	1.06195	0.26162
10p(L)	1.02655	0.2529
21p(L)	1.02655	0.2529
Xq(L)	1.02655	0.2529
13p(L)	0.99115	0.244179
4q(L)	0.973451	0.239819
14p(L)	0.902655	0.222377
7p(G)	0.849558	0.209296
15q(L)	0.849558	0.209296
X(L)	0.814159	0.200576
9q(L)	0.79646	0.196215
20p(L)	0.79646	0.196215
3p(G)	0.778761	0.191855
6q(L)	0.743363	0.183134
2q(L)	0.707965	0.174414
22p(L)	0.707965	0.174414
16q(L)	0.672566	0.165693
6p(L)	0.637168	0.156972
13q(L)	0.637168	0.156972
11q(L)	0.619469	0.152612
17(G)	0.60177	0.148252
12p(L)	0.60177	0.148252
18p(L)	0.60177	0.148252
4p(L)	0.584071	0.143891
13(G)	0.548673	0.13517
10q(L)	0.548673	0.13517
ISO 1Q	0.530973	0.13081
3p(L)	0.495575	0.122089
12p(G)	0.460177	0.113369
7p(L)	0.442478	0.109008
14q(L)	0.442478	0.109008
16p(L)	0.442478	0.109008
Xp(L)	0.442478	0.109008
15q(G)	0.424779	0.104648
9p(L)	0.424779	0.104648
21q(L)	0.389381	0.0959274
2p(L)	0.371681	0.0915671
20q(L)	0.371681	0.0915671
22q(L)	0.371681	0.0915671
5(G)	0.353982	0.0872068
1p(G)	0.353982	0.0872068
18(L)	0.353982	0.0872068
3(G)	0.318584	0.0784861
8p(L)	0.318584	0.0784861
8q(L)	0.318584	0.0784861
17p(L)	0.318584	0.0784861
9(G)	0.300885	0.0741258
18(G)	0.300885	0.0741258
12q(L)	0.283186	0.0697654
2p(G)	0.247788	0.0610447
9q(G)	0.247788	0.0610447
12q(G)	0.247788	0.0610447
14q(G)	0.247788	0.0610447
15p(G)	0.247788	0.0610447
Xp(G)	0.247788	0.0610447
7(L)	0.247788	0.0610447
5p(L)	0.247788	0.0610447
17q(L)	0.247788	0.0610447
4q(G)	0.230088	0.0566844
16(G)	0.212389	0.0523241
7q(G)	0.212389	0.0523241
13(L)	0.212389	0.0523241
2(G)	0.19469	0.0479637
15(L)	0.19469	0.0479637
22(L)	0.19469	0.0479637
5q(L)	0.19469	0.0479637
4(G)	0.176991	0.0436034
10(G)	0.176991	0.0436034
15(G)	0.176991	0.0436034
2q(G)	0.176991	0.0436034
11(G)	0.159292	0.039243
5q(G)	0.159292	0.039243
10q(G)	0.159292	0.039243
21(L)	0.159292	0.039243
9p(G)	0.141593	0.0348827
19(G)	0.123894	0.0305224
6q(G)	0.123894	0.0305224
3q(L)	0.123894	0.0305224
19q(L)	0.123894	0.0305224
6(G)	0.106195	0.026162
7(G)	0.106195	0.026162
8p(G)	0.106195	0.026162
8q(G)	0.106195	0.026162
11q(G)	0.106195	0.026162
13q(G)	0.106195	0.026162
Xq(G)	0.106195	0.026162
9(L)	0.106195	0.026162
10(L)	0.106195	0.026162
11p(L)	0.106195	0.026162
Yq(G)	0.0884956	0.0218017
5(L)	0.0884956	0.0218017
8(L)	0.0884956	0.0218017
22(G)	0.0707965	0.0174414
18q(G)	0.0707965	0.0174414
1(L)	0.0707965	0.0174414
11(L)	0.0707965	0.0174414
20(L)	0.0707965	0.0174414
19p(L)	0.0707965	0.0174414
6p(G)	0.0530973	0.013081
16q(G)	0.0530973	0.013081
18p(G)	0.0530973	0.013081
21q(G)	0.0530973	0.013081
2(L)	0.0530973	0.013081
4(L)	0.0530973	0.013081
6(L)	0.0530973	0.013081
14(L)	0.0530973	0.013081
22q(G)	0.0353982	0.00872068
3(L)	0.0353982	0.00872068
16(L)	0.0353982	0.00872068
19(L)	0.0353982	0.00872068
11p(G)	0.0176991	0.00436034
17p(G)	0.0176991	0.00436034
19q(G)	0.0176991	0.00436034
20p(G)	0.0176991	0.00436034
22p(G)	0.0176991	0.00436034
Yp(G)	0.0176991	0.00436034
12(L)	0.0176991	0.00436034
17(L)	0.0176991	0.00436034
3q(G)	0	0
4p(G)	0	0
5p(G)	0	0
10p(G)	0	0
13p(G)	0	0
14p(G)	0	0
16p(G)	0	0
19p(G)	0	0
21p(G)	0	0

## Sheet: CSCB Percentage Karyotypes
Change	Percentage of Abnormal Karyotypes	Percentage of all Karyotypes
12(G)	20	2.80095
17(G)	14.4681	2.02622
1q(G)	14.0426	1.96663
iso20q	8.08511	1.1323
20(G)	6.38298	0.893921
17q(G)	5.10638	0.715137
12q(L)	3.82979	0.536353
12p(G)	2.97872	0.417163
17p(L)	2.97872	0.417163
1(G)	2.55319	0.357569
8(G)	2.55319	0.357569
2q(L)	2.55319	0.357569
iso12p	2.55319	0.357569
14(G)	2.12766	0.297974
10q(L)	2.12766	0.297974
18q(L)	2.12766	0.297974
10q(G)	1.70213	0.238379
10p(L)	1.70213	0.238379
13p(L)	1.70213	0.238379
20q(G)	1.70213	0.238379
5(G)	1.2766	0.178784
9(G)	1.2766	0.178784
13q(G)	1.2766	0.178784
17p(G)	1.2766	0.178784
5p(L)	1.2766	0.178784
6p(L)	1.2766	0.178784
6q(L)	1.2766	0.178784
9q(L)	1.2766	0.178784
21p(L)	1.2766	0.178784
iso1q	1.2766	0.178784
3(G)	0.851064	0.11919
7(G)	0.851064	0.11919
11(G)	0.851064	0.11919
X(G)	0.851064	0.11919
X(L)	0.851064	0.11919
4q(L)	0.851064	0.11919
11q(L)	0.851064	0.11919
13q(L)	0.851064	0.11919
14p(L)	0.851064	0.11919
15p(L)	0.851064	0.11919
22p(L)	0.851064	0.11919
Xq(L)	0.851064	0.11919
13(G)	0.425532	0.0595948
18(G)	0.425532	0.0595948
21(G)	0.425532	0.0595948
Y(G)	0.425532	0.0595948
3q(G)	0.425532	0.0595948
5p(G)	0.425532	0.0595948
7p(G)	0.425532	0.0595948
9p(G)	0.425532	0.0595948
9q(G)	0.425532	0.0595948
10p(G)	0.425532	0.0595948
11q(G)	0.425532	0.0595948
14q(G)	0.425532	0.0595948
22q(G)	0.425532	0.0595948
Xp(G)	0.425532	0.0595948
Xq(G)	0.425532	0.0595948
5(L)	0.425532	0.0595948
13(L)	0.425532	0.0595948
22(L)	0.425532	0.0595948
1q(L)	0.425532	0.0595948
3p(L)	0.425532	0.0595948
5q(L)	0.425532	0.0595948
8p(L)	0.425532	0.0595948
11p(L)	0.425532	0.0595948
12p(L)	0.425532	0.0595948
14q(L)	0.425532	0.0595948
17q(L)	0.425532	0.0595948
18p(L)	0.425532	0.0595948
19p(L)	0.425532	0.0595948
12p(G)	0.425532	0.0595948
2(G)	0	0
4(G)	0	0
6(G)	0	0
10(G)	0	0
15(G)	0	0
16(G)	0	0
19(G)	0	0
22(G)	0	0
1p(G)	0	0
2p(G)	0	0
2q(G)	0	0
3p(G)	0	0
4p(G)	0	0
4q(G)	0	0
5q(G)	0	0
6p(G)	0	0
6q(G)	0	0
7q(G)	0	0
8p(G)	0	0
8q(G)	0	0
11p(G)	0	0
12q(G)	0	0
13p(G)	0	0
14p(G)	0	0
15p(G)	0	0
15q(G)	0	0
16p(G)	0	0
16q(G)	0	0
18p(G)	0	0
18q(G)	0	0
19p(G)	0	0
19q(G)	0	0
20p(G)	0	0
21p(G)	0	0
21q(G)	0	0
22p(G)	0	0
Yp(G)	0	0
Yq(G)	0	0
1(L)	0	0
2(L)	0	0
3(L)	0	0
4(L)	0	0
6(L)	0	0
7(L)	0	0
8(L)	0	0
9(L)	0	0
10(L)	0	0
11(L)	0	0
12(L)	0	0
14(L)	0	0
15(L)	0	0
16(L)	0	0
17(L)	0	0
18(L)	0	0
19(L)	0	0
20(L)	0	0
21(L)	0	0
Y(L)	0	0
2p(L)	0	0
3q(L)	0	0
4p(L)	0	0
7p(L)	0	0
7q(L)	0	0
8q(L)	0	0
9p(L)	0	0
15q(L)	0	0
16p(L)	0	0
16q(L)	0	0
19q(L)	0	0
20q(L)	0	0
21q(L)	0	0
22q(L)	0	0
Xp(L)	0	0
Yp(L)	0	0
Yq(L)	0	0
